# Supplementary material for: Gene networks orchestrated by MeGI: a single‐factor mechanism underlying sex determination in persimmon
Source: Plant J. 2019 Feb 14;98(1):97–111. doi: 10.1111/tpj.14202 (PMC6850717; doi:10.1111/tpj.14202)
Supplement: Supplementary file 3 — Dataset S1. Information of DEGs with persimmon IDs and annotation by TAIR. [file TPJ-98-97-s003.xlsx]

## Sheet: Stage 1 DEGs
Persimmon Gene ID	Pearson r (to MeGI)	RPKM_Female	RPKM_Male	P-value in edge-R test	Female/Male expression rate	TAIR annotation	Description		e-value
Dlo_pri0799F.1_g00310.1	1	23.8008	5.0008	4.16763e-07	4.75939	AT4G36740.1	HB-5, ATHB40, HB40	homeobox protein 40	5e-48
Dlo_pri0451F.1_g00560.1	0.907573	7.7647	1.84958	6.02058e-05	4.19809	AT2G42610.2	LSH10	Protein of unknown function (DUF640)	7e-87
Dlo_alt0359F-001-01.1_g00070.1	0.877946	1.08334	0.373512	0.00156542	2.9004	AT2G45660.1	AGL20, SOC1, ATSOC1	AGAMOUS-like 20	9e-23
Dlo_pri0342F.1_g01170.1	0.85602	1.05832	0.620876	0.0845118	1.70456	AT2G33480.1			3e-27
Dlo_pri0547F.1_g00030.1	0.854717	4.6245	0.286299	4.65343e-20	16.1527	AT1G30100.1	NCED5, ATNCED5	nine-cis-epoxycarotenoid dioxygenase 5	0
Dlo_pri0038F.1_g01040.1	0.84728	8.14082	4.47778	0.00944973	1.81805	AT3G62550.1		Adenine nucleotide alpha hydrolases-like superfamily protein	7e-61
Dlo_pri0024F.1_g03910.1	0.844269	6.86911	3.34901	0.000435713	2.05109	AT2G40200.1		basic helix-loop-helix (bHLH) DNA-binding superfamily protein	5e-34
Dlo_alt0025F-006-01.1_g00040.1	0.842213	4.6056	2.4065	0.00239188	1.91382	AT2G18500.1	ATOFP7, OFP7	ovate family protein 7	3e-27
Dlo_alt0098F-014-01.1_g00050.1	0.839037	2.57791	0.786737	0.000388448	3.27672	AT3G10870.1	MES17, ATMES17	methyl esterase 17	6e-113
Dlo_pri0153F.1_g01030.1	0.835697	4.94388	2.17787	4.31557e-06	2.27005	AT1G06920.1	ATOFP4, OFP4	ovate family protein 4	8e-29
Dlo_pri0179F.1_g01230.1	0.835524	3.2555	1.01501	0.0048623	3.20736	AT1G19530.1		unknown protein; FUNCTIONS IN: molecular function unknown; INVOLVED IN: N-terminal protein myristoylation, anaerobic respiration; LOCATED IN: cellular component unknown; EXPRESSED IN: leaf apex, inflorescence meristem, hypocotyl, root, flower; EXPRESSED DURING: petal differentiation and expansion stage; Has 47 Blast hits to 47 proteins in 13 species: Archae - 0; Bacteria - 0; Metazoa - 0; Fungi -…	3e-15
Dlo_alt0015F-014-01.1_g00050.1	0.834591	19.2364	10.3159	0.0666627	1.86473	AT4G02380.1	SAG21, AtLEA5	senescence-associated gene 21	5e-14
Dlo_pri0077F.1_g00590.1	0.831153	5.58034	2.22085	5.23181e-05	2.5127	AT4G29190.1		Zinc finger C-x8-C-x5-C-x3-H type family protein	7e-102
Dlo_pri0263F.1_g00840.1	0.824904	2.36807	0.867152	2.72226e-05	2.73086	AT5G57550.1	XTR3, XTH25	xyloglucan endotransglucosylase/hydrolase 25	8e-130
Dlo_pri0009F.1_g00060.1	0.818355	1.54284	0.842053	0.00298941	1.83224	AT3G12090.1	TET6	tetraspanin6	1e-99
Dlo_pri0136F.1_g00530.1	0.813854	6.26653	2.31574	3.12414e-08	2.70606	NA
Dlo_pri0025F.1_g00500.1	0.81267	5.60198	3.01185	0.00438523	1.85998	AT2G18500.1	ATOFP7, OFP7	ovate family protein 7	2e-27
Dlo_pri0040F.1_g01150.1	0.802613	5.27872	3.42678	0.0403921	1.54043	AT3G11690.1		unknown protein; FUNCTIONS IN: molecular function unknown; INVOLVED IN: biological process unknown; LOCATED IN: chloroplast; EXPRESSED IN: 24 plant structures; EXPRESSED DURING: 15 growth stages; BEST Arabidopsis thaliana protein match is: unknown protein (TAIR:AT5G06380.1); Has 84 Blast hits to 84 proteins in 12 species: Archae - 0; Bacteria - 0; Metazoa - 0; Fungi - 0; Plants - 84; Viruses - 0;…	2e-12
Dlo_pri0603F.1_g00650.1	0.799629	6.6036	4.3069	0.0199501	1.53326	AT5G06710.1	HAT14	homeobox from Arabidopsis thaliana	1e-74
Dlo_alt0202F-002-01.1_g00040.1	0.780993	3.37923	1.45189	0.00631318	2.32747	AT2G15760.1		Protein of unknown function (DUF1645)	6e-16
Dlo_pri0098F.1_g02440.1	0.779945	2.61284	1.15796	0.0554877	2.25642	AT3G10870.1	MES17, ATMES17	methyl esterase 17	2e-113
Dlo_alt0001F-020-01.1_g00150.1	0.772829	1.99675	1.02707	0.0108404	1.94412	AT2G23060.1		Acyl-CoA N-acyltransferases (NAT) superfamily protein	0
Dlo_alt0004F-049-01.1_g00050.1	0.770989	6.28757	2.38644	0.00272139	2.6347	AT5G49120.1		Protein of unknown function (DUF581)	1e-21
Dlo_pri0031F.1_g05400.1	0.762462	5.47636	3.40326	0.0108871	1.60915	AT2G22540.1	SVP, AGL22	K-box region and MADS-box transcription factor family protein	7e-108
Dlo_pri0305F.1_g00600.1	0.762144	1.1191	0.391446	0.00826255	2.85889	AT3G62420.1	ATBZIP53, BZIP53	basic region/leucine zipper motif 53	2e-36
Dlo_pri0026F.1_g01020.1	0.755019	23.4822	10.3768	0.000375846	2.26296	AT1G29390.2	COR314-TM2, COR413IM2	cold regulated 314 thylakoid membrane 2	3e-50
Dlo_pri0202F.1_g00670.1	0.75333	3.06085	1.5362	0.0190352	1.99248	AT2G15760.1		Protein of unknown function (DUF1645)	6e-16
Dlo_alt0359F-001-01.1_g00080.1	0.75044	1.06129	0.139144	1.25443e-05	7.6273	AT2G45660.1	AGL20, SOC1, ATSOC1	AGAMOUS-like 20	1e-30
Dlo_pri0135F.1_g01240.1	0.747475	5.47127	3.21528	0.000551972	1.70165	AT1G62360.1	STM, BUM1, SHL, WAM1, BUM, WAM	KNOX/ELK homeobox transcription factor	1e-129
Dlo_alt1029F-001-01.1_g00040.1	0.742785	19.4073	9.14472	0.0155886	2.12224	AT1G71695.1		Peroxidase superfamily protein	5e-27
Dlo_alt1233F-001-01.1_g00010.1	0.73855	1.36533	0.513643	0.00895605	2.65813	AT1G13740.1	AFP2	ABI five binding protein 2	3e-36
Dlo_pri0042F.1_g02330.1	0.735485	2.48981	0.914964	0.000367332	2.72122	AT1G27620.1		HXXXD-type acyl-transferase family protein	0
Dlo_pri0505F.1_g00650.1	0.734179	1.07916	0.687189	0.092712	1.5704	AT5G12470.1		Protein of unknown function (DUF3411)	8e-149
Dlo_pri1029F.1_g00330.1	0.732632	16.739	7.93136	0.0128572	2.11048	AT1G71695.1		Peroxidase superfamily protein	5e-27
Dlo_pri0462F.1_g00630.1	0.726194	23.3477	8.2333	0.00316214	2.83577	AT5G60680.1		Protein of unknown function, DUF584	7e-38
Dlo_pri0362F.1_g00490.1	0.724263	10.5897	2.75441	0.0356792	3.84463	AT2G04240.2	XERICO	RING/U-box superfamily protein	8e-40
Dlo_pri0028F.1_g01180.1	0.721393	1.88332	1.02349	0.0263748	1.84009	AT2G45290.1		Transketolase	0
Dlo_pri1586F.1_g00010.1	0.721382	1.05501	0.280058	0.00374674	3.7671	AT5G42680.2		Protein of unknown function, DUF617	2e-82
Dlo_pri0010F.1_g04930.1	0.720651	2.7336	1.1483	0.000846883	2.38056	AT5G11160.1	APT5	adenine phosphoribosyltransferase 5	2e-105
Dlo_pri0658F.1_g00200.1	0.718782	6.05044	2.82131	0.00300996	2.14455	AT1G74890.1	ARR15	response regulator 15	4e-73
Dlo_pri0009F.1_g01770.1	0.718655	27.0802	17.2207	0.0904744	1.57253	AT5G13870.1	EXGT-A4, XTH5	xyloglucan endotransglucosylase/hydrolase 5	0
Dlo_pri1106F.1_g00230.1	0.714577	1.42543	0.233757	0.0135558	6.09794	AT5G41761.1		unknown protein; FUNCTIONS IN: molecular function unknown; INVOLVED IN: biological process unknown; LOCATED IN: cellular component unknown; BEST Arabidopsis thaliana protein match is: unknown protein (TAIR:AT3G55570.1); Has 30201 Blast hits to 17322 proteins in 780 species: Archae - 12; Bacteria - 1396; Metazoa - 17338; Fungi - 3422; Plants - 5037; Viruses - 0; Other Eukaryotes - 2996 (source: NC…	3e-20
Dlo_pri0167F.1_g01530.1	0.714417	5.52746	3.47306	0.0583738	1.59152	AT5G12330.4	LRP1	Lateral root primordium (LRP) protein-related	2e-85
Dlo_pri0065F.1_g03170.1	0.714171	1.22452	0.701402	0.0513039	1.74582	AT5G57910.1		unknown protein; BEST Arabidopsis thaliana protein match is: unknown protein (TAIR:AT4G30630.1); Has 30201 Blast hits to 17322 proteins in 780 species: Archae - 12; Bacteria - 1396; Metazoa - 17338; Fungi - 3422; Plants - 5037; Viruses - 0; Other Eukaryotes - 2996 (source: NCBI BLink).	4e-17
Dlo_pri0136F.1_g00540.1	0.714158	5.02746	2.69402	0.0143527	1.86615	NA
Dlo_pri0128F.1_g01860.1	0.713764	11.4467	6.79374	0.053405	1.68489	AT1G07430.1	HAI2	highly ABA-induced PP2C gene 2	6e-132
Dlo_alt0045F-023-01.1_g00010.1	0.713397	8.24866	3.75593	0.000203381	2.19617	AT1G23870.1	ATTPS9, TPS9	trehalose-phosphatase/synthase 9	2e-27
Dlo_alt0002F-032-01.1_g00120.1	0.712788	1.14841	0.59317	0.0242	1.93605	AT4G29190.1		Zinc finger C-x8-C-x5-C-x3-H type family protein	3e-114
Dlo_pri0004F.1_g05350.1	0.710264	2.71548	0.376257	2.39496e-10	7.21709	AT1G68360.1		C2H2 and C2HC zinc fingers superfamily protein	2e-14
Dlo_pri0292F.1_g00900.1	0.706333	1.3743	0.338588	0.000264434	4.05892	AT1G78090.1	ATTPPB, TPPB	trehalose-6-phosphate phosphatase	2e-93
Dlo_pri0013F.1_g03540.1	0.704127	4.42795	2.15058	0.0115451	2.05896	AT4G10380.1	NIP5;1, NLM6, NLM8	NOD26-like intrinsic protein 5;1	2e-142
Dlo_alt0135F-005-01.1_g00030.1	0.702956	5.43723	2.8098	6.62616e-05	1.9351	AT1G62360.1	STM, BUM1, SHL, WAM1, BUM, WAM	KNOX/ELK homeobox transcription factor	1e-129
Dlo_pri0202F.1_g00940.1	0.699528	2.26063	0.963685	0.001007	2.34582	AT1G47480.1		alpha/beta-Hydrolases superfamily protein	2e-81
Dlo_pri0024F.1_g04970.1	0.696302	4.01733	0.896418	3.60465e-08	4.48153	NA
Dlo_alt0059F-007-01.1_g00070.1	0.694794	2.43931	1.20653	0.00144161	2.02176	AT1G25550.1		myb-like transcription factor family protein	2e-79
Dlo_pri0176F.1_g01660.1	0.694048	1.51309	0.779371	0.0578575	1.94143	AT5G62520.1	SRO5	similar to RCD one 5	7e-76
Dlo_pri0246F.1_g00190.1	0.693906	60.7288	18.018	0.000294261	3.37045	AT4G14130.1	XTR7, XTH15	xyloglucan endotransglucosylase/hydrolase 15	1e-140
Dlo_pri0234F.1_g00690.1	0.693249	22.1065	12.9644	0.0139542	1.70517	AT4G08150.1	KNAT1, BP, BP1	KNOTTED-like from Arabidopsis thaliana	8e-78
Dlo_pri0359F.1_g00240.1	0.690456	1.8902	0.798814	4.25157e-05	2.36625	AT2G45660.1	AGL20, SOC1, ATSOC1	AGAMOUS-like 20	3e-76
Dlo_pri0083F.1_g01250.1	0.690243	2.35789	1.3817	0.0318385	1.70651	AT1G07530.1	SCL14, ATGRAS2, GRAS2	SCARECROW-like 14	6e-175
Dlo_alt0362F-006-01.1_g00010.1	0.689111	10.2791	3.21651	0.0961393	3.19572	AT2G04240.2	XERICO	RING/U-box superfamily protein	8e-40
Dlo_pri0001F.1_g00140.1	0.688896	2.10549	0.915729	0.00354515	2.29925	AT2G23060.1		Acyl-CoA N-acyltransferases (NAT) superfamily protein	0
Dlo_pri0221F.1_g01190.1	0.685368	10.0708	6.57035	0.0947644	1.53277	AT3G60640.1	ATG8G	Ubiquitin-like superfamily protein	7e-51
Dlo_pri0056F.1_g01130.1	0.681341	5.29949	3.27952	0.0142365	1.61593	AT4G25700.1	BETA-OHASE 1, B1, chy1, BCH1	beta-hydroxylase 1	2e-116
Dlo_alt0379F-002-01.1_g00100.1	0.676056	4.23699	2.71256	0.0759926	1.56199	AT5G13420.1		Aldolase-type TIM barrel family protein	0
Dlo_pri0024F.1_g00050.1	0.674641	1.1836	0.705326	0.0180875	1.67809	AT1G04540.1		Calcium-dependent lipid-binding (CaLB domain) family protein	4e-43
Dlo_pri0135F.1_g01110.1	0.673571	2.0083	1.10434	0.079183	1.81855	NA
Dlo_pri0138F.1_g00570.1	0.673229	91.8015	54.2174	0.0386127	1.69321	AT5G67260.1	CYCD3;2	CYCLIN D3;2	2e-94
Dlo_alt0025F-023-01.1_g00010.1	0.665837	2.68947	0.678638	0.00392371	3.96304	AT1G19640.1	JMT	jasmonic acid carboxyl methyltransferase	6e-104
Dlo_pri0059F.1_g02050.1	0.665581	3.8591	1.25635	0.0118378	3.07168	AT1G68570.1		Major facilitator superfamily protein	0
Dlo_pri0023F.1_g03940.1	0.664288	40.7903	27.0971	0.0079641	1.50534	AT2G18420.1		Gibberellin-regulated family protein	5e-22
Dlo_pri0028F.1_g03680.1	0.663541	1.48868	0.311904	0.0722145	4.77288	AT2G41380.1		S-adenosyl-L-methionine-dependent methyltransferases superfamily protein	1e-86
Dlo_alt0064F-015-01.1_g00030.1	0.663415	1.68536	0.695843	0.0371381	2.42205	AT5G18130.1		unknown protein; BEST Arabidopsis thaliana protein match is: unknown protein (TAIR:AT3G03870.2); Has 1807 Blast hits to 1807 proteins in 277 species: Archae - 0; Bacteria - 0; Metazoa - 736; Fungi - 347; Plants - 385; Viruses - 0; Other Eukaryotes - 339 (source: NCBI BLink).	2e-37
Dlo_pri0327F.1_g01110.1	0.663082	5.11525	1.1971	2.79811e-05	4.27303	AT4G39700.1		Heavy metal transport/detoxification superfamily protein	9e-72
Dlo_pri0016F.1_g06140.1	0.661977	1.14559	0.546472	0.0332342	2.09633	AT3G18830.1	ATPLT5, PMT5, ATPMT5	polyol/monosaccharide transporter 5	0
Dlo_pri0167F.1_g02680.1	0.660753	2.3845	1.113	0.0119262	2.1424	AT2G32560.1			4e-142
Dlo_pri0141F.1_g00680.1	0.65969	12.7615	6.70922	0.00214561	1.90209	AT2G14900.1		Gibberellin-regulated family protein	6e-26
Dlo_alt0297F-005-01.1_g00030.1	0.654359	2.61989	0.604319	0.0425201	4.33528	AT2G45650.1	AGL6	AGAMOUS-like 6	7e-35
Dlo_pri0297F.1_g01150.1	0.653907	13.3314	2.40667	0.0118574	5.53935	AT2G45650.1	AGL6	AGAMOUS-like 6	3e-42
Dlo_alt0023F-002-01.1_g00040.1	0.651241	2.31504	1.69304	0.0975615	1.36739	AT1G60160.1		Potassium transporter family protein	0
Dlo_pri0928F.1_g00060.1	0.650784	6.08033	2.59948	0.00109615	2.33906	AT2G30360.1	CIPK11, PKS5, SIP4, SNRK3.22	SOS3-interacting protein 4	8e-39
Dlo_alt0104F-004-01.1_g00140.1	0.646664	1.8465	0.983631	0.0546293	1.87722	AT1G03520.1		Core-2/I-branching beta-1,6-N-acetylglucosaminyltransferase family protein	2e-25
Dlo_pri0023F.1_g04140.1	0.645614	2.16655	0.853527	0.000373316	2.53835	AT1G59940.1	ARR3	response regulator 3	8e-73
Dlo_pri0088F.1_g01160.1	0.645469	2.89913	0.537895	0.0616331	5.38978	AT5G28490.1	LSH1	Protein of unknown function (DUF640)	2e-64
Dlo_pri0001F.1_g02160.1	0.643119	27.36	12.3398	0.0453815	2.21721	AT5G65660.1		hydroxyproline-rich glycoprotein family protein	7e-50
Dlo_pri0777F.1_g00310.1	0.642918	11.8858	8.10728	0.0519644	1.46606	AT4G16780.1	ATHB-2, HAT4, ATHB2, HB-2	homeobox protein 2	2e-87
Dlo_pri0025F.1_g04520.1	0.642548	2.39173	1.65071	0.0697447	1.44891	AT5G66200.1	ARO2	armadillo repeat only 2	0
Dlo_pri0071F.1_g01090.1	0.642493	3.12831	0.788285	0.011081	3.9685	AT1G77380.1	AAP3, ATAAP3	amino acid permease 3	0
Dlo_alt0098F-008-01.1_g00150.1	0.641218	3.20626	1.29879	0.000246583	2.46866	AT5G62020.1	AT-HSFB2A, HSFB2A	heat shock transcription factor B2A	2e-85
Dlo_pri0246F.1_g00210.1	0.637315	36.0165	9.66548	0.000651164	3.7263	AT4G14130.1	XTR7, XTH15	xyloglucan endotransglucosylase/hydrolase 15	2e-152
Dlo_pri0109F.1_g02440.1	0.636638	7.92036	5.46677	0.036616	1.44882	AT1G12420.1	ACR8	ACT domain repeat 8	0
Dlo_pri0030F.1_g01740.1	0.636058	4.47454	2.62799	0.000378711	1.70265	AT2G27990.1	BLH8, PNF	BEL1-like homeodomain 8	5e-91
Dlo_alt0059F-006-01.1_g00070.1	0.633179	3.83927	1.16461	0.00764589	3.29662	AT1G68570.1		Major facilitator superfamily protein	0
Dlo_pri0064F.1_g02830.1	0.631873	1.37784	0.573608	0.0118589	2.40206	AT1G16770.1		unknown protein; Has 109 Blast hits to 109 proteins in 52 species: Archae - 0; Bacteria - 4; Metazoa - 0; Fungi - 71; Plants - 32; Viruses - 0; Other Eukaryotes - 2 (source: NCBI BLink).	9e-149
Dlo_pri1445F.1_g00010.1	0.63124	12.0822	7.603	0.0123222	1.58913	AT4G16780.1	ATHB-2, HAT4, ATHB2, HB-2	homeobox protein 2	2e-87
Dlo_pri0039F.1_g02300.1	0.629721	1.41605	0.679174	0.0253854	2.08496	AT1G78550.1		2-oxoglutarate (2OG) and Fe(II)-dependent oxygenase superfamily protein	4e-39
Dlo_pri0042F.1_g04550.1	0.629568	1.56962	0.913443	0.0538955	1.71836	AT4G08950.1	EXO	Phosphate-responsive 1 family protein	2e-11
Dlo_pri0059F.1_g01010.1	0.629338	2.33579	1.19773	4.58663e-05	1.95018	AT1G25550.1		myb-like transcription factor family protein	2e-79
Dlo_pri0390F.1_g01360.1	0.626272	5.21174	2.87731	0.073624	1.81132	AT4G28240.1		Wound-responsive family protein	4e-14
Dlo_alt0243F-001-01.1_g00010.1	0.625553	1.49468	0.418881	0.00851393	3.56826	AT3G52990.2		Pyruvate kinase family protein	1e-36
Dlo_pri0043F.1_g04840.1	0.624073	1.03503	0.190112	0.00948199	5.4443	NA
Dlo_alt0000F-038-01.1_g00020.1	0.623737	12.7536	9.35808	0.0557541	1.36284	AT1G30270.1	CIPK23, SnRK3.23, ATCIPK23, LKS1	CBL-interacting protein kinase 23	5e-95
Dlo_pri0141F.1_g02250.1	0.622944	17.4965	9.41378	0.0346599	1.8586	AT1G45688.1		unknown protein; FUNCTIONS IN: molecular function unknown; INVOLVED IN: biological process unknown; LOCATED IN: plasma membrane; EXPRESSED IN: 22 plant structures; EXPRESSED DURING: 13 growth stages; BEST Arabidopsis thaliana protein match is: unknown protein (TAIR:AT5G42860.1); Has 258 Blast hits to 242 proteins in 39 species: Archae - 0; Bacteria - 11; Metazoa - 10; Fungi - 14; Plants - 198; Vi…	4e-118
Dlo_pri0205F.1_g00490.1	0.622823	2.31251	1.17719	0.0222015	1.96442	AT5G39950.1	ATTRX2, ATH2, ATTRXH2, TRXH2, TRX2	thioredoxin 2	4e-28
Dlo_alt0078F-011-01.1_g00140.1	0.620455	1.94905	1.07191	0.0292333	1.81829	AT5G21482.1	CKX7, ATCKX5	cytokinin oxidase 7	3e-43
Dlo_pri0128F.1_g02240.1	0.619794	4.16315	1.05734	0.0711784	3.93738	AT3G62550.1		Adenine nucleotide alpha hydrolases-like superfamily protein	3e-48
Dlo_alt0050F-020-01.1_g00120.1	0.618043	1.27339	0.804464	0.0838843	1.58291	AT3G26890.5		unknown protein; FUNCTIONS IN: molecular function unknown; INVOLVED IN: biological process unknown; EXPRESSED IN: 24 plant structures; EXPRESSED DURING: 15 growth stages; BEST Arabidopsis thaliana protein match is: unknown protein (TAIR:AT5G41110.1); Has 30201 Blast hits to 17322 proteins in 780 species: Archae - 12; Bacteria - 1396; Metazoa - 17338; Fungi - 3422; Plants - 5037; Viruses - 0; Othe…	5e-85
Dlo_pri0461F.1_g00840.1	0.617305	1.3949	0.752082	0.0786456	1.85472	AT5G04250.2		Cysteine proteinases superfamily protein	2e-43
Dlo_pri0234F.1_g01670.1	0.617203	1.43928	0.913132	0.0938916	1.5762	AT3G12350.1		F-box family protein	1e-92
Dlo_pri0082F.1_g03380.1	0.616019	4.42487	2.72601	0.0212812	1.6232	AT3G50120.1		Plant protein of unknown function (DUF247)	0
Dlo_pri0234F.1_g00670.1	0.615551	17.9267	11.3743	0.0214688	1.57606	AT4G08150.1	KNAT1, BP, BP1	KNOTTED-like from Arabidopsis thaliana	1e-48
Dlo_pri0013F.1_g00390.1	0.613888	5.70218	2.03622	5.5937e-05	2.80038	AT1G64660.1	ATMGL, MGL	methionine gamma-lyase	0
Dlo_pri0659F.1_g00450.1	0.612079	2.9482	1.54595	0.000962602	1.90705	AT1G69160.1		unknown protein; BEST Arabidopsis thaliana protein match is: unknown protein (TAIR:AT3G13980.1); Has 173 Blast hits to 172 proteins in 54 species: Archae - 0; Bacteria - 0; Metazoa - 25; Fungi - 33; Plants - 84; Viruses - 2; Other Eukaryotes - 29 (source: NCBI BLink).	2e-13
Dlo_pri0440F.1_g00670.1	0.610974	2.67341	1.15962	0.0408111	2.30541	AT1G73050.1		Glucose-methanol-choline (GMC) oxidoreductase family protein	2e-153
Dlo_alt0198F-002-01.1_g00100.1	0.610449	1.71234	0.564483	0.0683079	3.03347	AT2G29490.1	ATGSTU1, GST19, GSTU1	glutathione S-transferase TAU 1	3e-46
Dlo_alt0134F-008-01.1_g00140.1	0.609958	1.26752	0.611359	0.0110961	2.07328	AT3G47500.1	CDF3	cycling DOF factor 3	1e-93
Dlo_pri0000F.1_g12610.1	0.609932	4.19889	2.56635	0.096018	1.63614	AT1G68090.1	ANNAT5, ANN5	annexin 5	5e-97
Dlo_pri0055F.1_g00400.1	0.608539	1.74772	0.915896	0.00557456	1.90821	AT2G44500.1		O-fucosyltransferase family protein	0
Dlo_alt0347F-003-01.1_g00010.1	0.60764	1.31626	0.625239	0.0961436	2.10522	AT1G08830.2	CSD1	copper/zinc superoxide dismutase 1	6e-71
Dlo_alt0025F-030-01.1_g00010.1	0.607417	7.38038	4.42235	0.0822321	1.66888	AT4G36790.1		Major facilitator superfamily protein	0
Dlo_pri0163F.1_g00480.1	0.607132	1.21304	0.770928	0.0157968	1.57348	AT5G65160.1	TPR14	tetratricopeptide repeat (TPR)-containing protein	0
Dlo_pri0074F.1_g03940.1	0.606452	3.8268	2.4701	0.0420112	1.54925	AT5G54130.2		Calcium-binding endonuclease/exonuclease/phosphatase family	0
Dlo_pri0389F.1_g01180.1	0.603843	1.92089	0.636125	0.00476444	3.01968	AT1G52140.1		unknown protein; BEST Arabidopsis thaliana protein match is: unknown protein (TAIR:AT3G16330.1); Has 114 Blast hits to 114 proteins in 15 species: Archae - 0; Bacteria - 0; Metazoa - 0; Fungi - 0; Plants - 114; Viruses - 0; Other Eukaryotes - 0 (source: NCBI BLink).	3e-17
Dlo_pri1103F.1_g00040.1	0.603647	6.59556	3.87172	0.00914916	1.70352	AT3G07360.3	PUB9, ATPUB9	plant U-box 9	3e-64
Dlo_alt0373F-002-01.1_g00010.1	0.601798	1.28239	0.679968	0.0531401	1.88595	AT3G50150.1		Plant protein of unknown function (DUF247)	9e-75
Dlo_pri0648F.1_g00190.1	0.601537	6.3212	3.82501	0.0800921	1.6526	AT2G42010.1	PLDBETA1, PLDBETA	phospholipase D beta 1	6e-154
Dlo_pri0956F.1_g00080.1	0.601307	1.73816	0.390357	0.0532927	4.45273	NA
Dlo_pri0002F.1_g04270.1	0.600783	2.9424	0.195339	0.0450454	15.063	AT5G20630.1	GLP3, GLP3A, GLP3B, ATGER3, GER3	germin 3	9e-70
Dlo_alt0169F-004-01.1_g00010.1	0.600738	2.29882	1.27031	0.0321038	1.80965	AT4G22540.1	ORP2A	OSBP(oxysterol binding protein)-related protein 2A	6e-39
Dlo_alt0013F-011-01.1_g00010.1	0.598115	5.3113	1.96083	1.51652e-06	2.70871	AT1G64660.1	ATMGL, MGL	methionine gamma-lyase	0
Dlo_alt0042F-012-01.1_g00020.1	0.598054	1.25164	0.312245	0.00216168	4.00852	AT4G08950.1	EXO	Phosphate-responsive 1 family protein	6e-45
Dlo_alt0030F-031-01.1_g00020.1	0.596608	2.1828	1.33586	0.0058655	1.634	AT5G02030.1	LSN, PNY, HB-6, BLR, RPL, BLH9, VAN	POX (plant homeobox) family protein	2e-12
Dlo_pri1517F.1_g00180.1	0.59509	1.23519	0.611263	0.0129323	2.02072	AT3G12620.2		Protein phosphatase 2C family protein	3e-117
Dlo_pri1394F.1_g00020.1	0.594127	1.50245	0.746818	0.027185	2.0118	AT3G16510.1		Calcium-dependent lipid-binding (CaLB domain) family protein	1e-22
Dlo_pri0015F.1_g00030.1	0.593113	1.19792	0.39814	0.00885885	3.00879	AT5G25110.1	CIPK25, SnRK3.25	CBL-interacting protein kinase 25	2e-39
Dlo_alt0055F-001-01.1_g00020.1	0.590683	1.09919	0.426152	0.0166596	2.57934	AT3G63520.1	CCD1, ATCCD1, ATNCED1, NCED1	carotenoid cleavage dioxygenase 1	1e-28
Dlo_pri0252F.1_g01640.1	0.590365	1.04638	0.507529	0.00933533	2.06171	AT5G16350.1		O-acyltransferase (WSD1-like) family protein	7e-35
Dlo_alt0875F-001-01.1_g00030.1	0.589767	3.02491	1.69874	0.00764743	1.78068	AT3G57670.1	NTT, WIP2	C2H2-type zinc finger family protein	6e-133
Dlo_pri0031F.1_g01920.1	0.586133	1.37651	0.781171	0.0573829	1.76211	AT1G22360.1	AtUGT85A2, UGT85A2	UDP-glucosyl transferase 85A2	0
Dlo_alt0082F-007-01-1.1_g00020.1	0.584748	4.41937	2.85168	0.0595467	1.54974	AT3G50120.1		Plant protein of unknown function (DUF247)	0
Dlo_pri0076F.1_g03310.1	0.583662	1.43168	0.626708	0.089392	2.28444	NA
Dlo_pri0024F.1_g01980.1	0.581189	1.00976	0.583205	0.0696198	1.73139	AT3G11340.1		UDP-Glycosyltransferase superfamily protein	7e-140
Dlo_pri0497F.1_g00070.1	0.580614	1.02562	0.184554	0.0021579	5.55727	AT4G11650.1	ATOSM34, OSM34	osmotin 34	4e-103
Dlo_pri1214F.1_g00090.1	0.580086	8.27784	5.42625	0.0541262	1.52552	AT5G15800.1	SEP1, AGL2	K-box region and MADS-box transcription factor family protein	6e-98
Dlo_pri0772F.1_g00460.1	0.576758	7.12025	4.30245	0.0157138	1.65493	AT1G11380.1		PLAC8 family protein	6e-27
Dlo_pri0026F.1_g03490.1	0.576138	4.13269	2.08063	0.00151336	1.98627	AT1G29195.1		unknown protein; FUNCTIONS IN: molecular function unknown; INVOLVED IN: biological process unknown; LOCATED IN: chloroplast; EXPRESSED IN: 13 plant structures; EXPRESSED DURING: 4 anthesis, C globular stage, 4 leaf senescence stage, petal differentiation and expansion stage; BEST Arabidopsis thaliana protein match is: unknown protein (TAIR:AT2G30230.1); Has 180 Blast hits to 180 proteins in 14 sp…	2e-30
Dlo_pri0038F.1_g03800.1	0.575984	1.79262	1.1545	0.0431625	1.55273	AT3G07270.1		GTP cyclohydrolase I	0
Dlo_pri0098F.1_g00250.1	0.57312	3.59952	1.45317	0.00106727	2.47702	AT5G62020.1	AT-HSFB2A, HSFB2A	heat shock transcription factor B2A	2e-88
Dlo_alt0082F-015-01.1_g00080.1	0.57123	1.78794	1.05001	0.0681745	1.70278	AT2G23690.1		unknown protein; FUNCTIONS IN: molecular function unknown; INVOLVED IN: N-terminal protein myristoylation; LOCATED IN: cellular component unknown; EXPRESSED IN: 7 plant structures; EXPRESSED DURING: petal differentiation and expansion stage; BEST Arabidopsis thaliana protein match is: unknown protein (TAIR:AT4G37240.1); Has 243 Blast hits to 243 proteins in 15 species: Archae - 0; Bacteria - 0; M…	8e-34
Dlo_pri0307F.1_g01640.1	0.57048	15.5904	10.3177	0.0167196	1.51103	AT4G08150.1	KNAT1, BP, BP1	KNOTTED-like from Arabidopsis thaliana	6e-135
Dlo_alt0360F-001-01.1_g00010.1	0.56972	6.83006	1.4155	0.0748465	4.82518	AT4G11650.1	ATOSM34, OSM34	osmotin 34	8e-103
Dlo_pri0073F.1_g00430.1	0.568328	2.80448	1.17799	0.00818031	2.38074	AT3G25585.3	AAPT2, ATAAPT2	aminoalcoholphosphotransferase	4e-25
Dlo_pri0129F.1_g01790.1	0.568042	6.9192	4.2227	0.0232691	1.63857	AT5G03670.1		unknown protein; BEST Arabidopsis thaliana protein match is: unknown protein (TAIR:AT2G36420.1); Has 700 Blast hits to 624 proteins in 104 species: Archae - 0; Bacteria - 18; Metazoa - 333; Fungi - 60; Plants - 73; Viruses - 24; Other Eukaryotes - 192 (source: NCBI BLink).	5e-76
Dlo_pri2066F.1_g00020.1	0.565698	1.80419	0.926773	0.0536118	1.94674	AT5G51980.1		Transducin/WD40 repeat-like superfamily protein	4e-29
Dlo_alt0062F-006-01.1_g00090.1	0.564751	3.63673	2.61122	0.0937152	1.39273	AT5G53950.1	CUC2, ANAC098, ATCUC2	NAC (No Apical Meristem) domain transcriptional regulator superfamily protein	2e-59
Dlo_pri0284F.1_g01160.1	0.56398	3.64739	2.31752	0.0331976	1.57383	AT5G45275.1		Major facilitator superfamily protein	0
Dlo_pri0000F.1_g12620.1	0.563953	6.78513	4.32828	0.0205181	1.56763	AT1G14700.1	PAP3, ATPAP3	purple acid phosphatase 3	3e-139
Dlo_alt0010F-038-01.1_g00090.1	0.56331	1.55855	0.601182	0.00049628	2.59248	AT1G55110.1	AtIDD7, IDD7	indeterminate(ID)-domain 7	5e-107
Dlo_pri0049F.1_g02630.1	0.563149	2.79675	1.86762	0.0330622	1.4975	AT2G41990.1		CONTAINS InterPro DOMAIN/s: Late embryogenesis abundant protein, group 2 (InterPro:IPR004864); BEST Arabidopsis thaliana protein match is: Late embryogenesis abundant (LEA) hydroxyproline-rich glycoprotein family (TAIR:AT4G35170.1); Has 172 Blast hits to 168 proteins in 15 species: Archae - 0; Bacteria - 0; Metazoa - 0; Fungi - 0; Plants - 172; Viruses - 0; Other Eukaryotes - 0 (source: NCBI BLin…	3e-75
Dlo_pri0001F.1_g08620.1	0.561681	2.62689	1.63956	0.0549278	1.6022	AT3G28480.1		Oxoglutarate/iron-dependent oxygenase	2e-147
Dlo_alt0028F-010-01.1_g00080.1	0.561109	1.34971	0.368317	0.0339671	3.66454	AT5G23760.1		Copper transport protein family	7e-25
Dlo_pri0079F.1_g02310.1	0.559592	9.03736	6.57328	0.05857	1.37486	AT1G23380.1	KNAT6, KNAT6L, KNAT6S	KNOTTED1-like homeobox gene 6	9e-111
Dlo_pri0046F.1_g01890.1	0.558104	8.26396	5.13351	0.00222576	1.60981	AT1G17710.1		Pyridoxal phosphate phosphatase-related protein	7e-131
Dlo_pri0001F.1_g05590.1	0.557319	2.33752	1.53781	0.0775749	1.52003	AT3G02160.1		Bromodomain transcription factor	2e-60
Dlo_alt1050F-001-01.1_g00030.1	0.556166	2.78971	0.863284	0.0621604	3.23151	AT3G12500.1	ATHCHIB, PR3, PR-3, CHI-B, B-CHI, HCHIB	basic chitinase	2e-112
Dlo_pri0004F.1_g00800.1	0.55603	1.08922	0.636019	0.0786259	1.71256	AT3G06070.1		unknown protein; BEST Arabidopsis thaliana protein match is: unknown protein (TAIR:AT5G19190.1); Has 33 Blast hits to 33 proteins in 12 species: Archae - 0; Bacteria - 0; Metazoa - 1; Fungi - 0; Plants - 32; Viruses - 0; Other Eukaryotes - 0 (source: NCBI BLink).	1e-15
Dlo_pri1354F.1_g00140.1	0.55515	1.93568	1.32545	0.0736711	1.46039	AT3G53190.1		Pectin lyase-like superfamily protein	0
Dlo_alt0990F-001-01.1_g00020.1	0.553199	16.0369	4.65987	0.0177309	3.4415	AT3G12500.1	ATHCHIB, PR3, PR-3, CHI-B, B-CHI, HCHIB	basic chitinase	2e-120
Dlo_pri0116F.1_g02750.1	0.552547	5.93191	3.4598	0.049897	1.71453	AT3G43240.1		ARID/BRIGHT DNA-binding domain-containing protein	2e-59
Dlo_alt0112F-015-01.1_g00030.1	0.550365	1.93604	0.941999	0.0116429	2.05525	AT5G44380.1		FAD-binding Berberine family protein	3e-44
Dlo_pri0070F.1_g02850.1	0.54999	1.78577	1.072	0.0634971	1.66583	AT3G47670.1		Plant invertase/pectin methylesterase inhibitor superfamily protein	8e-30
Dlo_alt0138F-005-01.1_g00010.1	0.549748	15.8199	11.1717	0.0991863	1.41607	AT4G35220.1		Cyclase family protein	3e-45
Dlo_pri0000F.1_g02220.1	0.549163	1.04709	0.406752	0.00459306	2.57428	AT1G24625.1	ZFP7	zinc finger protein 7	9e-17
Dlo_pri0234F.1_g01370.1	0.542738	2.91735	1.87824	0.0337885	1.55324	AT2G22840.1	AtGRF1, GRF1	growth-regulating factor 1	1e-60
Dlo_alt0005F-008-01.1_g00140.1	0.542602	1.10481	0.477544	0.0162201	2.31353	AT3G50150.1		Plant protein of unknown function (DUF247)	2e-36
Dlo_pri0005F.1_g04920.1	0.542215	2.12722	0.631788	0.0481814	3.36699	NA
Dlo_alt0001F-052-01.1_g00030.1	0.542138	3.89427	2.38979	0.0126683	1.62954	AT2G01190.1		Octicosapeptide/Phox/Bem1p family protein	3e-49
Dlo_pri0287F.1_g00300.1	0.542026	12.6197	9.37238	0.0349973	1.34648	AT5G17640.1		Protein of unknown function (DUF1005)	0
Dlo_pri0399F.1_g00440.1	0.541501	2.52635	1.53518	0.0397907	1.64564	AT5G62350.1		Plant invertase/pectin methylesterase inhibitor superfamily protein	9e-50
Dlo_pri0064F.1_g01600.1	0.540772	10.8993	6.37067	0.0351188	1.71086	AT1G55210.2		Disease resistance-responsive (dirigent-like protein) family protein	3e-66
Dlo_pri0001F.1_g02240.1	0.540161	1.0988	0.569652	0.0276452	1.9289	AT5G65640.1	bHLH093	beta HLH protein 93	1e-73
Dlo_pri0000F.1_g03690.1	0.540097	1.18436	0.519973	0.0219082	2.27773	AT4G37850.1		basic helix-loop-helix (bHLH) DNA-binding superfamily protein	2e-42
Dlo_pri0165F.1_g01420.1	0.539543	2.74768	1.87497	0.0986041	1.46545	AT3G18660.1	PGSIP1, GUX1	plant glycogenin-like starch initiation protein 1	4e-139
Dlo_alt0193F-002-01.1_g00130.1	0.538686	1.53167	0.838891	0.00573833	1.82583	AT5G45380.1	ATDUR3, DUR3	solute:sodium symporters;urea transmembrane transporters	0
Dlo_pri0165F.1_g01510.1	0.538585	8.67888	5.71283	0.0931211	1.51919	AT1G43800.1		Plant stearoyl-acyl-carrier-protein desaturase family protein	0
Dlo_pri0431F.1_g00340.1	0.538082	2.04364	1.01187	0.0225113	2.01966	NA
Dlo_pri0267F.1_g00050.1	0.538	1.22339	0.81074	0.0709806	1.50898	AT2G42300.1		basic helix-loop-helix (bHLH) DNA-binding superfamily protein	2e-76
Dlo_pri0083F.1_g00820.1	0.535852	4.7455	2.47939	0.000501063	1.91398	AT1G56430.1	ATNAS4, NAS4	nicotianamine synthase 4	4e-124
Dlo_alt0010F-017-01.1_g00010.1	0.534594	11.7446	7.90464	0.0746032	1.48579	AT2G26110.1		Protein of unknown function (DUF761)	7e-19
Dlo_pri0041F.1_g04910.1	0.532452	2.58752	1.60595	0.0511075	1.61121	AT4G03510.2	RMA1, ATRMA1	RING membrane-anchor 1	3e-52
Dlo_alt0229F-001-01.1_g00020.1	0.531497	1.27595	0.794646	0.0502523	1.60569	AT1G09812.1		unknown protein; BEST Arabidopsis thaliana protein match is: unknown protein (TAIR:AT1G58007.2); Has 93 Blast hits to 93 proteins in 13 species: Archae - 0; Bacteria - 0; Metazoa - 0; Fungi - 0; Plants - 93; Viruses - 0; Other Eukaryotes - 0 (source: NCBI BLink).	4e-28
Dlo_pri0074F.1_g01710.1	0.530574	3.04039	1.6037	0.014812	1.89587	AT1G64970.1	G-TMT, TMT1, VTE4	gamma-tocopherol methyltransferase	5e-143
Dlo_pri0047F.1_g00410.1	0.52718	11.1089	7.67255	0.0756981	1.44788	AT5G48500.1		unknown protein; BEST Arabidopsis thaliana protein match is: unknown protein (TAIR:AT2G10930.1); Has 30201 Blast hits to 17322 proteins in 780 species: Archae - 12; Bacteria - 1396; Metazoa - 17338; Fungi - 3422; Plants - 5037; Viruses - 0; Other Eukaryotes - 2996 (source: NCBI BLink).	1e-24
Dlo_pri0234F.1_g01300.1	0.524614	40.9369	24.6925	0.0621547	1.65787	AT2G22840.1	AtGRF1, GRF1	growth-regulating factor 1	1e-98
Dlo_pri0015F.1_g03590.1	0.524577	4.52253	2.73731	0.016648	1.65218	AT3G05500.1		Rubber elongation factor protein (REF)	5e-71
Dlo_pri0072F.1_g01190.1	0.522113	1.40709	0.811409	0.044942	1.73413	AT5G52210.2	ATARLB1, ATGB1, GB1	GTP-binding protein 1	3e-94
Dlo_pri0653F.1_g00030.1	0.521163	2.49396	1.42714	0.0871613	1.74752	AT4G03030.1		Galactose oxidase/kelch repeat superfamily protein	5e-28
Dlo_pri0177F.1_g00830.1	0.52115	5.39385	3.26609	0.0595592	1.65147	AT4G33070.1		Thiamine pyrophosphate dependent pyruvate decarboxylase family protein	0
Dlo_pri0082F.1_g00570.1	0.519843	2.34973	1.37607	0.0397954	1.70757	AT2G23690.1		unknown protein; FUNCTIONS IN: molecular function unknown; INVOLVED IN: N-terminal protein myristoylation; LOCATED IN: cellular component unknown; EXPRESSED IN: 7 plant structures; EXPRESSED DURING: petal differentiation and expansion stage; BEST Arabidopsis thaliana protein match is: unknown protein (TAIR:AT4G37240.1); Has 243 Blast hits to 243 proteins in 15 species: Archae - 0; Bacteria - 0; M…	2e-34
Dlo_pri0030F.1_g04430.1	0.516808	2.54424	1.68564	0.0815034	1.50936	AT2G37570.1	SLT1	HSP20-like chaperones superfamily protein	0
Dlo_pri0458F.1_g00500.1	0.515651	11.5355	7.01097	0.0479007	1.64535	AT1G61930.1		Protein of unknown function, DUF584	4e-37
Dlo_pri0047F.1_g04090.1	0.514101	1.55905	0.891302	0.0781284	1.74918	AT2G29640.1	JOSL	JOSEPHIN-like protein	5e-72
Dlo_pri0004F.1_g09260.1	0.51317	10.7331	7.18745	0.0960899	1.49332	AT1G71950.1		Proteinase inhibitor, propeptide	1e-37
Dlo_pri0163F.1_g00180.1	0.511406	1.08364	0.637967	0.09975	1.69859	AT5G65170.1		VQ motif-containing protein	4e-13
Dlo_pri0002F.1_g07870.1	0.508211	11.4014	1.96962	0.00371688	5.78864	AT3G24500.1	MBF1C, ATMBF1C	multiprotein bridging factor 1C	2e-74
Dlo_pri0347F.1_g00880.1	0.506143	1.2709	0.541336	0.00689183	2.3477	AT1G08830.2	CSD1	copper/zinc superoxide dismutase 1	4e-74
Dlo_pri0637F.1_g00450.1	0.501278	2.3703	0.947738	0.000411962	2.50101	AT3G44380.1		Late embryogenesis abundant (LEA) hydroxyproline-rich glycoprotein family	3e-69
Dlo_pri1020F.1_g00130.1	0.501227	2.71422	1.80461	0.0760996	1.50405	AT1G52140.1		unknown protein; BEST Arabidopsis thaliana protein match is: unknown protein (TAIR:AT3G16330.1); Has 114 Blast hits to 114 proteins in 15 species: Archae - 0; Bacteria - 0; Metazoa - 0; Fungi - 0; Plants - 114; Viruses - 0; Other Eukaryotes - 0 (source: NCBI BLink).	2e-33
Dlo_pri0084F.1_g03260.1	0.501082	8.6659	6.17396	0.088017	1.40362	AT1G74450.1		Protein of unknown function (DUF793)	1e-110
Dlo_alt0035F-008-01.1_g00030.1	0.501012	9.91041	6.73073	0.0180547	1.47241	AT5G50011.1	CPuORF37	conserved peptide upstream open reading frame 37	3e-15
Dlo_alt0005F-002-01.1_g00180.1	0.500743	2.3952	1.55006	0.085247	1.54523	AT3G51860.1	CAX3, ATHCX1, CAX1-LIKE, ATCAX3	cation exchanger 3	2e-154
Dlo_pri0128F.1_g01020.1	0.500248	4.55038	2.8715	0.00868199	1.58467	AT1G22380.1	AtUGT85A3, UGT85A3	UDP-glucosyl transferase 85A3	7e-100
Dlo_pri1712F.1_g00120.1	0.499765	6.35876	4.59801	0.0953931	1.38294	AT5G47780.1	GAUT4	galacturonosyltransferase 4	1e-50
Dlo_alt0187F-005-01.1_g00050.1	0.498884	6.68957	4.28874	0.0295455	1.5598	AT3G20790.1		NAD(P)-binding Rossmann-fold superfamily protein	3e-107
Dlo_pri0010F.1_g01780.1	0.4986	5.88618	2.03031	0.0774291	2.89915	AT4G25140.1	OLEO1, OLE1	oleosin 1	3e-14
Dlo_pri0379F.1_g01060.1	0.498036	8.76214	5.42829	0.00758679	1.61416	AT1G23000.1		Heavy metal transport/detoxification superfamily protein	7e-15
Dlo_alt0290F-003-01.1_g00080.1	0.494704	6.5434	4.01075	0.00790153	1.63146	AT1G63690.2	ATSPPL2, SPPL2	SIGNAL PEPTIDE PEPTIDASE-LIKE 2	6e-38
Dlo_pri0878F-2.1_g00050.1	0.494081	1.62035	0.378806	0.000129284	4.27753	AT3G57040.1	ARR9, ATRR4	response regulator 9	4e-41
Dlo_alt0129F-002-01.1_g00010.1	0.491415	6.34794	3.37619	0.000580639	1.88021	AT5G03670.1		unknown protein; BEST Arabidopsis thaliana protein match is: unknown protein (TAIR:AT2G36420.1); Has 700 Blast hits to 624 proteins in 104 species: Archae - 0; Bacteria - 18; Metazoa - 333; Fungi - 60; Plants - 73; Viruses - 24; Other Eukaryotes - 192 (source: NCBI BLink).	7e-37
Dlo_pri0001F.1_g03240.1	0.489542	3.60374	2.35673	0.054361	1.52913	AT2G01190.1		Octicosapeptide/Phox/Bem1p family protein	3e-49
Dlo_pri0078F.1_g01300.1	0.488924	2.16638	1.19397	0.0256162	1.81443	AT5G21482.1	CKX7, ATCKX5	cytokinin oxidase 7	1e-83
Dlo_pri0072F.1_g02400.1	0.485461	6.53336	3.87764	0.022169	1.68488	AT3G60550.1	CYCP3;2	cyclin p3;2	2e-113
Dlo_pri0120F.1_g01930.1	0.484581	11.2377	5.80328	0.000698569	1.93644	AT1G75250.2	ATRL6, RSM3, RL6	RAD-like 6	4e-34
Dlo_pri0004F.1_g05160.1	0.483621	2.61878	1.64887	0.0663719	1.58823	AT4G16110.1	ARR2, RR2	response regulator 2	5e-178
Dlo_alt0734F-003-01.1_g00050.1	0.483306	57.2531	42.3658	0.0721788	1.3514	AT2G34700.1			9e-29
Dlo_pri0064F.1_g01960.1	0.483094	3.7266	2.79545	0.0977751	1.33309	AT3G58530.1		RNI-like superfamily protein	3e-148
Dlo_pri0148F.1_g01380.1	0.482885	5.46183	3.53758	0.018983	1.54395	AT5G10700.1		Peptidyl-tRNA hydrolase II (PTH2) family protein	2e-72
Dlo_pri0038F.1_g00680.1	0.482495	5.61618	1.06224	0.00135759	5.28711	AT2G47180.1	AtGolS1, GolS1	galactinol synthase 1	0
Dlo_alt0015F-025-01.1_g00030.1	0.482355	8.20884	5.9486	0.0661457	1.37996	AT3G62630.1		Protein of unknown function (DUF1645)	2e-79
Dlo_pri0360F.1_g00360.1	0.482104	1.66278	0.486945	9.26706e-06	3.41471	AT4G11660.1	AT-HSFB2B, HSFB2B	winged-helix DNA-binding transcription factor family protein	3e-79
Dlo_pri0128F.1_g00450.1	0.480925	2.36621	1.34192	0.0478911	1.76329	AT4G27745.1		Yippee family putative zinc-binding protein	9e-61
Dlo_pri0084F.1_g01620.1	0.479838	8.90959	5.12996	0.000257115	1.73678	AT1G57680.2		FUNCTIONS IN: molecular function unknown; INVOLVED IN: biological process unknown; LOCATED IN: endomembrane system; EXPRESSED IN: 24 plant structures; EXPRESSED DURING: 15 growth stages; CONTAINS InterPro DOMAIN/s: Uncharacterised conserved protein UCP031277 (InterPro:IPR016971); Has 35333 Blast hits to 34131 proteins in 2444 species: Archae - 798; Bacteria - 22429; Metazoa - 974; Fungi - 991; Pl…	2e-118
Dlo_pri0526F.1_g00410.1	0.47582	1.00008	0.315457	0.0712173	3.17026	AT3G57270.1	BG1	beta-1,3-glucanase 1	2e-136
Dlo_pri0110F.1_g01330.1	0.472152	15.8783	9.69433	0.0214046	1.63789	AT2G03890.1	ATPI4K GAMMA 7, UBDK GAMMA 7, PI4K GAMMA 7	phosphoinositide 4-kinase gamma 7	0
Dlo_pri0065F.1_g04100.1	0.4716	27.7275	18.8429	0.0903511	1.47151	AT4G28050.1	TET7	tetraspanin7	8e-104
Dlo_pri0123F.1_g01960.1	0.466946	1.67639	1.15475	0.0855788	1.45173	AT1G77500.1		Protein of unknown function (DUF630 and DUF632)	9e-42
Dlo_pri0025F.1_g03320.1	0.466658	1.25914	0.708892	0.0316113	1.7762	AT5G66350.1	SHI	Lateral root primordium (LRP) protein-related	6e-66
Dlo_pri1261F.1_g00090.1	0.464743	9.48869	6.45583	0.0486582	1.46979	AT5G15800.1	SEP1, AGL2	K-box region and MADS-box transcription factor family protein	6e-98
Dlo_alt0004F-051-01.1_g00070.1	0.464127	1.22842	0.471967	0.0348167	2.60276	AT1G22680.1		unknown protein; FUNCTIONS IN: molecular function unknown; INVOLVED IN: biological process unknown; LOCATED IN: chloroplast; CONTAINS InterPro DOMAIN/s: Protein of unknown function DUF688 (InterPro:IPR007789); BEST Arabidopsis thaliana protein match is: unknown protein (TAIR:AT1G71970.1); Has 44 Blast hits to 44 proteins in 8 species: Archae - 0; Bacteria - 0; Metazoa - 0; Fungi - 0; Plants - 44;…	3e-15
Dlo_pri0383F.1_g00110.1	0.463557	1.79553	1.14963	0.0770678	1.56184	AT2G29420.1	ATGSTU7, GST25, GSTU7	glutathione S-transferase tau 7	6e-55
Dlo_pri0063F.1_g02730.1	0.463465	13.5331	9.2491	0.00931788	1.46318	AT2G39020.1		Acyl-CoA N-acyltransferases (NAT) superfamily protein	1e-69
Dlo_pri0179F.1_g01510.1	0.462864	5.89566	3.37939	0.00547741	1.74459	AT1G75400.1		RING/U-box superfamily protein	2e-64
Dlo_pri0074F.1_g02250.1	0.461995	4.21609	2.94137	0.0748142	1.43338	AT5G16820.2	HSF3, HSFA1B, ATHSFA1B	heat shock factor 3	4e-128
Dlo_alt0005F-002-01.1_g00290.1	0.461442	3.0354	1.87581	0.00724635	1.61818	AT3G51860.1	CAX3, ATHCX1, CAX1-LIKE, ATCAX3	cation exchanger 3	1e-161
Dlo_pri0042F.1_g03550.1	0.460892	1.39338	0.757964	0.0969565	1.83833	AT4G34760.1		SAUR-like auxin-responsive protein family	2e-48
Dlo_pri0627F.1_g00480.1	0.45952	3.63565	2.30414	0.0331731	1.57788	AT4G33910.1		2-oxoglutarate (2OG) and Fe(II)-dependent oxygenase superfamily protein	2e-140
Dlo_pri0005F.1_g06490.1	0.459505	4.25327	2.38814	0.0101608	1.781	AT3G51860.1	CAX3, ATHCX1, CAX1-LIKE, ATCAX3	cation exchanger 3	0
Dlo_alt0173F-007-01.1_g00060.1	0.458924	2.20186	1.42399	0.0107314	1.54626	AT2G33860.1			1e-175
Dlo_pri0189F.1_g02270.1	0.458269	2.97824	1.62781	0.0247763	1.8296	AT4G33460.1	ATNAP13, EMB2751	ABC transporter family protein	6e-40
Dlo_pri0196F.1_g01570.1	0.457959	2.91543	1.74663	0.0589521	1.66918	AT3G12830.1		SAUR-like auxin-responsive protein family	4e-39
Dlo_alt0416F-004-01.1_g00070.1	0.45727	6.7346	4.44359	0.0722059	1.51558	AT4G35300.5	TMT2	tonoplast monosaccharide transporter2	1e-66
Dlo_alt0040F-015-01.1_g00030.1	0.457055	1.99468	1.32884	0.071464	1.50107	AT1G08700.1	PS1	Presenilin-1	6e-124
Dlo_pri0695F.1_g00010.1	0.457002	2.48314	1.0318	0.0915172	2.4066	AT2G03120.1	ATSPP, SPP	signal peptide peptidase	9e-15
Dlo_pri0151F.1_g02020.1	0.454163	1.01214	0.470817	0.0261917	2.14975	AT4G24265.1		unknown protein; Has 3 Blast hits to 3 proteins in 2 species: Archae - 0; Bacteria - 0; Metazoa - 0; Fungi - 0; Plants - 3; Viruses - 0; Other Eukaryotes - 0 (source: NCBI BLink).	2e-16
Dlo_pri0359F.1_g00160.1	0.454153	4.92603	3.6903	0.0975873	1.33486	AT3G61130.1	GAUT1, LGT1	galacturonosyltransferase 1	0
Dlo_pri0097F.1_g02980.1	0.45348	2.12574	1.38611	0.0393765	1.5336	AT4G12690.2		Plant protein of unknown function (DUF868)	5e-82
Dlo_alt0110F-023-01.1_g00100.1	0.452496	15.6362	9.5848	0.0261771	1.63135	AT2G03890.1	ATPI4K GAMMA 7, UBDK GAMMA 7, PI4K GAMMA 7	phosphoinositide 4-kinase gamma 7	0
Dlo_pri0392F.1_g01450.1	0.450552	12.7838	6.9555	0.011215	1.83794	AT5G01600.1	ATFER1, FER1	ferretin 1	5e-101
Dlo_pri0004F.1_g07460.1	0.446956	2.70899	1.60195	0.0929254	1.69106	AT5G26570.2	PWD, OK1, ATGWD3	catalytics;carbohydrate kinases;phosphoglucan, water dikinases	2e-105
Dlo_pri0005F.1_g06370.1	0.446864	2.02607	1.33428	0.0199468	1.51848	AT3G51860.1	CAX3, ATHCX1, CAX1-LIKE, ATCAX3	cation exchanger 3	0
Dlo_pri0036F.1_g02920.1	0.446516	1.63608	0.995727	0.0409605	1.64311	AT1G68750.1	ATPPC4, PPC4	phosphoenolpyruvate carboxylase 4	0
Dlo_pri0035F.1_g03650.1	0.446356	10.2576	6.38559	0.00136064	1.60636	AT5G50011.1	CPuORF37	conserved peptide upstream open reading frame 37	8e-22
Dlo_pri0045F.1_g04370.1	0.445487	9.31191	5.48274	0.0234936	1.6984	AT1G23870.1	ATTPS9, TPS9	trehalose-phosphatase/synthase 9	0
Dlo_pri0005F.1_g02640.1	0.444764	1.02647	0.52331	0.0216089	1.9615	AT3G50150.1		Plant protein of unknown function (DUF247)	3e-28
Dlo_pri0056F.1_g01620.1	0.444466	1.98732	1.30547	0.05774	1.52229	AT1G64080.1		unknown protein; FUNCTIONS IN: molecular function unknown; INVOLVED IN: biological process unknown; LOCATED IN: plasma membrane; BEST Arabidopsis thaliana protein match is: unknown protein (TAIR:AT5G52870.1); Has 1546 Blast hits to 738 proteins in 176 species: Archae - 0; Bacteria - 143; Metazoa - 278; Fungi - 131; Plants - 95; Viruses - 4; Other Eukaryotes - 895 (source: NCBI BLink).	2e-16
Dlo_pri0158F.1_g00910.1	0.442653	1.15168	0.554968	0.0116411	2.07522	AT4G39410.1	WRKY13, ATWRKY13	WRKY DNA-binding protein 13	3e-54
Dlo_pri0038F.1_g05350.1	0.441336	2.17919	0.956236	0.0378568	2.27893	AT1G26800.1		RING/U-box superfamily protein	2e-46
Dlo_pri0016F.1_g05460.1	0.439898	3.05629	1.61584	0.037108	1.89145	AT1G75250.2	ATRL6, RSM3, RL6	RAD-like 6	1e-31
Dlo_alt0229F-005-01.1_g00010.1	0.438215	9.89068	5.95613	0.0183774	1.66059	AT1G57680.2		FUNCTIONS IN: molecular function unknown; INVOLVED IN: biological process unknown; LOCATED IN: endomembrane system; EXPRESSED IN: 24 plant structures; EXPRESSED DURING: 15 growth stages; CONTAINS InterPro DOMAIN/s: Uncharacterised conserved protein UCP031277 (InterPro:IPR016971); Has 35333 Blast hits to 34131 proteins in 2444 species: Archae - 798; Bacteria - 22429; Metazoa - 974; Fungi - 991; Pl…	2e-46
Dlo_alt0004F-040-01.1_g00010.1	0.432013	11.5528	7.69221	0.0376177	1.50188	AT4G09160.1		SEC14 cytosolic factor family protein / phosphoglyceride transfer family protein	3e-52
Dlo_pri0061F.1_g03120.1	0.431143	7.76971	5.57236	0.0892461	1.39433	AT2G35640.1			3e-60
Dlo_pri0937F.1_g00240.1	0.430987	3.13201	1.82793	0.0958569	1.71342	AT5G57100.1		Nucleotide/sugar transporter family protein	8e-38
Dlo_alt0127F-008-01.1_g00010.1	0.430445	1.94704	1.20292	0.0198985	1.61859	AT1G10120.1		basic helix-loop-helix (bHLH) DNA-binding superfamily protein	2e-60
Dlo_alt0000F-030-01.1_g00160.1	0.43042	7.32774	4.78382	0.0848421	1.53177	AT1G68020.2	ATTPS6, TPS6	UDP-Glycosyltransferase / trehalose-phosphatase family protein	0
Dlo_pri0133F.1_g02980.1	0.42937	10.5483	6.40226	0.00853956	1.64759	AT1G23000.1		Heavy metal transport/detoxification superfamily protein	2e-35
Dlo_pri0036F.1_g05590.1	0.428918	2.61597	1.50234	0.0755545	1.74126	AT1G68640.1	PAN	bZIP transcription factor family protein	2e-67
Dlo_pri0045F.1_g04800.1	0.428495	12.559	7.06163	0.00226298	1.77849	AT1G60060.1		Serine/threonine-protein kinase WNK (With No Lysine)-related	1e-137
Dlo_pri0109F.1_g00140.1	0.428204	1.01284	0.159457	0.00389145	6.35182	AT2G45660.1	AGL20, SOC1, ATSOC1	AGAMOUS-like 20	6e-33
Dlo_pri0030F.1_g03660.1	0.416685	8.82979	4.83352	0.0774021	1.82678	NA
Dlo_pri0459F.1_g00150.1	0.415393	12.6861	9.15602	0.0919318	1.38555	AT1G03140.1		splicing factor Prp18 family protein	1e-160
Dlo_pri0005F.1_g04420.1	0.414515	1.50738	0.577553	0.000983141	2.60994	AT3G50160.1		Plant protein of unknown function (DUF247)	8e-16
Dlo_pri0379F.1_g00770.1	0.414315	2.25411	1.59284	0.0793977	1.41515	AT1G29400.2	AML5, ML5	MEI2-like protein 5	4e-100
Dlo_pri0571F.1_g00390.1	0.41395	6.63333	4.26525	0.0411987	1.5552	AT5G62100.2	ATBAG2, BAG2	BCL-2-associated athanogene 2	2e-68
Dlo_pri0311F.1_g00860.1	0.413296	15.9063	11.797	0.042843	1.34833	AT1G11820.2		O-Glycosyl hydrolases family 17 protein	0
Dlo_pri0205F.1_g00450.1	0.413268	7.54948	5.09457	0.0353849	1.48187	AT5G39950.1	ATTRX2, ATH2, ATTRXH2, TRXH2, TRX2	thioredoxin 2	2e-33
Dlo_pri0359F.1_g00800.1	0.408144	1.75199	0.916213	0.0237643	1.91221	AT1G01840.1		unknown protein; Has 23 Blast hits to 23 proteins in 9 species: Archae - 0; Bacteria - 0; Metazoa - 0; Fungi - 0; Plants - 23; Viruses - 0; Other Eukaryotes - 0 (source: NCBI BLink).	2e-13
Dlo_alt0581F-006-01.1_g00060.1	0.408141	8.56525	6.4368	0.0702904	1.33067	AT3G13960.1	AtGRF5, GRF5	growth-regulating factor 5	5e-43
Dlo_pri0398F.1_g00560.1	0.40733	7.48531	4.84474	0.0550107	1.54504	AT3G21790.1		UDP-Glycosyltransferase superfamily protein	9e-140
Dlo_pri0169F.1_g00930.1	0.407328	7.3564	5.11674	0.0494881	1.43771	AT4G22540.1	ORP2A	OSBP(oxysterol binding protein)-related protein 2A	3e-162
Dlo_pri0234F.1_g01540.1	0.406523	5.63174	2.54408	0.000734331	2.21367	NA
Dlo_pri0025F.1_g03740.1	0.405576	6.49105	3.82891	0.0658809	1.69527	AT2G21320.1		B-box zinc finger family protein	2e-73
Dlo_pri0297F.1_g00330.1	0.405293	2.42333	1.66249	0.0988366	1.45765	AT3G51470.1		Protein phosphatase 2C family protein	0
Dlo_pri0004F.1_g08530.1	0.40522	6.75694	1.18328	0.0378245	5.71037	AT5G49910.1	CPHSC70-2EAT SHOCK PROTEIN 70-2, HSC70-7, cpHsc70-2	chloroplast heat shock protein 70-2	0
Dlo_alt0038F-013-01.1_g00030.1	0.401787	1.98111	1.10712	0.0335207	1.78943	AT1G26800.1		RING/U-box superfamily protein	4e-51
Dlo_pri0389F.1_g00640.1	0.398938	2.30814	1.36269	0.0684132	1.69381	AT3G53190.1		Pectin lyase-like superfamily protein	3e-91
Dlo_pri0089F.1_g02890.1	0.397179	6.04484	3.56109	0.0526861	1.69747	AT1G13130.1		Cellulase (glycosyl hydrolase family 5) protein	0
Dlo_alt0194F-003-01.1_g00290.1	0.396773	2.65873	0.174932	0.0659995	15.1987	AT2G29500.1		HSP20-like chaperones superfamily protein	6e-23
Dlo_alt0557F-001-01.1_g00180.1	0.392175	1.19674	0.40166	0.0107099	2.97949	NA
Dlo_pri0054F.1_g02850.1	0.390987	1.18479	0.674303	0.0637249	1.75706	AT3G18690.1	MKS1	MAP kinase substrate 1	7e-15
Dlo_pri0038F.1_g02900.1	0.389537	5.05783	3.05546	0.051613	1.65534	AT3G07390.1	AIR12	auxin-responsive family protein	5e-44
Dlo_pri0325F.1_g01240.1	0.38796	1.257	0.561905	0.0643371	2.23704	NA
Dlo_pri0035F.1_g02180.1	0.387929	1.7755	0.864957	0.0593315	2.05271	AT4G38060.2		unknown protein; BEST Arabidopsis thaliana protein match is: unknown protein (TAIR:AT5G65480.1); Has 35333 Blast hits to 34131 proteins in 2444 species: Archae - 798; Bacteria - 22429; Metazoa - 974; Fungi - 991; Plants - 531; Viruses - 0; Other Eukaryotes - 9610 (source: NCBI BLink).	7e-15
Dlo_pri0112F.1_g02210.1	0.387341	2.60893	1.67129	0.0118753	1.56103	AT4G20820.1		FAD-binding Berberine family protein	2e-177
Dlo_pri0083F.1_g02960.1	0.386473	3.93482	2.43559	0.0153148	1.61555	AT1G70290.1	ATTPS8, TPS8, ATTPSC	trehalose-6-phosphatase synthase S8	0
Dlo_pri0067F.1_g00020.1	0.377523	7.63358	5.00779	0.0981491	1.52434	NA
Dlo_pri0183F.1_g01610.1	0.376282	1.03578	0.423354	0.0458152	2.4466	AT4G27130.1		Translation initiation factor SUI1 family protein	9e-70
Dlo_alt1245F-001-01.1_g00060.1	0.375527	6.29063	4.00732	0.0597671	1.56978	AT1G17100.1		SOUL heme-binding family protein	6e-89
Dlo_pri0128F.1_g01030.1	0.375456	8.15904	5.98722	0.042967	1.36274	NA
Dlo_pri0046F.1_g03290.1	0.374778	8.39283	5.18421	0.0305843	1.61892	AT1G17530.1	ATTIM23-1, TIM23-1	translocase of inner mitochondrial membrane 23	2e-57
Dlo_pri0059F.1_g02680.1	0.373811	3.65715	1.75645	0.0105813	2.08213	NA
Dlo_pri0001F.1_g08020.1	0.37361	8.61543	6.33665	0.0579719	1.35962	AT3G28720.1		unknown protein; FUNCTIONS IN: molecular function unknown; INVOLVED IN: biological process unknown; LOCATED IN: cellular component unknown; EXPRESSED IN: 25 plant structures; EXPRESSED DURING: 13 growth stages; BEST Arabidopsis thaliana protein match is: unknown protein (TAIR:AT5G58100.1); Has 1610 Blast hits to 344 proteins in 85 species: Archae - 0; Bacteria - 567; Metazoa - 95; Fungi - 71; Pla…	0
Dlo_pri0339F.1_g00030.1	0.372914	1.69374	1.05215	0.0802713	1.60979	AT5G25280.2		serine-rich protein-related	3e-44
Dlo_pri0023F.1_g03750.1	0.372544	2.87987	2.07588	0.088452	1.38731	AT1G70210.1	CYCD1;1, ATCYCD1;1	CYCLIN D1;1	3e-121
Dlo_pri0165F.1_g01430.1	0.36994	3.77104	2.74415	0.0857438	1.37421	AT1G48880.1	TBL7	TRICHOME BIREFRINGENCE-LIKE 7	1e-172
Dlo_alt0656F-003-01.1_g00080.1	0.368379	3.10382	1.8085	0.0454608	1.71624	AT3G07490.1	AGD11	ARF-GAP domain 11	2e-74
Dlo_alt0210F-005-01.1_g00010.1	0.367873	2.66685	1.8124	0.0473417	1.47145	AT5G01710.1		methyltransferases	6e-173
Dlo_pri0421F.1_g00850.1	0.367678	1.11615	0.666434	0.0363075	1.6748	AT5G06560.1		Protein of unknown function, DUF593	9e-165
Dlo_pri0355F.1_g00020.1	0.367351	5.70409	3.72752	0.0515467	1.53026	NA
Dlo_alt0391F-008-01.1_g00010.1	0.366431	1.0504	0.397073	0.0622544	2.64536	AT2G29125.1	RTFL2, DVL13	ROTUNDIFOLIA like 2	3e-12
Dlo_pri2025F.1_g00030.1	0.36526	1.16411	0.339665	0.0035546	3.42724	AT4G10265.1		Wound-responsive family protein	8e-23
Dlo_pri0799F.1_g00130.1	0.365006	1.37644	0.407013	0.0602527	3.3818	AT3G22210.1		unknown protein; FUNCTIONS IN: molecular function unknown; INVOLVED IN: biological process unknown; LOCATED IN: endomembrane system; EXPRESSED IN: 21 plant structures; EXPRESSED DURING: 13 growth stages; Has 26 Blast hits to 26 proteins in 13 species: Archae - 0; Bacteria - 0; Metazoa - 0; Fungi - 0; Plants - 26; Viruses - 0; Other Eukaryotes - 0 (source: NCBI BLink).	6e-13
Dlo_pri0025F.1_g01030.1	0.36397	3.55279	3.6936	0.0348245	0.961879	AT2G25737.1		Sulfite exporter TauE/SafE family protein	3e-148
Dlo_pri0197F.1_g01730.1	0.361684	1.42123	0.779006	0.0557518	1.82441	AT1G19100.1		Histidine kinase-, DNA gyrase B-, and HSP90-like ATPase family protein	2e-32
Dlo_pri0202F.1_g00490.1	0.360693	4.8895	2.59908	0.000705591	1.88124	AT2G03500.1		Homeodomain-like superfamily protein	6e-62
Dlo_pri0489F-1.1_g00290.1	0.360329	1.48422	0.863803	0.0261306	1.71823	AT2G27150.2	AAO3, At-AO3, AOdelta, AtAAO3	abscisic aldehyde oxidase 3	0
Dlo_pri0236F.1_g00210.1	0.360314	4.19101	2.71783	0.0518038	1.54204	AT5G63110.1	HDA6, AXE1, ATHDA6, RTS1, RPD3B, SIL1	histone deacetylase 6	2e-97
Dlo_pri0047F.1_g00380.1	0.359124	3.72332	1.96407	0.0752726	1.89572	AT3G51910.1	AT-HSFA7A, HSFA7A	heat shock transcription factor A7A	7e-31
Dlo_alt0229F-001-01.1_g00070.1	0.358527	6.0395	4.20134	0.0554417	1.43752	AT5G49910.1	CPHSC70-2EAT SHOCK PROTEIN 70-2, HSC70-7, cpHsc70-2	chloroplast heat shock protein 70-2	0
Dlo_pri0002F.1_g07020.1	0.357617	5.16889	3.85111	0.0486404	1.34218	AT2G19930.1		RNA-dependent RNA polymerase family protein	0
Dlo_pri0182F.1_g01000.1	0.356069	9.07154	10.2037	0.0100922	0.889042	AT2G36630.1		Sulfite exporter TauE/SafE family protein	0
Dlo_alt0215F-006-01.1_g00030.1	0.354103	3.85422	2.79763	0.0452774	1.37767	AT2G28110.1	FRA8, IRX7	Exostosin family protein	0
Dlo_pri0106F.1_g01890.1	0.354075	13.6132	9.44466	0.0280305	1.44137	AT1G08510.1	FATB	fatty acyl-ACP thioesterases B	0
Dlo_pri0938F.1_g00150.1	0.354031	8.46115	4.70928	0.0204552	1.7967	AT2G36320.1		A20/AN1-like zinc finger family protein	6e-56
Dlo_pri0547F.1_g00520.1	0.353435	9.50129	5.20567	0.0457936	1.82518	AT5G35320.1		unknown protein; Has 1807 Blast hits to 1807 proteins in 277 species: Archae - 0; Bacteria - 0; Metazoa - 736; Fungi - 347; Plants - 385; Viruses - 0; Other Eukaryotes - 339 (source: NCBI BLink).	6e-28
Dlo_alt0005F-024-01.1_g00090.1	0.352959	5.01932	3.3048	0.0277532	1.5188	AT2G38120.1	AUX1, WAV5, PIR1, MAP1	Transmembrane amino acid transporter family protein	0
Dlo_alt0194F-014-01.1_g00070.1	0.351531	1.57189	0.835905	0.0616626	1.88047	AT3G62010.2		unknown protein; LOCATED IN: cellular component unknown; EXPRESSED IN: 23 plant structures; EXPRESSED DURING: 15 growth stages.	2e-82
Dlo_pri0025F.1_g03750.1	0.351408	7.78255	9.31944	0.0401841	0.835088	AT1G15380.2		Lactoylglutathione lyase / glyoxalase I family protein	2e-50
Dlo_pri0316F.1_g01340.1	0.350536	1.57735	0.860924	0.0422135	1.83215	AT2G42750.1		DNAJ heat shock N-terminal domain-containing protein	5e-147
Dlo_alt0023F-004-01.1_g00020.1	0.347758	2.10376	1.31133	0.028377	1.6043	AT1G70210.1	CYCD1;1, ATCYCD1;1	CYCLIN D1;1	7e-111
Dlo_alt0092F-016-01.1_g00190.1	0.347139	1.28217	0.716422	0.0400928	1.78968	AT1G64760.2		O-Glycosyl hydrolases family 17 protein	0
Dlo_pri0074F.1_g01020.1	0.347119	7.55034	6.3467	0.0687717	1.18965	AT5G51950.1		Glucose-methanol-choline (GMC) oxidoreductase family protein	0
Dlo_alt0017F-012-01.1_g00010.1	0.346702	1.21141	0.76009	0.0340587	1.59377	AT5G15410.2	DND1, ATCNGC2, CNGC2	Cyclic nucleotide-regulated ion channel family protein	0
Dlo_pri0178F.1_g01860.1	0.345935	2.57678	3.11019	0.000883714	0.828494	AT3G51860.1	CAX3, ATHCX1, CAX1-LIKE, ATCAX3	cation exchanger 3	0
Dlo_pri0083F.1_g02970.1	0.344681	3.54717	1.58758	0.000665371	2.23432	AT1G60140.1	ATTPS10, TPS10	trehalose phosphate synthase	8e-94
Dlo_pri0082F.1_g01230.1	0.344216	5.17333	3.65087	0.0563807	1.41701	AT5G60200.1	TMO6	TARGET OF MONOPTEROS 6	2e-31
Dlo_pri0057F.1_g01640.1	0.34286	5.83104	3.98017	0.0333614	1.46502	AT3G15180.1		ARM repeat superfamily protein	2e-85
Dlo_pri0445F.1_g00840.1	0.342743	5.77017	3.497	0.0250277	1.65003	AT1G01370.2	HTR12, CENH3	Histone superfamily protein	6e-20
Dlo_pri0142F.1_g00040.1	0.341878	1.75839	0.733324	0.000328924	2.39784	AT2G35160.1			5e-45
Dlo_pri0450F.1_g00050.1	0.340403	2.43299	1.64591	0.0964245	1.4782	AT5G45560.1		Pleckstrin homology (PH) domain-containing protein / lipid-binding START domain-containing protein	2e-118
Dlo_pri0579F.1_g00570.1	0.339418	5.12285	3.19897	0.0215277	1.60141	AT5G24310.1	ABIL3	ABL interactor-like protein 3	5e-82
Dlo_alt0082F-005-01.1_g00050.1	0.339398	4.66627	2.95399	0.0117308	1.57965	AT5G67270.1	ATEB1C, EB1C, ATEB1H1	end binding protein 1C	2e-134
Dlo_pri0704F.1_g00130.1	0.335607	2.91843	1.72197	0.0493798	1.69482	AT1G68350.1		unknown protein; FUNCTIONS IN: molecular function unknown; INVOLVED IN: biological process unknown; LOCATED IN: mitochondrion; Has 20 Blast hits to 20 proteins in 7 species: Archae - 0; Bacteria - 0; Metazoa - 0; Fungi - 0; Plants - 20; Viruses - 0; Other Eukaryotes - 0 (source: NCBI BLink).	2e-11
Dlo_pri0226F.1_g00890.1	0.335532	8.00857	5.35137	0.039754	1.49655	AT2G21950.1	SKIP6	SKP1 interacting partner 6	9e-96
Dlo_pri0021F.1_g06620.1	0.3352	2.89781	1.88643	0.0535904	1.53614	AT5G63920.1	TOP3A, AtTOP3alpha	topoisomerase 3alpha	2e-110
Dlo_pri0055F.1_g00600.1	0.330194	3.38264	2.04153	0.0897273	1.65691	AT3G08505.1		zinc finger (CCCH-type/C3HC4-type RING finger) family protein	5e-28
Dlo_alt0450F-006-01.1_g00080.1	0.330144	3.584	2.6304	0.0812986	1.36253	AT5G62030.1		diphthamide synthesis DPH2 family protein	5e-159
Dlo_pri0060F.1_g00660.1	0.329774	4.89469	1.9904	0.000238034	2.45915	AT1G10020.1		Protein of unknown function (DUF1005)	3e-121
Dlo_pri0059F.1_g00900.1	0.326528	5.92136	3.64046	0.0379623	1.62654	AT1G13250.1	GATL3	galacturonosyltransferase-like 3	1e-174
Dlo_pri0215F.1_g01020.1	0.323588	1.74465	0.895654	0.0701433	1.94791	AT3G17390.1	MTO3, SAMS3, MAT4	S-adenosylmethionine synthetase family protein	3e-100
Dlo_pri0002F.1_g02460.1	0.315618	1.49006	0.983284	0.0990418	1.51539	AT1G05300.1	ZIP5	zinc transporter 5 precursor	7e-76
Dlo_pri0144F.1_g02620.1	0.31514	13.4961	10.0969	0.0980329	1.33665	AT1G62360.1	STM, BUM1, SHL, WAM1, BUM, WAM	KNOX/ELK homeobox transcription factor	7e-129
Dlo_alt0139F-009-01.1_g00010.1	0.315128	3.6864	1.91957	0.0326889	1.92043	AT5G42570.1		B-cell receptor-associated 31-like	8e-32
Dlo_alt0103F-008-01.1_g00070.1	0.314767	6.53958	4.49415	0.0690534	1.45513	AT3G02750.2		Protein phosphatase 2C family protein	0
Dlo_pri0259F.1_g01230.1	0.314398	9.91152	6.48005	0.0512071	1.52954	AT2G26060.1	emb1345	Transducin/WD40 repeat-like superfamily protein	2e-59
Dlo_pri0339F.1_g00710.1	0.313538	9.69889	7.36708	0.0982631	1.31652	AT1G15750.4	WSIP1, TPL	Transducin family protein / WD-40 repeat family protein	0
Dlo_pri0074F.1_g01520.1	0.312668	4.17206	2.4118	0.00217725	1.72985	AT1G64890.1		Major facilitator superfamily protein	1e-160
Dlo_pri0024F.1_g01740.1	0.312537	3.24786	2.08142	0.0238152	1.56041	AT3G55580.1		Regulator of chromosome condensation (RCC1) family protein	2e-161
Dlo_alt0887F-002-01.1_g00010.1	0.312473	1.06447	0.700509	0.074321	1.51956	AT5G12260.1		BEST Arabidopsis thaliana protein match is: glycosyltransferase family protein 2 (TAIR:AT5G60700.1); Has 1807 Blast hits to 1807 proteins in 277 species: Archae - 0; Bacteria - 0; Metazoa - 736; Fungi - 347; Plants - 385; Viruses - 0; Other Eukaryotes - 339 (source: NCBI BLink).	1e-78
Dlo_pri0008F.1_g04600.1	0.312256	9.64319	6.23938	0.0806577	1.54554	AT5G42000.1		ORMDL family protein	3e-60
Dlo_pri0328F.1_g00040.1	0.310472	1.02253	0.549473	0.0161761	1.86093	NA
Dlo_pri0389F.1_g00950.1	0.308462	31.2738	17.9714	0.0113587	1.7402	AT2G36830.1	GAMMA-TIP, TIP1;1, GAMMA-TIP1	gamma tonoplast intrinsic protein	7e-118
Dlo_pri0144F.1_g02870.1	0.307504	1.22615	1.34814	0.0296459	0.909507	AT1G62300.1	WRKY6, ATWRKY6	WRKY family transcription factor	8e-91
Dlo_pri0017F.1_g05870.1	0.306421	2.21748	1.47071	0.0283389	1.50776	AT5G15470.1	GAUT14	galacturonosyltransferase 14	0
Dlo_pri0010F.1_g00470.1	0.304721	1.13575	0.653314	0.092236	1.73845	AT1G55110.1	AtIDD7, IDD7	indeterminate(ID)-domain 7	5e-107
Dlo_pri0360F.1_g00450.1	0.301515	7.295	5.06269	0.0844884	1.44093	AT1G63120.1	ATRBL2, RBL2	RHOMBOID-like 2	2e-105
Dlo_alt0063F-005-01.1_g00050.1	0.299831	2.12288	1.13299	0.0772789	1.87369	AT3G13960.1	AtGRF5, GRF5	growth-regulating factor 5	1e-52
Dlo_pri0526F.1_g00260.1	0.298651	3.14968	3.02447	0.0968965	1.0414	AT2G41380.1		S-adenosyl-L-methionine-dependent methyltransferases superfamily protein	1e-116
Dlo_pri0140F.1_g02280.1	0.298646	4.26367	2.78258	0.0375417	1.53227	AT1G21840.1	UREF	urease accessory protein F	2e-119
Dlo_alt0127F-008-01.1_g00270.1	0.298197	3.12465	1.61971	0.0154814	1.92914	AT3G17850.1		Protein kinase superfamily protein	1e-33
Dlo_pri0261F.1_g00220.1	0.297944	3.4283	2.09854	0.0962257	1.63366	NA
Dlo_pri0128F.1_g02260.1	0.297663	33.8966	23.923	0.0586684	1.41691	AT4G02080.1	ASAR1, ATSARA1C, ATSAR2, SAR2	secretion-associated RAS super family 2	2e-105
Dlo_pri0018F.1_g06060.1	0.293362	2.24754	1.52995	0.0667508	1.46903	AT4G03290.1		EF hand calcium-binding protein family	8e-23
Dlo_pri0005F.1_g02810.1	0.293293	1.72675	0.675308	0.0013033	2.55698	AT3G50150.1		Plant protein of unknown function (DUF247)	4e-27
Dlo_pri0441F.1_g00680.1	0.292892	14.41	10.4598	0.0831675	1.37766	AT2G21600.1	ATRER1B, RER1B	endoplasmatic reticulum retrieval protein 1B	3e-71
Dlo_pri1062F.1_g00190.1	0.292747	5.4264	3.60606	0.0104556	1.5048	AT1G68530.1	CUT1, POP1, CER6, G2, KCS6	3-ketoacyl-CoA synthase 6	0
Dlo_pri0030F.1_g04740.1	0.292601	69.3011	43.4625	0.0962688	1.5945	NA
Dlo_pri0331F.1_g01180.1	0.291307	12.8097	8.85971	0.0546994	1.44583	AT4G11090.1	TBL23	TRICHOME BIREFRINGENCE-LIKE 23	2e-157
Dlo_pri0018F.1_g00030.1	0.288562	2.11458	1.20473	0.00407277	1.75523	AT3G02470.4		S-adenosylmethionine decarboxylase	9e-123
Dlo_pri0088F.1_g03120.1	0.288556	1.14548	0.395126	0.0500796	2.89902	AT2G29750.1	UGT71C1	UDP-glucosyl transferase 71C1	6e-34
Dlo_pri0181F.1_g01560.1	0.288355	3.83058	2.61168	0.0673293	1.46671	AT1G79830.3	GC5	golgin candidate 5	3e-175
Dlo_pri0048F.1_g00540.1	0.288264	1.0267	1.20071	0.0899098	0.855081	AT4G13270.1		Late embryogenesis abundant (LEA) hydroxyproline-rich glycoprotein family	3e-50
Dlo_alt0112F-008-01.1_g00180.1	0.28648	6.23573	4.2423	0.0433725	1.46989	AT2G34770.1			4e-40
Dlo_pri0053F.1_g04170.1	0.281968	26.9568	18.0044	0.0444113	1.49723	AT4G15470.1		Bax inhibitor-1 family protein	1e-112
Dlo_pri1190F.1_g00180.1	0.280882	19.9316	10.776	0.00150401	1.84963	AT4G01470.1	GAMMA-TIP3, TIP1;3, ATTIP1.3	tonoplast intrinsic protein 1;3	4e-50
Dlo_pri0043F.1_g04260.1	0.280669	1.29106	0.677416	0.0227827	1.90586	AT3G58120.1	ATBZIP61, BZIP61	Basic-leucine zipper (bZIP) transcription factor family protein	1e-97
Dlo_pri0005F.1_g02960.1	0.279913	2.07609	1.05651	0.0498266	1.96506	AT3G50150.1		Plant protein of unknown function (DUF247)	2e-33
Dlo_alt0618F-001-01.1_g00020.1	0.277225	3.15069	2.11007	0.0647665	1.49317	AT3G05170.1		Phosphoglycerate mutase family protein	7e-110
Dlo_pri0493F.1_g00080.1	0.276016	4.36642	2.59583	0.0225748	1.68209	NA
Dlo_pri0649F.1_g00490.1	0.275246	2.83955	1.19913	0.0418893	2.36801	AT1G48200.1		unknown protein; FUNCTIONS IN: molecular function unknown; INVOLVED IN: biological process unknown; LOCATED IN: endomembrane system; EXPRESSED IN: 22 plant structures; EXPRESSED DURING: 13 growth stages; Has 30 Blast hits to 30 proteins in 12 species: Archae - 0; Bacteria - 0; Metazoa - 0; Fungi - 0; Plants - 30; Viruses - 0; Other Eukaryotes - 0 (source: NCBI BLink).	9e-15
Dlo_pri0023F.1_g02910.1	0.273704	6.27603	4.33164	0.0860754	1.44888	AT3G59400.1	GUN4	enzyme binding;tetrapyrrole binding	2e-73
Dlo_pri2191F.1_g00070.1	0.273703	2.21697	1.06397	0.00566838	2.08368	AT5G02130.1	NDP1	Tetratricopeptide repeat (TPR)-like superfamily protein	2e-36
Dlo_pri0244F.1_g00320.1	0.273361	4.00994	2.70523	0.063336	1.48229	AT1G36390.2		Co-chaperone GrpE family protein	7e-69
Dlo_pri0060F.1_g03010.1	0.272732	4.20077	2.18403	0.0206955	1.9234	AT2G22540.1	SVP, AGL22	K-box region and MADS-box transcription factor family protein	6e-34
Dlo_alt0035F-027-01.1_g00090.1	0.27262	1.12919	0.642343	0.0345301	1.75792	NA
Dlo_pri0260F.1_g00170.1	0.270276	4.2906	2.97112	0.0780578	1.44411	AT2G20780.1		Major facilitator superfamily protein	0
Dlo_pri0332F.1_g01500.1	0.269015	20.3441	8.54236	0.0574013	2.38155	AT2G17230.1	EXL5	EXORDIUM like 5	6e-135
Dlo_alt0084F-009-01.1_g00030.1	0.268732	1.09161	0.470248	0.00614185	2.32135	AT5G64170.1		dentin sialophosphoprotein-related	4e-34
Dlo_pri0634F.1_g00270.1	0.268566	7.03418	4.98833	0.05435	1.41013	AT1G70210.1	CYCD1;1, ATCYCD1;1	CYCLIN D1;1	1e-111
Dlo_alt0083F-010-01.1_g00020.1	0.268177	3.25049	2.17676	0.0893395	1.49327	AT1G60140.1	ATTPS10, TPS10	trehalose phosphate synthase	1e-81
Dlo_pri0596F.1_g00270.1	0.267336	4.36761	2.58998	0.063684	1.68635	AT3G55030.1	PGPS2	phosphatidylglycerolphosphate synthase 2	4e-27
Dlo_pri0040F.1_g01140.1	0.266946	8.94367	6.24343	0.0777688	1.43249	AT5G06390.1	FLA17	FASCICLIN-like arabinogalactan protein 17 precursor	0
Dlo_pri0072F.1_g00240.1	0.264409	1.28992	0.727515	0.0915842	1.77304	NA
Dlo_pri0717F.1_g00260.1	0.263838	1.1383	0.349838	0.0967893	3.25378	AT2G27040.2	AGO4	Argonaute family protein	1e-23
Dlo_pri0167F.1_g01130.1	0.261463	4.90195	3.42141	0.0731198	1.43273	AT5G12300.1		Calcium-dependent lipid-binding (CaLB domain) family protein	3e-90
Dlo_alt0341F-007-01.1_g00040.1	0.260214	1.71166	0.923846	0.0857287	1.85275	AT1G63310.1		unknown protein; BEST Arabidopsis thaliana protein match is: unknown protein (TAIR:AT2G20362.1); Has 78 Blast hits to 77 proteins in 11 species: Archae - 0; Bacteria - 0; Metazoa - 0; Fungi - 0; Plants - 78; Viruses - 0; Other Eukaryotes - 0 (source: NCBI BLink).	1e-20
Dlo_pri0246F.1_g00620.1	0.25987	11.6711	8.5961	0.0867523	1.35772	AT2G30700.1		unknown protein; BEST Arabidopsis thaliana protein match is: unknown protein (TAIR:AT1G61900.1); Has 68 Blast hits to 67 proteins in 13 species: Archae - 0; Bacteria - 2; Metazoa - 0; Fungi - 0; Plants - 66; Viruses - 0; Other Eukaryotes - 0 (source: NCBI BLink).	0
Dlo_pri0304F.1_g01220.1	0.256613	1.62725	0.96042	0.0509304	1.69431	AT1G01710.1		Acyl-CoA thioesterase family protein	1e-39
Dlo_alt0015F-009-01.1_g00090.1	0.256047	1.88351	1.14496	0.0799364	1.64504	AT3G62260.1		Protein phosphatase 2C family protein	2e-138
Dlo_pri0352F.1_g00260.1	0.252959	2.13512	1.32104	0.0369811	1.61624	AT3G50140.1		Plant protein of unknown function (DUF247)	9e-14
Dlo_pri0000F.1_g05240.1	0.252438	1.09396	0.481651	0.0336359	2.27126	AT3G02550.1	LBD41	LOB domain-containing protein 41	2e-72
Dlo_pri0127F.1_g01770.1	0.251927	8.2085	5.6137	0.0687723	1.46222	AT1G59600.1	ZCW7	ZCW7	6e-90
Dlo_alt0179F-003-01.1_g00070.1	0.251284	1.04247	0.624426	0.090673	1.66948	AT2G26350.1	PEX10, ATPEX10	peroxin 10	2e-126
Dlo_pri0050F.1_g04370.1	0.248945	1.86467	1.09804	0.0203806	1.69819	AT5G07290.1	AML4, ML4	MEI2-like 4	0
Dlo_pri0030F.1_g05630.1	0.247555	1.77415	2.04992	0.0793652	0.86547	AT2G37650.1		GRAS family transcription factor	8e-139
Dlo_pri0059F.1_g00860.1	0.245501	1.1128	0.403802	0.0152673	2.7558	AT1G13250.1	GATL3	galacturonosyltransferase-like 3	8e-46
Dlo_pri0846F.1_g00050.1	0.244253	1.26133	0.549503	0.0563198	2.2954	AT4G14540.1	NF-YB3	nuclear factor Y, subunit B3	2e-67
Dlo_alt0179F-011-01.1_g00020.1	0.23876	5.36079	3.94544	0.0439032	1.35873	AT3G50700.1	AtIDD2, IDD2	indeterminate(ID)-domain 2	2e-117
Dlo_alt0046F-001-01.1_g00050.1	0.237517	4.30811	3.10004	0.0961088	1.3897	AT1G23280.1		MAK16 protein-related	2e-50
Dlo_pri0772F.1_g00440.1	0.237308	1.84373	1.29352	0.0941102	1.42536	AT1G11380.1		PLAC8 family protein	1e-50
Dlo_pri0067F.1_g03520.1	0.235513	2.58059	1.63454	0.0323562	1.57879	AT5G07080.1		HXXXD-type acyl-transferase family protein	7e-125
Dlo_pri0720F.1_g00200.1	0.234972	5.40384	3.32897	0.0664722	1.62328	AT1G70210.1	CYCD1;1, ATCYCD1;1	CYCLIN D1;1	4e-57
Dlo_pri0361F.1_g00870.1	0.234116	4.18746	3.01436	0.0695754	1.38917	AT2G42570.1	TBL39	TRICHOME BIREFRINGENCE-LIKE 39	0
Dlo_alt0107F-018-01.1_g00210.1	0.233929	2.84048	1.85179	0.0685951	1.53391	AT4G00110.1	GAE3	UDP-D-glucuronate 4-epimerase 3	0
Dlo_pri0160F.1_g00650.1	0.233212	16.5442	3.48088	0.0546241	4.75289	AT4G08950.1	EXO	Phosphate-responsive 1 family protein	9e-141
Dlo_pri0173F.1_g00530.1	0.232743	1.24312	1.7261	0.053091	0.720192	AT2G20740.2		Tetraspanin family protein	2e-30
Dlo_pri0359F.1_g00980.1	0.232175	8.1862	5.36434	0.0431097	1.52604	AT4G00740.1		S-adenosyl-L-methionine-dependent methyltransferases superfamily protein	1e-55
Dlo_pri0241F.1_g00900.1	0.232047	10.5867	9.9183	0.0943499	1.06739	AT1G58440.1	XF1, SQE1	FAD/NAD(P)-binding oxidoreductase family protein	0
Dlo_pri0170F.1_g00790.1	0.230929	2.9539	1.48537	0.0613305	1.98866	NA
Dlo_pri0353F.1_g00360.1	0.230579	1.75163	0.864533	0.047614	2.0261	AT4G33790.1	CER4, G7, FAR3	Jojoba acyl CoA reductase-related male sterility protein	2e-84
Dlo_pri0465F.1_g00320.1	0.229345	8.12845	5.21066	0.0744407	1.55997	AT1G58170.1		Disease resistance-responsive (dirigent-like protein) family protein	1e-79
Dlo_pri0001F.1_g06420.1	0.226547	6.87651	4.73986	0.0530138	1.45078	AT5G15410.2	DND1, ATCNGC2, CNGC2	Cyclic nucleotide-regulated ion channel family protein	0
Dlo_alt0050F-015-01.1_g00010.1	0.223579	1.39871	0.892668	0.0306499	1.56689	AT5G07290.1	AML4, ML4	MEI2-like 4	0
Dlo_pri0134F.1_g01370.1	0.221589	5.02883	2.56015	0.00609162	1.96427	AT3G25400.1		CONTAINS InterPro DOMAIN/s: NTP Pyrophosphohydrolase MazG-related, RS21-C6 (InterPro:IPR011394), EAR (InterPro:IPR009039), NTP pyrophosphohydrolase MazG, putative catalytic core (InterPro:IPR004518); Has 1123 Blast hits to 1121 proteins in 452 species: Archae - 22; Bacteria - 753; Metazoa - 81; Fungi - 3; Plants - 83; Viruses - 0; Other Eukaryotes - 181 (source: NCBI BLink).	2e-38
Dlo_pri0075F.1_g01200.1	0.220851	1.57083	1.04776	0.0865353	1.49922	AT1G26650.1		unknown protein; BEST Arabidopsis thaliana protein match is: unknown protein (TAIR:AT1G69430.1); Has 205 Blast hits to 204 proteins in 17 species: Archae - 0; Bacteria - 0; Metazoa - 0; Fungi - 0; Plants - 205; Viruses - 0; Other Eukaryotes - 0 (source: NCBI BLink).	8e-135
Dlo_pri0128F.1_g01130.1	0.219712	2.4111	1.06523	0.0367669	2.26347	AT5G02020.1	SIS	Encodes a protein involved in salt tolerance, names SIS (Salt Induced Serine rich).	2e-13
Dlo_pri0036F.1_g03000.1	0.215208	1.76781	0.658499	0.0329828	2.68461	AT1G68750.1	ATPPC4, PPC4	phosphoenolpyruvate carboxylase 4	9e-31
Dlo_pri0056F.1_g01570.1	0.213693	1.37749	0.754703	0.020593	1.82521	AT3G16520.2	UGT88A1	UDP-glucosyl transferase 88A1	1e-114
Dlo_alt0203F-011-01.1_g00190.1	0.208537	8.85102	5.63744	0.0578321	1.57004	AT1G71820.1	SEC6	SEC6	1e-38
Dlo_pri0206F-1.1_g00550.1	0.206942	2.66437	1.42471	0.0362716	1.87012	AT3G59400.1	GUN4	enzyme binding;tetrapyrrole binding	3e-20
Dlo_pri0218F.1_g00670.1	0.205755	6.60569	4.59697	0.0478688	1.43697	AT1G11125.1		unknown protein; BEST Arabidopsis thaliana protein match is: unknown protein (TAIR:AT1G61170.1).	6e-11
Dlo_pri0070F.1_g03340.1	0.204768	2.15074	1.50029	0.0973051	1.43355	AT3G47500.1	CDF3	cycling DOF factor 3	4e-86
Dlo_pri0453F.1_g00080.1	0.204192	19.5065	12.2293	0.0228819	1.59506	AT2G33810.1			3e-21
Dlo_pri0787F.1_g00220.1	0.203575	2.67531	1.64197	0.0494831	1.62933	AT2G18670.1		RING/U-box superfamily protein	1e-21
Dlo_pri0005F.1_g01540.1	0.20285	5.29292	3.42205	0.06796	1.54671	AT2G38120.1	AUX1, WAV5, PIR1, MAP1	Transmembrane amino acid transporter family protein	0
Dlo_pri0097F.1_g02290.1	0.201113	5.76233	3.49111	0.0772155	1.65057	AT2G36850.1	ATGSL08, GSL8, GSL08, ATGSL8, CHOR	glucan synthase-like 8	5e-51
Dlo_pri0893F.1_g00110.1	0.199941	1.33174	0.786187	0.0861109	1.69392	AT3G25690.2	CHUP1	Hydroxyproline-rich glycoprotein family protein	0
Dlo_pri0038F.1_g01140.1	0.19884	8.05498	5.34801	0.0807164	1.50617	AT3G62640.1		Protein of unknown function (DUF3511)	3e-18
Dlo_pri0245F.1_g00290.1	0.19675	1.1929	0.680626	0.0623809	1.75266	AT5G54620.1		Ankyrin repeat family protein	8e-16
Dlo_alt0183F-009-01.1_g00320.1	0.19499	47.3717	27.8595	0.038303	1.70038	AT1G61720.1	BAN	NAD(P)-binding Rossmann-fold superfamily protein	4e-152
Dlo_pri0213F.1_g00350.1	0.192928	4.00084	2.15357	0.0111309	1.85777	AT1G70090.2	GATL9, LGT8	glucosyl transferase family 8	0
Dlo_pri0087F.1_g00980.1	0.191909	4.92901	3.11567	0.0567546	1.58201	NA
Dlo_pri0186F.1_g00420.1	0.189635	3.01689	4.05265	0.0273428	0.744425	NA
Dlo_pri0035F.1_g01240.1	0.184401	3.34188	3.53403	0.0990127	0.945629	AT1G70320.1	UPL2	ubiquitin-protein ligase 2	2e-97
Dlo_pri0383F.1_g00790.1	0.183274	2.8937	1.9022	0.0923971	1.52124	AT3G05330.1	ATN, ATTAN	cyclin family	3e-61
Dlo_pri0029F.1_g01040.1	0.182909	1.47753	1.88967	0.0640175	0.781901	AT1G12790.1		CONTAINS InterPro DOMAIN/s: RuvA domain 2-like (InterPro:IPR010994); Has 29 Blast hits to 29 proteins in 9 species: Archae - 0; Bacteria - 2; Metazoa - 0; Fungi - 0; Plants - 27; Viruses - 0; Other Eukaryotes - 0 (source: NCBI BLink).	1e-108
Dlo_pri0193F.1_g01270.1	0.181333	8.59741	5.71706	0.0407504	1.50382	AT1G31830.1		Amino acid permease family protein	0
Dlo_pri0001F.1_g06310.1	0.180812	3.75505	2.48553	0.0599537	1.51076	AT3G29310.1		calmodulin-binding protein-related	1e-19
Dlo_pri0066F.1_g03540.1	0.178939	4.28737	2.379	0.00968523	1.80218	AT1G01060.5	LHY	Homeodomain-like superfamily protein	9e-65
Dlo_pri0026F.1_g00210.1	0.177779	17.0217	12.2622	0.082712	1.38814	AT1G29990.1	PFD6	prefoldin 6	5e-60
Dlo_pri0493F.1_g00150.1	0.177531	3.53241	2.21351	0.0644802	1.59584	NA
Dlo_pri0228F.1_g00610.1	0.171895	4.44651	2.47692	0.0143202	1.79518	AT3G61920.1		unknown protein; FUNCTIONS IN: molecular function unknown; INVOLVED IN: N-terminal protein myristoylation; LOCATED IN: cellular component unknown; EXPRESSED IN: shoot, hypocotyl, root, egg cell; BEST Arabidopsis thaliana protein match is: unknown protein (TAIR:AT1G64700.1); Has 77 Blast hits to 77 proteins in 8 species: Archae - 0; Bacteria - 0; Metazoa - 0; Fungi - 0; Plants - 77; Viruses - 0; O…	1e-23
Dlo_pri0455F.1_g00530.1	0.171634	1.7277	0.994731	0.046518	1.73685	AT5G17300.1	RVE1	Homeodomain-like superfamily protein	4e-58
Dlo_pri0202F.1_g00930.1	0.169962	13.7708	9.16742	0.0222111	1.50215	AT1G47480.1		alpha/beta-Hydrolases superfamily protein	7e-82
Dlo_pri0071F.1_g03290.1	0.169164	8.05019	5.30803	0.0341057	1.51661	AT1G77610.1		EamA-like transporter family protein	0
Dlo_pri1190F.1_g00190.1	0.165283	26.4478	15.2738	0.0206482	1.73159	AT2G36830.1	GAMMA-TIP, TIP1;1, GAMMA-TIP1	gamma tonoplast intrinsic protein	4e-54
Dlo_pri0183F.1_g00800.1	0.1638	44.7078	26.5807	0.0469143	1.68196	AT1G61720.1	BAN	NAD(P)-binding Rossmann-fold superfamily protein	4e-152
Dlo_pri0138F.1_g00430.1	0.163456	3.59285	2.09893	0.0331419	1.71176	AT4G34131.1	UGT73B3	UDP-glucosyl transferase 73B3	2e-146
Dlo_pri1188F.1_g00010.1	0.161473	2.54242	1.6808	0.0945546	1.51262	AT3G16760.2		Tetratricopeptide repeat (TPR)-like superfamily protein	8e-46
Dlo_pri0367F.1_g00560.1	0.158857	2.73725	1.59914	0.0824129	1.7117	AT2G13440.1		glucose-inhibited division family A protein	3e-17
Dlo_pri0484F.1_g00010.1	0.158082	2.57835	1.54501	0.0348437	1.66883	AT4G03510.2	RMA1, ATRMA1	RING membrane-anchor 1	3e-52
Dlo_pri0108F.1_g00870.1	0.156131	3.6926	2.56137	0.0969117	1.44165	AT5G19650.1	ATOFP8, OFP8	ovate family protein 8	7e-24
Dlo_pri0118F.1_g02760.1	0.152826	3.83716	2.56362	0.0801651	1.49677	AT1G75750.1	GASA1	GAST1 protein homolog 1	1e-27
Dlo_pri0739F-1.1_g00170.1	0.149505	5.1894	3.75809	0.0954928	1.38086	AT4G32890.1	GATA9	GATA transcription factor 9	2e-36
Dlo_pri0084F.1_g02780.1	0.148039	1.04226	0.415892	0.00210016	2.50608	AT5G64170.2		dentin sialophosphoprotein-related	7e-63
Dlo_pri0418F.1_g00460.1	0.144502	2.28874	3.02382	0.0595666	0.756904	AT1G76420.1	CUC3, NAC368, ANAC031	NAC (No Apical Meristem) domain transcriptional regulator superfamily protein	3e-94
Dlo_pri1352F.1_g00110.1	0.140736	4.24014	5.42381	0.0945597	0.781764	AT5G26340.1	MSS1, STP13, ATSTP13	Major facilitator superfamily protein	0
Dlo_pri0056F.1_g00730.1	0.139285	5.90533	3.38865	0.00539204	1.74268	AT4G00350.1		MATE efflux family protein	0
Dlo_pri0605F.1_g00530.1	0.136535	3.82576	2.39168	0.0557508	1.59961	AT1G68070.1		Zinc finger, C3HC4 type (RING finger) family protein	1e-53
Dlo_alt0251F-002-01.1_g00100.1	0.134654	3.06208	2.03867	0.0806088	1.502	AT4G21490.1	NDB3	NAD(P)H dehydrogenase B3	3e-133
Dlo_pri0150F.1_g01090.1	0.131588	1.53282	0.907939	0.0989989	1.68824	AT1G67050.1		unknown protein; BEST Arabidopsis thaliana protein match is: unknown protein (TAIR:AT5G38320.1); Has 617 Blast hits to 318 proteins in 80 species: Archae - 0; Bacteria - 16; Metazoa - 141; Fungi - 62; Plants - 128; Viruses - 2; Other Eukaryotes - 268 (source: NCBI BLink).	1e-12
Dlo_pri0001F.1_g11200.1	0.130099	3.88793	4.60768	0.0852272	0.843795	AT5G14500.1		aldose 1-epimerase family protein	8e-179
Dlo_pri0179F.1_g01000.1	0.126741	5.66661	4.29295	0.0825722	1.31998	AT3G50700.1	AtIDD2, IDD2	indeterminate(ID)-domain 2	2e-117
Dlo_pri0127F.1_g01850.1	0.126394	6.75719	4.40981	0.0839308	1.53231	AT1G59600.1	ZCW7	ZCW7	2e-23
Dlo_pri0536F-2.1_g00030.1	0.126131	0.910773	1.55276	0.0996505	0.58655	NA
Dlo_alt0138F-010-01.1_g00010.1	0.125956	17.6476	12.3914	0.0739016	1.42418	AT3G21560.1	UGT84A2	UDP-Glycosyltransferase superfamily protein	3e-53
Dlo_pri0106F.1_g00830.1	0.125673	1.19059	0.704736	0.0139339	1.68942	AT2G26690.1		Major facilitator superfamily protein	0
Dlo_pri0791F.1_g00160.1	0.124647	2.33231	1.39659	0.0698653	1.67	AT3G24320.1	MSH1, CHM1, ATMSH1, CHM	MUTL protein homolog 1	3e-121
Dlo_alt1573F-001-01.1_g00010.1	0.122964	0.745038	1.08825	0.053992	0.68462	AT1G51405.1		myosin-related	1e-38
Dlo_pri0010F.1_g05330.1	0.11927	2.05433	1.30637	0.0624245	1.57254	AT2G12400.1		unknown protein; FUNCTIONS IN: molecular function unknown; INVOLVED IN: biological process unknown; LOCATED IN: endomembrane system; EXPRESSED IN: 25 plant structures; EXPRESSED DURING: 13 growth stages; BEST Arabidopsis thaliana protein match is: unknown protein (TAIR:AT2G25270.1); Has 177 Blast hits to 172 proteins in 23 species: Archae - 0; Bacteria - 2; Metazoa - 3; Fungi - 0; Plants - 164; V…	0
Dlo_alt0360F-004-01.1_g00060.1	0.119218	1.37377	0.650382	0.00575911	2.11225	AT4G11660.1	AT-HSFB2B, HSFB2B	winged-helix DNA-binding transcription factor family protein	3e-79
Dlo_pri0002F.1_g07990.1	0.118663	1.38907	2.51958	0.00252306	0.551312	AT3G15990.1	SULTR3;4	sulfate transporter 3;4	0
Dlo_pri0354F.1_g00420.1	0.10868	5.2808	3.03196	0.089303	1.74171	AT1G45230.1		Protein of unknown function (DUF3223)	5e-51
Dlo_pri0429F.1_g00230.1	0.107257	2.15891	0.929838	0.00619278	2.32182	AT3G23760.1		FUNCTIONS IN: molecular function unknown; INVOLVED IN: biological process unknown; LOCATED IN: vacuole; EXPRESSED IN: 20 plant structures; EXPRESSED DURING: 13 growth stages; BEST Arabidopsis thaliana protein match is: transferases, transferring glycosyl groups (TAIR:AT4G14100.1); Has 108 Blast hits to 104 proteins in 19 species: Archae - 0; Bacteria - 0; Metazoa - 8; Fungi - 0; Plants - 90; Viru…	6e-86
Dlo_pri0558F.1_g00150.1	0.105505	3.37717	3.5568	0.0749217	0.949497	AT4G25650.1	ACD1-LIKE, PTC52, TIC55-IV	ACD1-like	1e-138
Dlo_alt0284F-006-01.1_g00010.1	0.102662	1.25462	1.68914	0.0811776	0.742753	AT4G19170.1	NCED4, CCD4	nine-cis-epoxycarotenoid dioxygenase 4	0
Dlo_pri0147F.1_g01470.1	0.100201	2.52742	3.6689	0.0521257	0.688877	NA
Dlo_pri0146F.1_g01700.1	0.099528	0.8235	1.06852	0.0719128	0.770694	AT5G57500.1		Galactosyltransferase family protein	3e-90
Dlo_pri1539F.1_g00050.1	0.0948146	2.53529	3.93273	0.0592046	0.644664	AT2G33260.1			4e-161
Dlo_pri0440F.1_g00060.1	0.0938499	9.06405	6.13377	0.0881651	1.47773	AT5G57660.1	ATCOL5, COL5	CONSTANS-like 5	3e-91
Dlo_alt0032F-010-01.1_g00090.1	0.0876894	0.915148	1.41315	0.0567901	0.647596	AT5G54980.1		Uncharacterised protein family (UPF0497)	2e-22
Dlo_pri0196F.1_g00650.1	0.0852463	7.27949	7.05989	0.0619483	1.03111	AT2G32240.1			1e-116
Dlo_pri0035F.1_g00110.1	0.0845249	1.11881	0.616939	0.0254848	1.81348	AT5G49630.1	AAP6	amino acid permease 6	0
Dlo_pri0192F.1_g02130.1	0.0835512	0.839876	1.13657	0.0428937	0.738959	AT1G21750.1	ATPDIL1-1, ATPDI5, PDI5, PDIL1-1	PDI-like 1-1	0
Dlo_pri0049F.1_g02720.1	0.0797154	11.108	10.7614	0.0789799	1.03221	AT1G47670.1		Transmembrane amino acid transporter family protein	0
Dlo_pri0042F.1_g00550.1	0.0783124	2.35052	2.82584	0.0977736	0.831797	AT5G42650.1	AOS, CYP74A, DDE2	allene oxide synthase	0
Dlo_pri0079F.1_g00580.1	0.0776543	9.50422	10.6172	0.0555202	0.89517	AT3G26580.1		Tetratricopeptide repeat (TPR)-like superfamily protein	4e-128
Dlo_alt0179F-012-01.1_g00030.1	0.0696219	1.60061	0.931751	0.0841974	1.71785	AT1G20080.1	SYTB, ATSYTB, NTMC2TYPE1.2, NTMC2T1.2, SYT2	Calcium-dependent lipid-binding (CaLB domain) family protein	1e-98
Dlo_pri0040F.1_g02060.1	0.0694515	3.07354	3.2473	0.098751	0.946488	AT5G17840.1		DnaJ/Hsp40 cysteine-rich domain superfamily protein	3e-40
Dlo_pri0113F.1_g00700.1	0.0671589	11.3	12.816	0.097884	0.881715	AT3G54670.3	TTN8	Structural maintenance of chromosomes (SMC) family protein	1e-22
Dlo_alt0032F-001-01.1_g00120.1	0.063423	7.01034	4.77235	0.06573	1.46895	AT4G27070.1	TSB2	tryptophan synthase beta-subunit 2	0
Dlo_pri0093F.1_g00350.1	0.0627387	5.07897	2.16367	0.00944274	2.34739	AT3G18280.1		Bifunctional inhibitor/lipid-transfer protein/seed storage 2S albumin superfamily protein	6e-28
Dlo_pri0070F.1_g02710.1	0.0593384	9.27751	5.62421	0.00248681	1.64957	AT3G47800.1		Galactose mutarotase-like superfamily protein	5e-147
Dlo_pri0001F.1_g05030.1	0.0582822	1.65944	1.99792	0.0911842	0.830586	AT3G02260.1	BIG, DOC1, TIR3, UMB1, ASA1, LPR1, CRM1	auxin transport protein (BIG)	0
Dlo_pri0029F.1_g03040.1	0.0569035	1.36366	1.84457	0.0746762	0.739283	NA
Dlo_pri0453F.1_g00690.1	0.0547389	0.751424	1.06634	0.0433955	0.704676	AT5G45960.1		GDSL-like Lipase/Acylhydrolase superfamily protein	2e-143
Dlo_pri0019F.1_g05330.1	0.047033	3.14922	3.44923	0.0968292	0.913023	AT3G11130.1		Clathrin, heavy chain	2e-139
Dlo_pri0403F.1_g00750.1	0.040425	3.56011	4.02454	0.0386523	0.884599	AT4G10770.1	ATOPT7, OPT7	oligopeptide transporter 7	0
Dlo_pri0070F.1_g02610.1	0.0384955	1.00864	1.25356	0.0924695	0.804619	AT3G47780.1	ATATH6, ATH6	ABC2 homolog 6	1e-108
Dlo_pri0984F.1_g00280.1	0.0369261	2.33438	1.28895	0.0347688	1.81108	AT2G05620.1	PGR5	proton gradient regulation 5	5e-61
Dlo_alt0165F-006-01.1_g00010.1	0.0368056	4.07685	5.624	0.0399306	0.724902	AT1G43850.2	SEU	SEUSS transcriptional co-regulator	3e-41
Dlo_pri0132F.1_g00530.1	0.0366227	4.7804	5.24206	0.0499287	0.91193	AT5G03280.1	EIN2, PIR2, CKR1, ERA3, ORE3, ORE2, ATEIN2	NRAMP metal ion transporter family protein	3e-76
Dlo_pri0246F.1_g00130.1	0.0362801	15.5229	10.7936	0.04325	1.43815	AT4G14090.1		UDP-Glycosyltransferase superfamily protein	5e-124
Dlo_alt0030F-011-01.1_g00010.1	0.0351757	2.42416	2.88725	0.0729848	0.839608	AT3G44620.1		protein tyrosine phosphatases;protein tyrosine phosphatases	2e-90
Dlo_pri0001F.1_g06030.1	0.0346741	1.02882	0.57938	0.0562055	1.77573	AT3G02100.1		UDP-Glycosyltransferase superfamily protein	2e-67
Dlo_alt0077F-010-01.1_g00050.1	0.032586	3.0661	3.52357	0.0466301	0.870169	AT5G57150.1		basic helix-loop-helix (bHLH) DNA-binding superfamily protein	6e-84
Dlo_pri0039F.1_g02000.1	0.0300122	1.41314	1.91799	0.0664364	0.736779	AT5G46420.1		16S rRNA processing protein RimM family	2e-35
Dlo_pri0450F.1_g00340.1	0.0285321	2.46833	0.816984	0.0612802	3.02127	AT1G74340.1		dolichol phosphate-mannose biosynthesis regulatory protein-related	7e-38
Dlo_alt0531F-003-01.1_g00140.1	0.0272758	0.630509	1.11797	0.0459725	0.563975	NA
Dlo_pri0025F.1_g01340.1	0.0265619	14.2942	17.1992	0.0716135	0.831098	AT3G50845.1		Protein of unknown function (DUF59)	1e-68
Dlo_pri0016F.1_g00560.1	0.0258468	3.11865	3.65891	0.0241231	0.852345	AT4G15480.1	UGT84A1	UDP-Glycosyltransferase superfamily protein	1e-165
Dlo_pri0031F.1_g02410.1	0.0222872	1.02876	0.6317	0.039523	1.62855	AT5G07610.1		F-box family protein	1e-53
Dlo_pri0103F.1_g01420.1	0.0179301	1.50313	1.8069	0.0587321	0.831885	AT1G64790.1	ILA	ILITYHIA	3e-95
Dlo_pri0183F.1_g02300.1	0.0169133	4.14731	4.77387	0.0894412	0.868753	AT1G04640.2	LIP2	lipoyltransferase 2	3e-128
Dlo_pri0229F.1_g00560.1	0.0167694	2.95667	1.43644	0.0342305	2.05832	AT4G06599.1		ubiquitin family protein	3e-24
Dlo_alt0320F-008-01.1_g00040.1	0.00926204	2.90177	3.48293	0.0974265	0.833141	AT1G72320.1	APUM23, PUM23	pumilio 23	9e-98
Dlo_pri0187F.1_g00450.1	0.00858489	17.0954	19.8706	0.0351915	0.860334	AT1G72520.1	LOX4	PLAT/LH2 domain-containing lipoxygenase family protein	4e-61
Dlo_pri0287F.1_g00150.1	0.00827412	1.24509	1.70748	0.0641873	0.729199	AT2G31920.1			1e-45
Dlo_pri0006F.1_g06590.1	0.00625811	2.46368	3.21794	0.0660342	0.765609	AT3G16850.1		Pectin lyase-like superfamily protein	0
Dlo_pri0000F.1_g05250.1	0.00389105	1.07155	0.384284	0.0104032	2.78843	AT3G02550.1	LBD41	LOB domain-containing protein 41	2e-74
Dlo_alt0557F-001-01.1_g00100.1	0.0024149	3.96297	1.57859	0.00175782	2.51046	AT4G10265.1		Wound-responsive family protein	3e-20
Dlo_pri0018F.1_g03450.1	0.000610721	1.19255	1.53274	0.0471843	0.778052	AT5G35170.1		adenylate kinase family protein	0
Dlo_pri0755F.1_g00350.1	-0.00120755	3.46497	4.4847	0.0102082	0.772621	AT4G26700.2	ATFIM1, FIM1	fimbrin 1	0
Dlo_pri1861F.1_g00070.1	-0.00359393	0.821869	1.23112	0.0842945	0.667576	AT1G75280.1		NmrA-like negative transcriptional regulator family protein	3e-142
Dlo_pri0129F.1_g01480.1	-0.00605596	1.18445	1.82152	0.021209	0.650254	AT5G42820.1	ATU2AF35B, U2AF35B	Zinc finger C-x8-C-x5-C-x3-H type family protein	3e-21
Dlo_pri0573F.1_g00170.1	-0.00719036	3.52115	4.25631	0.0435501	0.827278	AT1G17860.1		Kunitz family trypsin and protease inhibitor protein	2e-20
Dlo_pri0773F.1_g00420.1	-0.00824667	1.56506	0.961099	0.0792755	1.6284	AT2G46630.1		unknown protein; LOCATED IN: chloroplast; EXPRESSED IN: 22 plant structures; EXPRESSED DURING: 13 growth stages; Has 110095 Blast hits to 59224 proteins in 2216 species: Archae - 177; Bacteria - 15429; Metazoa - 38345; Fungi - 18843; Plants - 13341; Viruses - 3084; Other Eukaryotes - 20876 (source: NCBI BLink).	2e-17
Dlo_pri0203F.1_g01760.1	-0.0118457	0.977954	1.20458	0.0813877	0.811866	AT4G08540.1		DNA-directed RNA polymerase II protein	1e-130
Dlo_alt0076F-002-01.1_g00040.1	-0.0128227	0.775493	1.11432	0.0525389	0.695937	AT3G57570.2		ARM repeat superfamily protein	3e-48
Dlo_pri0015F.1_g04920.1	-0.0144077	10.7822	6.87074	0.0504307	1.56929	AT3G62660.1	GATL7	galacturonosyltransferase-like 7	0
Dlo_pri0075F.1_g03450.1	-0.015462	0.955001	1.36844	0.0763832	0.697874	NA
Dlo_pri0054F.1_g03850.1	-0.0177481	1.09179	1.17908	0.0581418	0.925965	AT1G48090.1		calcium-dependent lipid-binding family protein	0
Dlo_pri2006F.1_g00010.1	-0.018595	4.50004	6.10683	0.0904688	0.736886	NA
Dlo_pri1845F.1_g00020.1	-0.0196559	4.59542	5.80678	0.064332	0.791389	NA
Dlo_pri0001F.1_g02260.1	-0.0197346	1.81136	2.23232	0.0441576	0.811422	AT5G10560.1		Glycosyl hydrolase family protein	0
Dlo_pri0045F.1_g04040.1	-0.0201362	2.81292	1.80859	0.0730572	1.55531	AT4G16260.1		Glycosyl hydrolase superfamily protein	2e-80
Dlo_pri0026F.1_g00130.1	-0.0202127	3.44661	3.3557	0.0415299	1.02709	AT1G78955.1	CAMS1	camelliol C synthase 1	0
Dlo_pri0905F.1_g00310.1	-0.0203922	1.1395	1.56952	0.0994686	0.726019	NA
Dlo_pri0156F.1_g02090.1	-0.0218453	1.49567	2.11435	0.0791553	0.707391	AT5G45140.1	NRPC2	nuclear RNA polymerase C2	3e-81
Dlo_pri0151F.1_g01530.1	-0.0222573	1.54351	0.811035	0.0765155	1.90313	AT2G02380.1	ATGSTZ2, GSTZ2	glutathione S-transferase (class zeta) 2	3e-76
Dlo_alt0094F-015-01.1_g00050.1	-0.0253682	1.07585	1.20323	0.0630662	0.894131	AT2G32530.1			0
Dlo_alt0036F-003-01.1_g00070.1	-0.0263958	1.18484	0.607735	0.0587953	1.9496	AT1G25550.1		myb-like transcription factor family protein	1e-84
Dlo_pri0654F.1_g00760.1	-0.0279015	3.27491	1.90027	0.0415746	1.7234	AT1G01060.3	LHY, LHY1	Homeodomain-like superfamily protein	2e-38
Dlo_pri0487F.1_g00070.1	-0.0283533	2.66392	3.71865	0.0805224	0.716367	AT2G23910.1		NAD(P)-binding Rossmann-fold superfamily protein	4e-74
Dlo_pri0030F.1_g01410.1	-0.0291113	1.08806	1.43042	0.033916	0.760654	AT2G28150.1		Domain of unknown function (DUF966)	5e-128
Dlo_pri0678F.1_g00190.1	-0.0302413	2.25872	0.977956	0.0109824	2.30963	AT4G15920.1	SWEET17, AtSWEET17	Nodulin MtN3 family protein	1e-35
Dlo_pri0002F.1_g00050.1	-0.031852	1.22626	1.69035	0.0105897	0.72545	AT4G20910.2	HEN1	double-stranded RNA binding protein-related / DsRBD protein-related	0
Dlo_pri0002F.1_g00790.1	-0.0333988	4.87719	2.59049	0.0766221	1.88273	AT3G48280.1	CYP71A25	cytochrome P450, family 71, subfamily A, polypeptide 25	6e-23
Dlo_pri0082F.1_g01740.1	-0.0342908	1.94429	2.56164	0.0599575	0.759003	AT3G50590.1		Transducin/WD40 repeat-like superfamily protein	2e-71
Dlo_pri0035F.1_g03580.1	-0.0344618	9.46937	10.5295	0.0933905	0.89932	AT2G33740.2			2e-64
Dlo_pri1064F.1_g00240.1	-0.0348983	0.804945	1.41152	0.0589307	0.570266	NA
Dlo_pri0134F.1_g01070.1	-0.0354046	1.81321	2.17613	0.0798245	0.833226	AT5G07980.1		dentin sialophosphoprotein-related	3e-72
Dlo_pri0469F.1_g00170.1	-0.040164	4.19183	4.864	0.0626494	0.861808	AT3G61670.1		Protein of unknown function (DUF3133)	2e-173
Dlo_pri1321F.1_g00050.1	-0.0412572	1.02633	1.2767	0.0781529	0.803895	AT4G25800.2		Calmodulin-binding protein	3e-30
Dlo_pri0053F.1_g00540.1	-0.0413912	1.23277	0.554143	0.0960426	2.22465	AT2G05620.1	PGR5	proton gradient regulation 5	5e-61
Dlo_pri0099F.1_g02280.1	-0.041543	10.5574	11.7143	0.0494138	0.901235	AT5G13070.1		MSF1-like family protein	4e-114
Dlo_pri0028F.1_g04660.1	-0.0438377	1.23259	1.66358	0.0320831	0.740927	AT5G53020.1		Ribonuclease P protein subunit P38-related	1e-131
Dlo_pri0070F.1_g04070.1	-0.0447767	22.7085	26.175	0.0446004	0.867567	AT1G17860.1		Kunitz family trypsin and protease inhibitor protein	4e-23
Dlo_pri0005F.1_g04200.1	-0.0450334	5.39031	3.05147	0.0145854	1.76646	AT4G31980.1		unknown protein; CONTAINS InterPro DOMAIN/s: Protein of unknown function DUF247, plant (InterPro:IPR004158), Protein of unknown function DUF862, eukaryotic (InterPro:IPR008580); BEST Arabidopsis thaliana protein match is: Plant protein of unknown function (DUF247) (TAIR:AT5G11290.1); Has 1967 Blast hits to 1844 proteins in 183 species: Archae - 0; Bacteria - 6; Metazoa - 223; Fungi - 83; Plants -…	6e-26
Dlo_pri0095F.1_g03010.1	-0.0467754	0.973813	1.23931	0.0476987	0.785771	AT2G39480.1	PGP6	P-glycoprotein 6	7e-114
Dlo_pri0104F.1_g02560.1	-0.0484767	1.44979	1.80594	0.0919593	0.80279	AT1G08750.3		Peptidase C13 family	3e-124
Dlo_alt0025F-016-01.1_g00050.1	-0.0488198	1.03137	1.39115	0.0906459	0.741383	AT5G66240.1		Transducin/WD40 repeat-like superfamily protein	7e-156
Dlo_pri0275F.1_g01260.1	-0.0509857	1.52234	2.09675	0.0361973	0.726048	AT3G62200.1		Putative endonuclease or glycosyl hydrolase	1e-87
Dlo_pri0290F.1_g01490.1	-0.0535641	2.14322	1.12063	0.0039902	1.91251	AT5G12250.1	TUB6	beta-6 tubulin	0
Dlo_alt0292F-006-01.1_g00020.1	-0.0545164	3.69242	4.72407	0.0855208	0.781619	AT1G78230.1		Outer arm dynein light chain 1 protein	4e-139
Dlo_alt0088F-004-01.1_g00010.1	-0.0554416	1.80893	2.4526	0.032089	0.737557	AT5G04840.1		bZIP protein	8e-39
Dlo_pri0046F.1_g01160.1	-0.0557756	2.46862	2.821	0.0623692	0.875087	AT2G25930.1	ELF3, PYK20	hydroxyproline-rich glycoprotein family protein	2e-77
Dlo_pri0439F.1_g00360.1	-0.0575338	16.7265	10.7242	0.0113629	1.55969	AT3G22890.1	APS1	ATP sulfurylase 1	0
Dlo_alt0064F-007-01.1_g00050.1	-0.0584405	2.14016	3.98412	0.0225046	0.537172	AT2G33260.1			3e-154
Dlo_pri0842F.1_g00080.1	-0.0599729	1.71922	0.952938	0.0665881	1.80413	AT5G25280.2		serine-rich protein-related	7e-46
Dlo_pri0036F.1_g05200.1	-0.0600976	1.04002	0.513802	0.00804585	2.02416	AT1G25550.1		myb-like transcription factor family protein	1e-84
Dlo_pri0447F.1_g00880.1	-0.0609892	2.13881	2.88789	0.0176541	0.740613	AT3G16360.2	AHP4	HPT phosphotransmitter 4	2e-76
Dlo_pri1264F.1_g00050.1	-0.0626618	2.0402	2.33366	0.0855506	0.874247	AT4G17570.3	GATA26	GATA transcription factor 26	6e-132
Dlo_pri0101F.1_g00910.1	-0.06307	7.74988	9.12301	0.0579041	0.849487	AT1G76850.1	SEC5A	exocyst complex component sec5	2e-150
Dlo_pri0092F.1_g01810.1	-0.0635644	3.98824	5.45987	0.0222003	0.730465	AT3G12020.1		P-loop containing nucleoside triphosphate hydrolases superfamily protein	4e-97
Dlo_pri0246F.1_g00070.1	-0.0640999	1.42227	0.767001	0.0374899	1.85432	AT4G15550.1	IAGLU	indole-3-acetate beta-D-glucosyltransferase	1e-43
Dlo_pri0824F.1_g00510.1	-0.0690438	1.01783	1.70311	0.0716828	0.597631	AT1G71970.1		unknown protein; FUNCTIONS IN: molecular function unknown; INVOLVED IN: biological process unknown; LOCATED IN: chloroplast; EXPRESSED IN: 22 plant structures; EXPRESSED DURING: 13 growth stages; BEST Arabidopsis thaliana protein match is: unknown protein (TAIR:AT1G22680.1); Has 58 Blast hits to 58 proteins in 13 species: Archae - 0; Bacteria - 0; Metazoa - 4; Fungi - 0; Plants - 49; Viruses - 0;…	1e-11
Dlo_pri0132F.1_g01930.1	-0.0692158	0.642992	1.12565	0.0635341	0.571219	AT3G09660.1	MCM8	minichromosome maintenance 8	9e-78
Dlo_pri0167F.1_g00150.1	-0.0693873	1.03589	1.56451	0.0510238	0.662118	AT1G62350.1		Pentatricopeptide repeat (PPR) superfamily protein	2e-103
Dlo_pri0002F.1_g02090.1	-0.0714436	0.718218	1.00647	0.0146821	0.713602	AT1G30860.1		RING/U-box superfamily protein	3e-22
Dlo_pri0720F.1_g00250.1	-0.0725546	0.798918	1.18913	0.0223422	0.671851	AT2G14680.3	MEE13	myosin heavy chain-related	7e-130
Dlo_alt0000F-041-01.1_g00040.1	-0.0756593	4.88515	5.69359	0.0720836	0.858009	AT5G15800.1	SEP1, AGL2	K-box region and MADS-box transcription factor family protein	4e-55
Dlo_pri0181F.1_g01760.1	-0.0762142	3.87208	5.20319	0.00544163	0.744174	AT3G16230.2		Predicted eukaryotic LigT	1e-20
Dlo_pri0001F.1_g00020.1	-0.0770712	2.81574	3.15632	0.0757704	0.892096	AT4G37560.1		Acetamidase/Formamidase family protein	0
Dlo_pri0050F.1_g00250.1	-0.0802475	6.90542	7.59889	0.0969117	0.908741	AT2G34570.1			4e-84
Dlo_alt0094F-014-01.1_g00070.1	-0.0813532	1.77963	2.18548	0.0472665	0.814294	AT5G47240.1	atnudt8, NUDT8	nudix hydrolase homolog 8	2e-145
Dlo_alt0028F-014-01.1_g00190.1	-0.0813637	1.34324	1.8586	0.07399	0.722714	AT1G63700.1	EMB71, YDA, MAPKKK4	Protein kinase superfamily protein	1e-52
Dlo_pri0211F.1_g01400.1	-0.0815786	2.48378	3.1013	0.039537	0.800885	AT4G07950.1		DNA-directed RNA polymerase, subunit M, archaeal	2e-19
Dlo_pri0107F.1_g01570.1	-0.082089	1.1641	1.56533	0.0703826	0.743676	AT4G12230.1		alpha/beta-Hydrolases superfamily protein	1e-62
Dlo_alt0613F-003-01.1_g00110.1	-0.0828683	1.36191	1.7055	0.0902191	0.798539	AT2G24960.2		unknown protein; FUNCTIONS IN: molecular function unknown; INVOLVED IN: biological process unknown; LOCATED IN: cellular component unknown; EXPRESSED IN: 21 plant structures; EXPRESSED DURING: 12 growth stages; BEST Arabidopsis thaliana protein match is: unknown protein (TAIR:AT4G02210.2); Has 30201 Blast hits to 17322 proteins in 780 species: Archae - 12; Bacteria - 1396; Metazoa - 17338; Fungi …	1e-36
Dlo_pri0117F.1_g02880.1	-0.0839268	1.73481	2.05239	0.0533616	0.845264	AT3G05680.1	EMB2016	embryo defective 2016	0
Dlo_pri0076F.1_g00210.1	-0.0843523	3.52749	4.10834	0.033706	0.858616	AT2G41540.3	GPDHC1	6-phosphogluconate dehydrogenase family protein	0
Dlo_pri0057F.1_g01730.1	-0.0866778	2.27091	3.14021	0.0237459	0.723172	AT3G15150.1	HPY2, MMS21, ATMMS21	RING/U-box superfamily protein	1e-101
Dlo_pri0018F.1_g05660.1	-0.0873641	0.944117	1.21961	0.0701534	0.774115	NA
Dlo_pri0061F.1_g02690.1	-0.0878887	2.23343	2.75653	0.0920424	0.810232	AT2G35110.1			4e-65
Dlo_pri0149F.1_g00780.1	-0.089536	4.84225	5.54938	0.0732511	0.872575	AT1G03280.1		Transcription factor TFIIE, alpha subunit	3e-41
Dlo_pri0357F.1_g00820.1	-0.0895758	75.7257	48.5081	0.0842999	1.56109	AT3G55120.1	TT5, A11, CFI	Chalcone-flavanone isomerase family protein	2e-95
Dlo_pri0088F.1_g02650.1	-0.090063	2.2422	3.51426	0.0124726	0.638028	AT5G22140.1		FAD/NAD(P)-binding oxidoreductase family protein	8e-157
Dlo_pri0079F.1_g03600.1	-0.0912076	7.15994	8.62592	0.0488914	0.830049	AT1G10640.1		Pectin lyase-like superfamily protein	0
Dlo_pri0194F.1_g01350.1	-0.0923701	1.56006	1.69377	0.0738045	0.92106	AT2G39780.1	RNS2	ribonuclease 2	2e-100
Dlo_alt0164F-004-01.1_g00050.1	-0.0939029	2.00649	2.38659	0.0389143	0.840735	AT3G23530.1		Cyclopropane-fatty-acyl-phospholipid synthase	0
Dlo_pri0089F.1_g00810.1	-0.0950273	9.95229	9.98325	0.0160126	0.996899	AT1G67750.1		Pectate lyase family protein	0
Dlo_pri0000F.1_g01310.1	-0.0960262	1.205	1.72627	0.0139521	0.69804	AT4G36990.1	HSF4, HSFB1, AT-HSFB1, ATHSF4	heat shock factor 4	7e-68
Dlo_pri0070F.1_g00470.1	-0.0985124	3.54368	3.87705	0.0746825	0.914015	AT1G04880.1		HMG (high mobility group) box protein with ARID/BRIGHT DNA-binding domain	8e-122
Dlo_pri1783F.1_g00090.1	-0.0986926	1.60574	2.44902	0.0456766	0.655666	AT2G23090.1		Uncharacterised protein family SERF	3e-34
Dlo_pri0015F.1_g02390.1	-0.0998882	1.3	1.70664	0.0228243	0.761733	AT5G57850.1		D-aminoacid aminotransferase-like PLP-dependent enzymes superfamily protein	3e-160
Dlo_pri0004F.1_g01140.1	-0.100444	1.54546	1.88614	0.0626277	0.81938	AT3G06140.1		RING/U-box superfamily protein	2e-67
Dlo_pri0394F.1_g00910.1	-0.101411	0.930231	1.32618	0.0801262	0.701435	AT1G71970.1		unknown protein; FUNCTIONS IN: molecular function unknown; INVOLVED IN: biological process unknown; LOCATED IN: chloroplast; EXPRESSED IN: 22 plant structures; EXPRESSED DURING: 13 growth stages; BEST Arabidopsis thaliana protein match is: unknown protein (TAIR:AT1G22680.1); Has 58 Blast hits to 58 proteins in 13 species: Archae - 0; Bacteria - 0; Metazoa - 4; Fungi - 0; Plants - 49; Viruses - 0;…	2e-12
Dlo_pri0077F.1_g03350.1	-0.10535	5.21128	6.32885	0.0388004	0.823416	AT1G17860.1		Kunitz family trypsin and protease inhibitor protein	6e-23
Dlo_pri0000F.1_g08750.1	-0.107419	3.19928	3.97566	0.0401345	0.804716	AT3G19895.1		RING/U-box superfamily protein	4e-79
Dlo_pri0199F.1_g00740.1	-0.114846	2.51533	2.91198	0.0482525	0.863785	AT1G53590.1	NTMC2TYPE6.1, NTMC2T6.1	Calcium-dependent lipid-binding (CaLB domain) family protein	0
Dlo_pri2030F.1_g00010.1	-0.115352	3.31768	4.48185	0.0736486	0.740248	ATCG01110.1	NDHH	NAD(P)H dehydrogenase subunit H	0
Dlo_pri0069F.1_g04300.1	-0.116151	4.18481	4.56027	0.0702658	0.917666	AT5G18400.3		Cytokine-induced anti-apoptosis inhibitor 1, Fe-S biogenesis	3e-87
Dlo_alt0424F-007-01.1_g00100.1	-0.116465	2.48863	3.17384	0.0630248	0.784106	AT2G46700.1	ATCRK3, CRK3	CDPK-related kinase 3	3e-38
Dlo_pri0036F.1_g02230.1	-0.117928	8.46766	9.37673	0.0552399	0.903051	AT1G26160.1		Metal-dependent phosphohydrolase	2e-86
Dlo_alt0262F-005-01.1_g00030.1	-0.118327	12.8366	17.9283	0.0480584	0.715999	AT3G61260.1		Remorin family protein	2e-37
Dlo_pri0262F.1_g00920.1	-0.11921	12.2991	16.8871	0.0687481	0.728315	AT3G61260.1		Remorin family protein	2e-37
Dlo_pri0199F.1_g00520.1	-0.120812	2.29437	2.69446	0.094953	0.851514	AT1G78520.1		Carbohydrate-binding X8 domain superfamily protein	6e-45
Dlo_pri0047F.1_g04300.1	-0.120914	1.82592	2.85729	0.0670852	0.639039	AT5G58960.1	GIL1	Plant protein of unknown function (DUF641)	2e-127
Dlo_alt0001F-044-01.1_g00010.1	-0.121695	1.18939	1.57866	0.0220699	0.753418	AT3G29390.1	RIK	RS2-interacting KH protein	2e-47
Dlo_pri0035F.1_g01420.1	-0.12404	1.03713	1.32447	0.0465977	0.783049	AT1G58250.2	SAB	Golgi-body localisation protein domain ;RNA pol II promoter Fmp27 protein domain	3e-44
Dlo_pri0002F.1_g02890.1	-0.124174	3.1326	3.53484	0.0161987	0.886207	AT2G35060.1			0
Dlo_pri0159F.1_g01700.1	-0.125212	0.809735	1.05673	0.01022	0.766266	AT1G73210.1		Protein of unknown function (DUF789)	7e-12
Dlo_pri0595F.1_g00590.1	-0.125905	1.11193	1.33288	0.0839955	0.834236	AT1G32090.1		early-responsive to dehydration stress protein (ERD4)	0
Dlo_alt0103F-005-01.1_g00070.1	-0.126849	1.57862	1.94308	0.0406288	0.81243	AT1G08630.4	THA1	threonine aldolase 1	4e-178
Dlo_pri0025F.1_g03760.1	-0.127922	3.80108	5.26781	0.00398415	0.721568	AT3G51150.1		ATP binding microtubule motor family protein	3e-133
Dlo_pri0015F.1_g05920.1	-0.128195	2.25818	4.01959	0.0480375	0.561794	AT2G47260.1	WRKY23, ATWRKY23	WRKY DNA-binding protein 23	4e-45
Dlo_pri0101F.1_g01860.1	-0.128506	41.0475	44.33	0.0600315	0.925951	NA
Dlo_pri0041F.1_g01220.1	-0.129506	1.41661	1.86095	0.0939757	0.76123	AT5G23550.1		Got1/Sft2-like vescicle transport protein family	4e-82
Dlo_alt0079F-010-01.1_g00090.1	-0.131706	1.78203	2.21978	0.0425556	0.802793	AT1G60490.1	ATVPS34, VPS34, PI3K	vacuolar protein sorting 34	2e-71
Dlo_pri0001F.1_g02520.1	-0.132331	1.55208	2.07435	0.0459898	0.748222	AT3G03440.1		ARM repeat superfamily protein	1e-118
Dlo_pri0129F.1_g01170.1	-0.132779	1.08312	1.47272	0.0743515	0.735459	AT5G22840.1		Protein kinase superfamily protein	0
Dlo_pri0234F.1_g02010.1	-0.133225	2.11349	2.56999	0.039199	0.822375	AT4G37630.2	CYCD5;1	cyclin d5;1	7e-36
Dlo_pri0000F.1_g01550.1	-0.133332	3.60241	4.50478	0.0101882	0.799686	AT4G36930.1	SPT	basic helix-loop-helix (bHLH) DNA-binding superfamily protein	2e-48
Dlo_alt0419F-005-01.1_g00010.1	-0.1334	0.565688	1.28469	0.0735274	0.440331	NA
Dlo_pri0445F.1_g00800.1	-0.133795	1.36792	2.13072	0.0911366	0.641998	AT3G61690.1		nucleotidyltransferases	1e-58
Dlo_alt0011F-014-01.1_g00050.1	-0.133922	0.648434	1.15638	0.00602167	0.560743	AT4G00870.1		basic helix-loop-helix (bHLH) DNA-binding superfamily protein	6e-77
Dlo_alt0146F-016-01.1_g00070.1	-0.133932	0.569614	1.11923	0.00744372	0.508933	AT5G57500.1		Galactosyltransferase family protein	3e-90
Dlo_pri0113F.1_g00290.1	-0.134416	1.59991	2.18717	0.0195443	0.731496	AT5G44070.1	CAD1, ARA8, ATPCS1, PCS1	phytochelatin synthase 1 (PCS1)	8e-168
Dlo_pri0218F.1_g00490.1	-0.134584	2.94232	3.63647	0.0780577	0.809113	AT2G35630.1			0
Dlo_pri0229F.1_g01750.1	-0.135468	3.27116	5.02427	0.0340232	0.651073	NA
Dlo_pri0236F.1_g00630.1	-0.137143	2.95176	3.44569	0.0568311	0.856653	AT5G63060.1		Sec14p-like phosphatidylinositol transfer family protein	1e-107
Dlo_alt0038F-024-01.1_g00040.1	-0.142739	2.53637	3.17636	0.0390129	0.798514	AT3G25150.1		Nuclear transport factor 2 (NTF2) family protein with RNA binding (RRM-RBD-RNP motifs) domain	8e-51
Dlo_pri0077F.1_g03050.1	-0.144024	4.24399	4.80877	0.0964267	0.882553	AT1G19110.1		inter-alpha-trypsin inhibitor heavy chain-related	3e-158
Dlo_pri0871F.1_g00020.1	-0.144681	3.36764	7.73054	0.0128981	0.435629	AT4G26140.1	BGAL12	beta-galactosidase 12	0
Dlo_pri0766F.1_g00220.1	-0.148122	1.51195	2.08828	0.063014	0.724019	AT2G22260.1		oxidoreductase, 2OG-Fe(II) oxygenase family protein	8e-107
Dlo_pri0047F.1_g04240.1	-0.148323	2.26394	2.80246	0.0573935	0.807839	AT3G46980.1	PHT4;3	phosphate transporter 4;3	7e-45
Dlo_pri0078F.1_g04030.1	-0.14839	2.30929	2.55692	0.0890501	0.903154	AT2G35330.2			0
Dlo_pri0075F.1_g00160.1	-0.150878	3.90627	4.4769	0.0774998	0.872539	AT5G06350.1		ARM repeat superfamily protein	6e-108
Dlo_pri0409F.1_g00290.1	-0.151447	2.40047	2.95912	0.0545926	0.81121	AT3G20630.1	UBP14, TTN6, ATUBP14, PER1	ubiquitin-specific protease 14	1e-43
Dlo_pri0061F.1_g00460.1	-0.153329	8.00705	9.10987	0.0733451	0.878943	AT1G27650.1	ATU2AF35A	U2 snRNP auxiliary factor small subunit, putative	3e-116
Dlo_alt0116F-009-01.1_g00140.1	-0.153403	1.02792	1.31947	0.0974528	0.779042	AT1G72990.2	BGAL17	beta-galactosidase 17	1e-48
Dlo_pri0139F.1_g02020.1	-0.154404	2.59935	3.51232	0.0937588	0.740066	AT1G05070.1		Protein of unknown function (DUF1068)	2e-43
Dlo_alt0414F-002-01.1_g00060.1	-0.156473	2.10207	2.90028	0.0334692	0.724784	AT5G24610.1		unknown protein; BEST Arabidopsis thaliana protein match is: unknown protein (TAIR:AT3G49550.1); Has 1807 Blast hits to 1807 proteins in 277 species: Archae - 0; Bacteria - 0; Metazoa - 736; Fungi - 347; Plants - 385; Viruses - 0; Other Eukaryotes - 339 (source: NCBI BLink).	4e-60
Dlo_pri0910F.1_g00150.1	-0.157407	7.98332	9.54237	0.0667734	0.836618	AT5G02120.1	OHP	one helix protein	9e-32
Dlo_pri0108F.1_g02430.1	-0.158071	2.19178	2.89344	0.0420868	0.757502	AT4G26080.1	ABI1, AtABI1	Protein phosphatase 2C family protein	4e-87
Dlo_pri0004F.1_g06990.1	-0.158602	1.05679	1.53236	0.0991224	0.689644	AT1G48310.1	CHR18, CHA18	chromatin remodeling factor18	2e-29
Dlo_pri0035F.1_g01520.1	-0.159733	3.42188	4.23976	0.0596222	0.807092	AT1G58250.2	SAB	Golgi-body localisation protein domain ;RNA pol II promoter Fmp27 protein domain	0
Dlo_pri0128F.1_g00620.1	-0.159773	1.2432	1.51521	0.0547873	0.820479	AT5G24350.1		CONTAINS InterPro DOMAIN/s: Secretory pathway Sec39 (InterPro:IPR013244); Has 1807 Blast hits to 1807 proteins in 277 species: Archae - 0; Bacteria - 0; Metazoa - 736; Fungi - 347; Plants - 385; Viruses - 0; Other Eukaryotes - 339 (source: NCBI BLink).	7e-121
Dlo_pri0075F.1_g02660.1	-0.161675	3.53044	4.07044	0.0583721	0.867336	AT1G13570.1		F-box/RNI-like superfamily protein	2e-176
Dlo_pri0002F.1_g08960.1	-0.161975	1.70327	2.69281	0.0077852	0.632527	NA
Dlo_pri0001F.1_g00450.1	-0.163124	1.68207	2.20291	0.0392614	0.763565	AT1G49950.1	TRB1, ATTRB1	telomere repeat binding factor 1	8e-13
Dlo_pri0144F.1_g03070.1	-0.163522	4.79351	3.24356	0.0706741	1.47786	AT4G04610.1	APR1, APR, PRH19, ATAPR1	APS reductase 1	0
Dlo_pri0030F.1_g05210.1	-0.163561	1.00801	1.41605	0.0590231	0.711845	AT2G29050.1	ATRBL1, RBL1	RHOMBOID-like 1	2e-93
Dlo_pri0230F.1_g00840.1	-0.164762	1.24815	1.64223	0.0638378	0.760036	AT5G54890.1		RNA-binding CRS1 / YhbY (CRM) domain-containing protein	5e-165
Dlo_pri0255F.1_g01640.1	-0.164962	3.57282	4.24686	0.0571715	0.841285	AT2G17970.3		2-oxoglutarate (2OG) and Fe(II)-dependent oxygenase superfamily protein	3e-134
Dlo_pri0037F.1_g00480.1	-0.16514	2.72466	3.95271	0.0743331	0.689313	AT3G52905.1		Polynucleotidyl transferase, ribonuclease H-like superfamily protein	1e-24
Dlo_pri0663F.1_g00290.1	-0.166664	0.985505	1.44389	0.0969742	0.682534	AT1G36990.1		unknown protein; LOCATED IN: chloroplast; EXPRESSED IN: 24 plant structures; EXPRESSED DURING: 14 growth stages; BEST Arabidopsis thaliana protein match is: unknown protein (TAIR:AT4G08510.1); Has 5029 Blast hits to 1779 proteins in 339 species: Archae - 2; Bacteria - 1372; Metazoa - 990; Fungi - 933; Plants - 111; Viruses - 28; Other Eukaryotes - 1593 (source: NCBI BLink).	5e-46
Dlo_alt0134F-009-01.1_g00030.1	-0.166943	7.56379	8.57893	0.070494	0.881671	AT3G47690.1	ATEB1A, EB1A, ATEB1H2	microtubule end binding protein EB1A	1e-135
Dlo_pri0183F.1_g02130.1	-0.16924	2.71439	1.48814	0.0128793	1.82402	AT4G04640.1	ATPC1	ATPase, F1 complex, gamma subunit protein	6e-178
Dlo_pri0077F.1_g01480.1	-0.169663	0.899665	1.13489	0.0766953	0.792732	AT5G49960.1		unknown protein; CONTAINS InterPro DOMAIN/s: Protein of unknown function DUF1012 (InterPro:IPR010420); BEST Arabidopsis thaliana protein match is: Protein of unknown function (DUF1012) (TAIR:AT5G02940.1); Has 1807 Blast hits to 1807 proteins in 277 species: Archae - 0; Bacteria - 0; Metazoa - 736; Fungi - 347; Plants - 385; Viruses - 0; Other Eukaryotes - 339 (source: NCBI BLink).	9e-49
Dlo_pri0054F.1_g03930.1	-0.170213	0.404491	1.01746	0.0328408	0.397548	AT1G48090.1		calcium-dependent lipid-binding family protein	7e-102
Dlo_pri0113F.1_g02490.1	-0.170216	0.558855	1.17111	0.0100692	0.477202	AT1G03060.1	SPI	Beige/BEACH domain ;WD domain, G-beta repeat protein	2e-71
Dlo_pri0200F.1_g00960.1	-0.170647	2.06354	2.30974	0.0655523	0.893405	AT1G01930.1		zinc finger protein-related	3e-178
Dlo_pri0846F.1_g00060.1	-0.170824	2.15773	0.654477	0.0301227	3.29687	AT4G12730.1	FLA2	FASCICLIN-like arabinogalactan 2	7e-156
Dlo_pri0053F.1_g04430.1	-0.170894	8.972	10.5222	0.0390093	0.852677	AT3G55460.1	SCL30, At-SCL30	SC35-like splicing factor 30	6e-14
Dlo_pri0001F.1_g00070.1	-0.171194	0.954014	1.39885	0.0739454	0.681999	AT2G23070.1		Protein kinase superfamily protein	2e-36
Dlo_pri0038F.1_g04450.1	-0.171418	0.998917	1.2063	0.0634239	0.828086	AT3G24880.1		Helicase/SANT-associated, DNA binding protein	2e-53
Dlo_pri0134F.1_g01400.1	-0.171739	1.20948	1.82954	0.0301511	0.661085	AT1G13950.1	EIF-5A, ELF5A-1, ATELF5A-1, EIF5A	eukaryotic elongation factor 5A-1	2e-99
Dlo_pri0261F.1_g01320.1	-0.172594	20.9442	20.5259	0.0485721	1.02038	AT2G04570.1		GDSL-like Lipase/Acylhydrolase superfamily protein	2e-159
Dlo_alt0042F-006-01.1_g00140.1	-0.173898	16.834	19.0702	0.0839565	0.882739	AT1G75280.1		NmrA-like negative transcriptional regulator family protein	1e-171
Dlo_pri0004F.1_g02680.1	-0.175533	1.72413	2.0288	0.0346052	0.849829	AT2G39080.1		NAD(P)-binding Rossmann-fold superfamily protein	7e-147
Dlo_pri0010F.1_g04440.1	-0.175773	2.00697	2.1491	0.0852288	0.933865	AT4G21065.1		Tetratricopeptide repeat (TPR)-like superfamily protein	2e-173
Dlo_pri0122F.1_g02040.1	-0.178829	7.28803	9.27204	0.0817591	0.786022	AT1G80410.1	EMB2753	tetratricopeptide repeat (TPR)-containing protein	7e-62
Dlo_pri0362F.1_g00580.1	-0.180135	0.949748	1.60914	0.0390345	0.590221	AT3G07660.1		Kinase-related protein of unknown function (DUF1296)	1e-27
Dlo_pri0318F.1_g00950.1	-0.181372	2.32669	2.76955	0.0906587	0.840098	AT5G59740.1		UDP-N-acetylglucosamine (UAA) transporter family	0
Dlo_alt0076F-003-01.1_g00150.1	-0.181708	3.58291	3.92176	0.0629923	0.913597	AT2G41540.3	GPDHC1	6-phosphogluconate dehydrogenase family protein	0
Dlo_pri0042F.1_g02570.1	-0.181797	3.49148	5.81156	0.0193245	0.600782	AT1G02820.1		Late embryogenesis abundant 3 (LEA3) family protein	1e-13
Dlo_pri0200F.1_g00780.1	-0.182296	0.993355	1.47595	0.0669851	0.673028	AT1G23740.1		Oxidoreductase, zinc-binding dehydrogenase family protein	2e-61
Dlo_pri0135F.1_g01950.1	-0.182898	12.0603	12.8238	0.0779023	0.940462	AT1G12050.1		fumarylacetoacetase, putative	0
Dlo_pri0178F.1_g01430.1	-0.182994	1.93056	2.22128	0.0956287	0.869118	AT3G54120.1		Reticulon family protein	5e-55
Dlo_pri1544F.1_g00010.1	-0.183792	3.1378	4.19822	0.0562043	0.747411	ATCG01110.1	NDHH	NAD(P)H dehydrogenase subunit H	0
Dlo_pri0092F.1_g00350.1	-0.184297	3.15046	3.68205	0.026151	0.855627	AT5G06830.1		unknown protein; CONTAINS InterPro DOMAIN/s: Protein of unknown function DUF773 (InterPro:IPR008491); Has 365 Blast hits to 359 proteins in 109 species: Archae - 9; Bacteria - 13; Metazoa - 209; Fungi - 7; Plants - 47; Viruses - 0; Other Eukaryotes - 80 (source: NCBI BLink).	0
Dlo_pri0030F.1_g00180.1	-0.184616	3.9697	4.85512	0.0734309	0.817632	AT2G27600.1	SKD1, VPS4, ATSKD1	AAA-type ATPase family protein	4e-59
Dlo_pri0024F.1_g02800.1	-0.184911	4.26457	5.12091	0.0786063	0.832775	AT3G12530.1	PSF2	PSF2	5e-85
Dlo_pri0215F.1_g01560.1	-0.185905	0.793455	1.2801	0.0427641	0.619839	AT2G28085.1		SAUR-like auxin-responsive protein family	9e-30
Dlo_alt0139F-005-01.1_g00030.1	-0.186821	0.76591	1.03012	0.0238658	0.743512	NA
Dlo_pri0071F.1_g00340.1	-0.187148	0.703808	1.03509	0.0217954	0.679947	AT1G21580.1		Zinc finger C-x8-C-x5-C-x3-H type family protein	7e-108
Dlo_pri0196F.1_g00550.1	-0.187677	1.23193	1.6529	0.0756092	0.745315	AT1G06590.1		unknown protein; Has 380 Blast hits to 268 proteins in 109 species: Archae - 0; Bacteria - 0; Metazoa - 245; Fungi - 73; Plants - 49; Viruses - 0; Other Eukaryotes - 13 (source: NCBI BLink).	1e-109
Dlo_pri0191F.1_g01320.1	-0.187871	2.03379	2.47911	0.0448061	0.820368	AT5G48930.1	HCT	hydroxycinnamoyl-CoA shikimate/quinate hydroxycinnamoyl transferase	2e-57
Dlo_pri0000F.1_g05970.1	-0.18802	1.73106	2.10428	0.0854597	0.822635	AT5G38840.1		SMAD/FHA domain-containing protein	2e-62
Dlo_pri0453F.1_g00160.1	-0.189156	5.61527	6.39799	0.0942937	0.877663	AT1G28340.1	AtRLP4, RLP4	receptor like protein 4	2e-168
Dlo_alt0391F-003-01.1_g00040.1	-0.189845	4.12384	5.43428	0.00503096	0.758857	AT5G60760.1		P-loop containing nucleoside triphosphate hydrolases superfamily protein	0
Dlo_pri2594F.1_g00010.1	-0.190273	3.30961	4.16418	0.0693266	0.79478	ATCG01110.1	NDHH	NAD(P)H dehydrogenase subunit H	0
Dlo_pri1348F.1_g00040.1	-0.192679	7.05384	8.46376	0.0709579	0.833417	AT1G48910.1	YUC10	Flavin-containing monooxygenase family protein	2e-60
Dlo_pri0047F.1_g03140.1	-0.193597	0.993057	1.34313	0.0838829	0.73936	AT5G58510.1		unknown protein; FUNCTIONS IN: molecular function unknown; INVOLVED IN: biological process unknown; LOCATED IN: chloroplast; EXPRESSED IN: 23 plant structures; EXPRESSED DURING: 14 growth stages; BEST Arabidopsis thaliana protein match is: unknown protein (TAIR:AT5G55060.2); Has 30201 Blast hits to 17322 proteins in 780 species: Archae - 12; Bacteria - 1396; Metazoa - 17338; Fungi - 3422; Plants …	1e-118
Dlo_pri0607F.1_g00540.1	-0.193849	0.863346	1.54256	0.0199573	0.559684	AT5G48290.1		Heavy metal transport/detoxification superfamily protein	2e-12
Dlo_pri0125F.1_g02340.1	-0.195947	1.08428	1.63898	0.0979593	0.661554	AT3G15510.1	ATNAC2, ANAC056, NARS1, NAC2	NAC domain containing protein 2	1e-109
Dlo_alt0150F-009-01.1_g00060.1	-0.1965	0.741488	1.10226	0.0542948	0.6727	AT3G18280.1		Bifunctional inhibitor/lipid-transfer protein/seed storage 2S albumin superfamily protein	2e-24
Dlo_pri0004F.1_g08690.1	-0.196627	3.23314	3.66213	0.0506868	0.882856	AT1G72030.1		Acyl-CoA N-acyltransferases (NAT) superfamily protein	3e-67
Dlo_alt0199F-001-01.1_g00010.1	-0.196766	15.9112	16.8619	0.0427887	0.943622	AT3G14420.2		Aldolase-type TIM barrel family protein	0
Dlo_pri1517F.1_g00170.1	-0.19739	1.77577	2.22172	0.0730252	0.799278	NA
Dlo_pri0006F.1_g07040.1	-0.197503	2.1641	3.47947	0.0304188	0.621963	AT5G49190.1	SUS2, SSA, ATSUS2	sucrose synthase 2	0
Dlo_pri0000F.1_g13590.1	-0.201252	3.96385	5.01594	0.055693	0.790252	AT1G24706.2	THO2	THO2	2e-51
Dlo_pri0239F.1_g00890.1	-0.201485	3.9684	4.74191	0.0795065	0.836879	AT3G61460.1	BRH1	brassinosteroid-responsive RING-H2	5e-58
Dlo_alt1038F-001-01.1_g00020.1	-0.201735	14.4429	17.6427	0.0920918	0.818633	NA
Dlo_pri0209F.1_g00210.1	-0.202766	1.42901	2.05118	0.0455651	0.696676	AT2G26470.1		unknown protein; CONTAINS InterPro DOMAIN/s: Protein of unknown function DUF159 (InterPro:IPR003738); Has 3646 Blast hits to 3636 proteins in 1001 species: Archae - 41; Bacteria - 1922; Metazoa - 142; Fungi - 125; Plants - 44; Viruses - 14; Other Eukaryotes - 1358 (source: NCBI BLink).	1e-51
Dlo_pri0025F.1_g04910.1	-0.205928	0.887806	1.10201	0.0929886	0.805622	AT5G66130.1	ATRAD17, RAD17	RADIATION SENSITIVE 17	0
Dlo_pri0229F.1_g01670.1	-0.206639	2.52288	2.95244	0.0641395	0.854506	AT1G09800.1		Pseudouridine synthase family protein	2e-170
Dlo_pri0010F.1_g00680.1	-0.209735	0.870733	1.10683	0.0954389	0.78669	AT5G11840.1		Protein of unknown function (DUF1230)	6e-107
Dlo_pri0042F.1_g01950.1	-0.211045	16.6748	19.1408	0.0415	0.871163	AT1G75280.1		NmrA-like negative transcriptional regulator family protein	1e-171
Dlo_alt0219F-009-01.1_g00030.1	-0.2135	1.42687	1.96829	0.0504656	0.72493	AT1G06720.1		P-loop containing nucleoside triphosphate hydrolases superfamily protein	7e-30
Dlo_alt0001F-026-01.1_g00040.1	-0.214004	1.76294	2.24732	0.0610122	0.784466	AT3G29280.1		unknown protein; Has 24 Blast hits to 24 proteins in 9 species: Archae - 0; Bacteria - 0; Metazoa - 0; Fungi - 0; Plants - 24; Viruses - 0; Other Eukaryotes - 0 (source: NCBI BLink).	1e-59
Dlo_pri0391F.1_g00470.1	-0.214595	9.536	10.676	0.0488912	0.893216	AT2G28060.1		5'-AMP-activated protein kinase beta-2 subunit protein	2e-42
Dlo_pri0033F.1_g01390.1	-0.214669	3.67939	5.35277	0.0767385	0.68738	NA
Dlo_alt0061F-013-01.1_g00010.1	-0.216265	0.606864	1.00426	0.0392992	0.604288	AT5G44800.1	CHR4, PKR1	chromatin remodeling 4	5e-15
Dlo_alt0016F-021-01.1_g00010.1	-0.217056	2.83757	3.40676	0.0343114	0.832924	AT3G27890.1	NQR	NADPH:quinone oxidoreductase	2e-77
Dlo_alt0287F-005-01.1_g00030.1	-0.219234	1.11739	1.86279	0.00640823	0.599846	AT2G31920.1			1e-45
Dlo_pri0981F.1_g00120.1	-0.219536	0.550026	1.155	0.0779422	0.476212	AT5G62730.1		Major facilitator superfamily protein	0
Dlo_pri0359F.1_g00570.1	-0.219998	1.24484	1.57067	0.0594279	0.792556	AT1G01920.2		SET domain-containing protein	0
Dlo_pri0505F.1_g00120.1	-0.220782	5.66799	7.71985	0.0549117	0.73421	AT3G57670.1	NTT, WIP2	C2H2-type zinc finger family protein	1e-126
Dlo_pri0234F.1_g01010.1	-0.221569	0.599398	1.22704	0.0278116	0.488493	NA
Dlo_pri0295F.1_g01110.1	-0.221587	1.25319	1.4529	0.0590142	0.86254	AT3G09410.1		Pectinacetylesterase family protein	7e-178
Dlo_pri0178F.1_g01900.1	-0.224513	1.85655	2.48194	0.00847265	0.748022	AT5G01400.1	ESP4	HEAT repeat-containing protein	0
Dlo_pri0077F.1_g01400.1	-0.224885	1.94004	2.42991	0.0303713	0.7984	AT3G52050.1		5'-3' exonuclease family protein	3e-178
Dlo_pri0268F.1_g01430.1	-0.225172	11.1484	12.2186	0.0996785	0.912418	AT4G18590.1		Nucleic acid-binding, OB-fold-like protein	7e-53
Dlo_pri0253F.1_g01590.1	-0.226467	2.51279	3.20332	0.0738395	0.784432	AT5G03420.1		5'-AMP-activated protein kinase-related	1e-68
Dlo_pri0016F.1_g01800.1	-0.226591	6.14232	7.97295	0.0124997	0.770395	AT2G26500.1		cytochrome b6f complex subunit (petM), putative	3e-17
Dlo_pri0333F.1_g00760.1	-0.227901	0.918983	1.42919	0.0101713	0.643011	AT2G33490.1			2e-76
Dlo_alt0005F-004-01.1_g00030.1	-0.227957	7.86706	8.77653	0.085996	0.896374	AT3G51850.1	CPK13	calcium-dependent protein kinase 13	1e-50
Dlo_pri0143F.1_g00650.1	-0.228145	9.67642	11.3103	0.0131423	0.855538	AT3G09270.1	ATGSTU8, GSTU8	glutathione S-transferase TAU 8	9e-54
Dlo_pri0526F.1_g00180.1	-0.230332	0.568445	1.20306	0.014869	0.472499	AT2G41190.1		Transmembrane amino acid transporter family protein	1e-38
Dlo_pri0229F.1_g01480.1	-0.231168	1.71001	2.1564	0.0134822	0.792991	AT5G49950.1		alpha/beta-Hydrolases superfamily protein	0
Dlo_pri0025F.1_g01400.1	-0.231373	2.51786	3.6517	0.0405899	0.689503	AT3G50860.1		Clathrin adaptor complex small chain family protein	3e-87
Dlo_pri0004F.1_g02280.1	-0.231907	0.964493	1.26967	0.010755	0.759638	AT5G18860.1		inosine-uridine preferring nucleoside hydrolase family protein	0
Dlo_pri0011F-1.1_g01350.1	-0.231938	0.529854	3.68222	0.00681488	0.143895	AT3G63440.1	ATCKX6, CKX6, ATCKX7	cytokinin oxidase/dehydrogenase 6	0
Dlo_alt0025F-034-01.1_g00010.1	-0.232892	2.40516	3.01885	0.0361684	0.796714	AT3G51370.2		Protein phosphatase 2C family protein	1e-148
Dlo_alt0135F-004-01.1_g00060.1	-0.23377	3.52789	5.12401	0.025062	0.688502	AT4G22120.6		ERD (early-responsive to dehydration stress) family protein	4e-38
Dlo_pri0016F.1_g06340.1	-0.234204	0.952713	1.42995	0.0467537	0.666257	AT1G49350.1		pfkB-like carbohydrate kinase family protein	6e-118
Dlo_pri0026F.1_g02530.1	-0.234915	2.33606	2.75568	0.0603813	0.847727	AT4G18820.1		AAA-type ATPase family protein	0
Dlo_alt0151F-009-01.1_g00030.1	-0.236053	3.05483	3.79313	0.0809103	0.805359	AT5G24750.1		UDP-Glycosyltransferase superfamily protein	3e-48
Dlo_pri0335F.1_g00710.1	-0.236481	2.70624	3.2594	0.0775706	0.830288	AT4G23540.1		ARM repeat superfamily protein	2e-62
Dlo_pri0179F.1_g01860.1	-0.237133	1.61527	1.96008	0.0878227	0.824083	AT1G20550.1		O-fucosyltransferase family protein	5e-174
Dlo_pri2317F.1_g00020.1	-0.239287	1.85117	2.61616	0.0625124	0.707588	AT1G52340.1	ABA2, SIS4, GIN1, SDR1, ISI4, SRE1, ATABA2, ATSDR1	NAD(P)-binding Rossmann-fold superfamily protein	4e-16
Dlo_alt0016F-005-01.1_g00140.1	-0.23984	6.89457	7.42378	0.0838993	0.928715	AT2G26500.1		cytochrome b6f complex subunit (petM), putative	3e-17
Dlo_pri0031F.1_g02710.1	-0.239922	9.8219	11.9379	0.0239818	0.822753	AT2G22430.1	ATHB6, HB6	homeobox protein 6	4e-69
Dlo_pri0106F.1_g00650.1	-0.240189	2.21758	2.98545	0.0470152	0.742796	AT5G51200.1		Protein of unknown function (DUF3414)	2e-118
Dlo_pri0004F.1_g07010.1	-0.240196	1.48037	2.08264	0.0608922	0.710813	AT1G48330.1		unknown protein; BEST Arabidopsis thaliana protein match is: unknown protein (TAIR:AT3G17580.1); Has 40 Blast hits to 40 proteins in 11 species: Archae - 0; Bacteria - 0; Metazoa - 0; Fungi - 0; Plants - 40; Viruses - 0; Other Eukaryotes - 0 (source: NCBI BLink).	2e-19
Dlo_pri0046F.1_g01010.1	-0.243046	21.7115	32.4163	0.0646226	0.669769	AT1G14520.2	MIOX1	myo-inositol oxygenase 1	5e-179
Dlo_pri0219F.1_g01900.1	-0.243127	6.03496	6.75703	0.0499471	0.893138	AT5G16990.1		Zinc-binding dehydrogenase family protein	0
Dlo_pri0144F.1_g01760.1	-0.245111	3.97177	4.94736	0.0248092	0.802807	AT2G35760.1		Uncharacterised protein family (UPF0497)	8e-72
Dlo_pri0075F.1_g02170.1	-0.245257	1.20354	1.67291	0.0680152	0.719434	AT1G68890.1		magnesium ion binding;thiamin pyrophosphate binding;hydro-lyases;catalytics;2-succinyl-5-enolpyruvyl-6-hydroxy-3-cyclohexene-1-carboxylic-acid synthases	0
Dlo_pri0208F.1_g01680.1	-0.247684	16.7026	16.6479	0.0735259	1.00328	AT1G23010.1	LPR1	Cupredoxin superfamily protein	0
Dlo_pri0011F-1.1_g00360.1	-0.248318	0.771086	1.2904	0.0299206	0.597557	AT4G00870.1		basic helix-loop-helix (bHLH) DNA-binding superfamily protein	6e-77
Dlo_pri0487F.1_g00030.1	-0.248803	0.978827	1.54434	0.00650895	0.633815	AT2G23910.1		NAD(P)-binding Rossmann-fold superfamily protein	1e-78
Dlo_pri0183F.1_g02100.1	-0.248811	4.51798	5.61219	0.0667354	0.805028	AT2G46410.1	CPC	Homeodomain-like superfamily protein	4e-14
Dlo_pri0010F.1_g03460.1	-0.248834	5.38825	6.03753	0.0722781	0.892459	AT5G11460.1		Protein of unknown function (DUF581)	4e-23
Dlo_pri0010F.1_g06250.1	-0.249178	3.55321	3.59355	0.0939549	0.988775	NA
Dlo_pri0024F.1_g00400.1	-0.249366	3.74514	4.20277	0.0444713	0.891114	AT1G55480.1	ZKT	protein containing PDZ domain, a K-box domain, and a TPR region	6e-132
Dlo_pri0108F.1_g01180.1	-0.249376	1.43078	1.62985	0.076852	0.877862	AT2G32230.1			2e-152
Dlo_pri0811F.1_g00170.1	-0.24969	1.29347	1.5617	0.0417961	0.828242	AT5G14500.1		aldose 1-epimerase family protein	9e-136
Dlo_pri3172F.1_g00020.1	-0.249915	1.05215	1.72724	0.0611997	0.609154	ATCG00540.1	PETA	photosynthetic electron transfer A	5e-172
Dlo_pri0010F.1_g06130.1	-0.250395	1.31443	1.72506	0.0848702	0.761961	AT2G25050.1		Actin-binding FH2 (Formin Homology) protein	2e-48
Dlo_pri0477F.1_g00690.1	-0.25095	0.516299	1.17558	0.057986	0.439185	AT1G37150.2	HCS2	holocarboxylase synthetase 2	2e-27
Dlo_pri0038F.1_g00010.1	-0.252334	5.27524	5.81968	0.0922224	0.906448	AT4G01800.1	AGY1, AtcpSecA, SECA1	Albino or Glassy Yellow 1	0
Dlo_pri0029F.1_g04250.1	-0.252951	0.910372	1.06283	0.0875894	0.856556	NA
Dlo_alt0042F-023-01.1_g00040.1	-0.25348	16.4322	21.5049	0.0422605	0.764111	AT3G54340.1	AP3, ATAP3	K-box region and MADS-box transcription factor family protein	3e-30
Dlo_pri0060F.1_g03470.1	-0.258695	1.52436	6.16896	0.0468363	0.247102	AT3G26040.1		HXXXD-type acyl-transferase family protein	4e-66
Dlo_alt0363F-002-01.1_g00240.1	-0.259816	0.891449	1.71752	0.0260428	0.519033	AT1G22620.1	ATSAC1	Phosphoinositide phosphatase family protein	5e-35
Dlo_pri0261F.1_g00690.1	-0.260029	1.21251	3.0436	0.000171848	0.39838	NA
Dlo_pri0082F.1_g01280.1	-0.260111	3.81469	4.61483	0.0471855	0.826616	AT4G33950.2	OST1, SNRK2-6, SRK2E, SNRK2.6, P44	Protein kinase superfamily protein	3e-64
Dlo_alt0056F-004-01.1_g00050.1	-0.260215	25.1662	28.8892	0.0796842	0.87113	AT5G23940.1	EMB3009, PEL3, DCR	HXXXD-type acyl-transferase family protein	1e-176
Dlo_pri0064F.1_g01230.1	-0.260907	1.17247	1.47905	0.0755264	0.792716	AT3G11964.1		RNA binding;RNA binding	1e-39
Dlo_pri0307F.1_g01870.1	-0.261649	2.62285	3.34338	0.0637151	0.784492	AT5G02820.1	RHL2, BIN5	Spo11/DNA topoisomerase VI, subunit A protein	1e-73
Dlo_pri0127F.1_g00760.1	-0.263319	1.38196	2.56585	0.0719876	0.538598	AT1G27730.1	STZ, ZAT10	salt tolerance zinc finger	2e-50
Dlo_pri0078F.1_g03920.1	-0.26358	4.55199	6.18665	0.0311285	0.735776	AT4G17980.1	anac071, NAC071	NAC domain containing protein 71	9e-95
Dlo_pri0103F.1_g02360.1	-0.264886	0.97554	1.18235	0.0863987	0.825086	AT3G04490.1		unknown protein; BEST Arabidopsis thaliana protein match is: unknown protein (TAIR:AT4G38092.1); Has 75 Blast hits to 64 proteins in 20 species: Archae - 0; Bacteria - 0; Metazoa - 36; Fungi - 0; Plants - 22; Viruses - 0; Other Eukaryotes - 17 (source: NCBI BLink).	0
Dlo_pri0366F-1.1_g00170.1	-0.266256	0.808403	1.29981	0.0528833	0.621938	AT5G54260.1	MRE11, ATMRE11	DNA repair and meiosis protein (Mre11)	2e-78
Dlo_pri0000F.1_g08730.1	-0.266774	3.17251	4.06711	0.0974398	0.780039	AT3G19895.1		RING/U-box superfamily protein	5e-108
Dlo_pri0084F.1_g02620.1	-0.267676	1.32594	1.9385	0.0777238	0.684003	AT2G01080.1		Late embryogenesis abundant (LEA) hydroxyproline-rich glycoprotein family	9e-36
Dlo_pri0083F.1_g01940.1	-0.268393	15.3094	17.1365	0.0938312	0.893376	AT3G55460.1	SCL30, At-SCL30	SC35-like splicing factor 30	5e-44
Dlo_pri0100F.1_g01990.1	-0.270336	0.747765	1.38543	0.0260367	0.539734	AT4G10850.1	SWEET7, AtSWEET7	Nodulin MtN3 family protein	6e-67
Dlo_alt0041F-010-01.1_g00020.1	-0.270652	0.877577	1.32568	0.0296597	0.661981	AT3G58780.3	SHP1	K-box region and MADS-box transcription factor family protein	5e-91
Dlo_pri0016F.1_g01290.1	-0.270683	2.8223	4.73826	0.0027747	0.59564	AT5G16080.1	AtCXE17, CXE17	carboxyesterase 17	5e-45
Dlo_pri0253F.1_g00550.1	-0.271143	2.79189	3.35865	0.0426916	0.831252	AT2G37240.1		Thioredoxin superfamily protein	2e-70
Dlo_pri0067F.1_g04180.1	-0.271378	4.30113	5.79653	0.0791961	0.742017	AT1G06900.1		Insulinase (Peptidase family M16) family protein	1e-36
Dlo_alt0292F-007-01.1_g00080.1	-0.271804	1.27617	1.72915	0.0355419	0.738036	AT4G39955.1		alpha/beta-Hydrolases superfamily protein	5e-125
Dlo_pri0101F.1_g00400.1	-0.272735	1.74131	2.16299	0.0924136	0.805048	AT1G21350.1		Thioredoxin superfamily protein	3e-81
Dlo_pri0273F.1_g01280.1	-0.273596	2.16689	2.60362	0.0855482	0.832263	AT1G01350.1		Zinc finger (CCCH-type/C3HC4-type RING finger) family protein	6e-131
Dlo_alt0157F-008-01.1_g00040.1	-0.274597	8.78931	10.4664	0.0586994	0.839766	AT4G40060.1	ATHB16, ATHB-16, HB16	homeobox protein 16	3e-57
Dlo_pri0160F.1_g01210.1	-0.275552	1.76772	2.34626	0.0921909	0.753422	AT1G78170.1		unknown protein; BEST Arabidopsis thaliana protein match is: unknown protein (TAIR:AT1G22250.1); Has 66 Blast hits to 66 proteins in 11 species: Archae - 0; Bacteria - 0; Metazoa - 0; Fungi - 0; Plants - 66; Viruses - 0; Other Eukaryotes - 0 (source: NCBI BLink).	6e-28
Dlo_alt0015F-014-01.1_g00360.1	-0.275855	3.28189	1.71227	0.0961148	1.91669	NA
Dlo_pri0076F.1_g03450.1	-0.276008	2.22382	2.69268	0.0947653	0.825874	AT3G57660.1	NRPA1	nuclear RNA polymerase A1	6e-91
Dlo_pri0191F.1_g01380.1	-0.277876	7.61066	7.93356	0.099195	0.959299	AT5G48930.1	HCT	hydroxycinnamoyl-CoA shikimate/quinate hydroxycinnamoyl transferase	0
Dlo_alt0010F-022-01.1_g00060.1	-0.280589	1.22428	1.69161	0.0401942	0.723739	AT5G11640.1		Thioredoxin superfamily protein	5e-51
Dlo_pri0008F.1_g02360.1	-0.282271	1.05487	1.28566	0.0600622	0.82049	AT3G19810.1		Protein of unknown function (DUF177)	7e-40
Dlo_alt0219F-011-01.1_g00050.1	-0.284123	5.50938	6.46868	0.00644923	0.851701	AT5G16990.1		Zinc-binding dehydrogenase family protein	0
Dlo_pri0061F.1_g02050.1	-0.284411	1.66005	1.92589	0.060274	0.861966	AT4G20310.2		Peptidase M50 family protein	1e-129
Dlo_pri0016F.1_g06380.1	-0.284589	4.08456	5.26292	0.00636641	0.776101	AT3G27890.1	NQR	NADPH:quinone oxidoreductase	3e-89
Dlo_alt0565F-003-01.1_g00050.1	-0.284724	1.7118	2.05792	0.0262164	0.831812	AT5G08130.4	BIM1	basic helix-loop-helix (bHLH) DNA-binding superfamily protein	8e-89
Dlo_pri0738F.1_g00460.1	-0.285094	12.65	14.4844	0.04444	0.873355	AT1G18260.1		HCP-like superfamily protein	2e-112
Dlo_alt0011F-012-01.1_g00120.1	-0.28575	2.94672	4.15305	0.026981	0.709532	AT5G52820.1		WD-40 repeat family protein / notchless protein, putative	4e-51
Dlo_pri0042F.1_g02820.1	-0.286027	28.5033	37.7231	0.00672066	0.755593	AT3G54340.1	AP3, ATAP3	K-box region and MADS-box transcription factor family protein	5e-93
Dlo_pri0043F.1_g01340.1	-0.286303	12.6805	13.0273	0.092687	0.973378	AT2G43020.1	ATPAO2, PAO2	polyamine oxidase 2	0
Dlo_pri0268F.1_g01070.1	-0.286395	3.50365	4.43954	0.0916646	0.789192	AT2G36130.1		Cyclophilin-like peptidyl-prolyl cis-trans isomerase family protein	8e-35
Dlo_pri0663F.1_g00530.1	-0.28656	1.20797	1.77742	0.0275546	0.679619	AT1G11400.3	PYM	partner of Y14-MAGO	1e-54
Dlo_pri0222F.1_g01490.1	-0.287383	0.839269	1.92805	0.08657	0.435294	AT1G51310.1		transferases;tRNA (5-methylaminomethyl-2-thiouridylate)-methyltransferases	8e-30
Dlo_pri0282F.1_g00790.1	-0.288894	0.751761	1.05307	0.0839835	0.713876	AT1G36050.1		Endoplasmic reticulum vesicle transporter protein	5e-14
Dlo_pri0157F.1_g01190.1	-0.289017	3.22521	3.52376	0.0689268	0.915274	AT1G15960.1	NRAMP6, ATNRAMP6	NRAMP metal ion transporter 6	3e-161
Dlo_pri0342F.1_g01380.1	-0.291929	1.57482	2.54896	0.0125588	0.617831	AT5G25220.1	KNAT3	KNOTTED1-like homeobox gene 3	4e-31
Dlo_pri0209F.1_g00320.1	-0.292304	1.71653	2.57827	0.0182285	0.665769	AT5G48485.1	DIR1	Bifunctional inhibitor/lipid-transfer protein/seed storage 2S albumin superfamily protein	4e-20
Dlo_pri0000F.1_g09660.1	-0.293256	4.2758	5.16174	0.0251676	0.828364	AT1G14530.2	THH1	Protein of unknown function (DUF1084)	2e-73
Dlo_pri0026F.1_g05200.1	-0.293294	2.55023	2.75562	0.0919929	0.925466	AT4G18465.1		RNA helicase family protein	1e-31
Dlo_pri0005F.1_g05980.1	-0.293912	0.798842	1.10087	0.0245879	0.725647	AT5G01510.1	RUS5	Protein of unknown function, DUF647	5e-83
Dlo_alt0261F-004-01.1_g00020.1	-0.295372	0.85774	2.85273	0.000565342	0.300674	NA
Dlo_alt0469F-001-01.1_g00010.1	-0.295888	0.82552	1.04518	0.0588828	0.789835	AT4G01210.1		glycosyl transferase family 1 protein	1e-130
Dlo_pri0015F.1_g02480.1	-0.296355	1.25107	1.51199	0.0930462	0.827433	AT5G07900.1		Mitochondrial transcription termination factor family protein	3e-84
Dlo_pri0074F.1_g01040.1	-0.296453	28.489	28.8965	0.0357439	0.985898	AT5G51970.2		GroES-like zinc-binding alcohol dehydrogenase family protein	0
Dlo_pri0010F.1_g05370.1	-0.297062	0.830583	1.44573	0.0102478	0.574506	AT5G25270.1		Ubiquitin-like superfamily protein	7e-31
Dlo_alt0447F-003-01.1_g00030.1	-0.297319	0.592077	1.07917	0.026484	0.548642	AT3G16360.2	AHP4	HPT phosphotransmitter 4	6e-56
Dlo_alt0079F-009-01.1_g00010.1	-0.297454	5.40996	6.27884	0.065591	0.861618	AT1G60590.1		Pectin lyase-like superfamily protein	6e-179
Dlo_pri1018F.1_g00190.1	-0.298236	1.8557	2.28383	0.041475	0.812535	AT2G27500.2		Glycosyl hydrolase superfamily protein	2e-180
Dlo_pri0026F.1_g03210.1	-0.3	2.90014	3.499	0.0208006	0.82885	AT3G58640.2		Mitogen activated protein kinase kinase kinase-related	1e-131
Dlo_pri0487F.1_g00740.1	-0.301237	11.6317	14.1691	0.0459084	0.820916	AT1G32640.1	ATMYC2, RD22BP1, JAI1, JIN1, MYC2, ZBF1	Basic helix-loop-helix (bHLH) DNA-binding family protein	2e-166
Dlo_pri0083F.1_g00250.1	-0.301365	0.873602	1.6972	0.0604106	0.51473	AT2G47180.1	AtGolS1, GolS1	galactinol synthase 1	0
Dlo_pri0118F.1_g02090.1	-0.301516	1.82223	2.22243	0.00784381	0.819927	AT2G21300.2		ATP binding microtubule motor family protein	0
Dlo_alt0055F-015-01.1_g00080.1	-0.302056	0.923214	1.16817	0.0339623	0.790311	AT5G12380.1	ANNAT8	annexin 8	2e-131
Dlo_alt0032F-025-01.1_g00030.1	-0.302461	0.813411	1.14586	0.022449	0.709871	AT5G55100.2		SWAP (Suppressor-of-White-APricot)/surp domain-containing protein	5e-137
Dlo_pri0186F.1_g01660.1	-0.302465	1.10979	1.63332	0.0433668	0.679471	NA
Dlo_pri0469F.1_g00800.1	-0.302673	0.671028	1.07978	0.0320448	0.621447	AT4G01210.1		glycosyl transferase family 1 protein	4e-132
Dlo_pri0423F.1_g00480.1	-0.303376	3.51806	3.85596	0.0790389	0.912369	AT2G39445.1		Phosphatidylinositol N-acetylglucosaminyltransferase, GPI19/PIG-P subunit	3e-66
Dlo_pri0204F-1.1_g00300.1	-0.303458	5.14274	6.31742	0.00503687	0.814057	AT3G55330.1	PPL1	PsbP-like protein 1	9e-95
Dlo_pri0042F.1_g01400.1	-0.304224	1.3313	1.86522	0.047108	0.713749	AT4G36660.1		Protein of unknown function (DUF1195)	6e-30
Dlo_pri1379F.1_g00110.1	-0.305593	0.802632	1.40906	0.0350147	0.56962	AT5G05920.1	DHS, EDA22	deoxyhypusine synthase	8e-60
Dlo_pri0539F.1_g00780.1	-0.307135	4.56528	6.05448	0.0586378	0.754034	AT5G10750.1		Protein of unknown function (DUF1336)	5e-134
Dlo_pri0516F.1_g00410.1	-0.307442	0.84621	1.19969	0.0901113	0.705357	AT1G47480.1		alpha/beta-Hydrolases superfamily protein	3e-134
Dlo_pri0571F.1_g00510.1	-0.30774	0.729695	1.22646	0.0563679	0.594962	AT1G30320.1		Remorin family protein	3e-43
Dlo_pri0646F.1_g00420.1	-0.310873	0.631046	1.34559	0.035362	0.468975	AT4G00870.1		basic helix-loop-helix (bHLH) DNA-binding superfamily protein	2e-52
Dlo_pri0002F.1_g04580.1	-0.311275	7.85774	10.3975	0.029281	0.755731	AT3G13960.1	AtGRF5, GRF5	growth-regulating factor 5	7e-51
Dlo_alt0002F-024-01.1_g00200.1	-0.312146	7.42612	10.2016	0.00660205	0.727938	AT3G13960.1	AtGRF5, GRF5	growth-regulating factor 5	7e-51
Dlo_pri0143F.1_g00800.1	-0.312515	5.37963	5.77536	0.0766045	0.931478	AT3G09270.1	ATGSTU8, GSTU8	glutathione S-transferase TAU 8	4e-55
Dlo_pri0362F.1_g01220.1	-0.313843	1.89689	2.29329	0.0377452	0.827146	AT1G24280.1	G6PD3	glucose-6-phosphate dehydrogenase 3	0
Dlo_pri1725F.1_g00010.1	-0.315141	9.70913	11.6032	0.0178784	0.836761	AT1G62990.1	KNAT7, IXR11	KNOTTED-like homeobox of Arabidopsis thaliana 7	6e-127
Dlo_alt1141F-001-01.1_g00040.1	-0.316188	8.38381	10.9047	0.0930109	0.768828	ATCG00790.1	RPL16	ribosomal protein L16	2e-64
Dlo_pri0164F.1_g01450.1	-0.316239	14.7054	13.1832	0.0447106	1.11547	AT4G13710.1		Pectin lyase-like superfamily protein	0
Dlo_pri0228F.1_g01530.1	-0.317006	0.852415	1.15506	0.06682	0.737985	AT1G64430.2		Pentatricopeptide repeat (PPR) superfamily protein	1e-12
Dlo_alt0328F-001-01.1_g00040.1	-0.318251	1.23364	1.33625	0.052947	0.923204	AT4G02990.1		Mitochondrial transcription termination factor family protein	0
Dlo_pri0002F.1_g02650.1	-0.321307	4.42977	5.08886	0.0768321	0.870484	AT3G58140.1		phenylalanyl-tRNA synthetase class IIc family protein	1e-130
Dlo_pri0218F.1_g00740.1	-0.321522	23.8131	24.5803	0.0469181	0.968788	AT4G21620.2		glycine-rich protein	2e-16
Dlo_pri0380F.1_g01180.1	-0.32273	2.04404	2.47706	0.0600837	0.825188	AT4G02340.1		alpha/beta-Hydrolases superfamily protein	2e-147
Dlo_alt0852F-002-01.1_g00030.1	-0.324365	0.598913	1.46337	0.035238	0.40927	AT1G53580.1	GLX2-3, ETHE1, GLY3	glyoxalase II 3	4e-41
Dlo_pri0439F.1_g00830.1	-0.32447	0.791434	1.00459	0.02197	0.787814	AT2G32010.2			0
Dlo_pri0097F.1_g01030.1	-0.326478	2.94827	3.56741	0.0834893	0.826446	AT4G24840.1		FUNCTIONS IN: molecular function unknown; INVOLVED IN: protein transport, Golgi organization; LOCATED IN: vacuole; EXPRESSED IN: 23 plant structures; EXPRESSED DURING: 13 growth stages; CONTAINS InterPro DOMAIN/s: COG complex component, COG2 (InterPro:IPR009316); Has 30201 Blast hits to 17322 proteins in 780 species: Archae - 12; Bacteria - 1396; Metazoa - 17338; Fungi - 3422; Plants - 5037; Viru…	4e-43
Dlo_pri0125F.1_g02940.1	-0.32665	2.75757	3.23666	0.0360151	0.851981	AT4G27430.2	CIP7	COP1-interacting protein 7	7e-112
Dlo_alt0208F-005-01.1_g00250.1	-0.326694	2.98833	3.92566	0.0174235	0.76123	AT1G70840.1	MLP31	MLP-like protein 31	2e-49
Dlo_pri0219F.1_g01920.1	-0.326948	4.92027	6.20657	0.0048864	0.792751	AT5G16990.1		Zinc-binding dehydrogenase family protein	0
Dlo_alt0646F-001-01.1_g00010.1	-0.327002	0.556549	1.12529	0.00420742	0.494584	AT4G00870.1		basic helix-loop-helix (bHLH) DNA-binding superfamily protein	2e-52
Dlo_pri0391F.1_g00620.1	-0.328638	3.92909	5.44564	0.00442639	0.721512	AT5G60760.1		P-loop containing nucleoside triphosphate hydrolases superfamily protein	0
Dlo_pri0375F.1_g01070.1	-0.329155	12.292	13.8908	0.0643079	0.884904	AT1G16080.1		unknown protein; LOCATED IN: apoplast, chloroplast stroma, chloroplast, chloroplast envelope; EXPRESSED IN: 23 plant structures; EXPRESSED DURING: 14 growth stages; Has 81 Blast hits to 81 proteins in 28 species: Archae - 0; Bacteria - 2; Metazoa - 0; Fungi - 0; Plants - 62; Viruses - 0; Other Eukaryotes - 17 (source: NCBI BLink).	3e-147
Dlo_pri0002F.1_g09140.1	-0.329948	4.54458	4.88187	0.0810364	0.930908	AT2G26580.2	YAB5	plant-specific transcription factor YABBY family protein	1e-84
Dlo_pri0253F.1_g01400.1	-0.330165	5.8026	7.70876	0.0359182	0.752728	AT5G03370.1		acylphosphatase family	9e-28
Dlo_pri0072F.1_g02020.1	-0.330374	0.704758	1.03207	0.0267766	0.682856	AT4G25170.1		Uncharacterised conserved protein (UCP012943)	8e-25
Dlo_pri0057F.1_g02980.1	-0.331428	15.7728	18.7525	0.0146386	0.841104	AT1G78700.1	BEH4	BES1/BZR1 homolog 4	1e-124
Dlo_pri0010F.1_g00320.1	-0.331876	1.72009	3.1149	0.0191158	0.552212	AT5G11970.1		Protein of unknown function (DUF3511)	6e-26
Dlo_pri0344F.1_g00480.1	-0.332271	2.47285	3.5563	0.0543558	0.695343	AT4G31120.2	PRMT5	SHK1 binding protein 1	1e-11
Dlo_pri0181F.1_g00400.1	-0.332525	0.733887	1.20373	0.0193393	0.609675	AT1G79950.1		RAD3-like DNA-binding helicase protein	2e-50
Dlo_alt0043F-007-01.1_g00020.1	-0.333678	1.35103	1.86262	0.0804845	0.725338	AT2G31060.1			7e-93
Dlo_pri2900F.1_g00020.1	-0.335007	7.85798	10.4692	0.0368323	0.75058	ATCG00790.1	RPL16	ribosomal protein L16	2e-64
Dlo_pri0001F.1_g02710.1	-0.335024	2.96448	3.42485	0.0831495	0.865579	AT1G66520.1	pde194	formyltransferase, putative	2e-119
Dlo_pri0136F.1_g00970.1	-0.335051	0.383961	1.58448	0.00728231	0.242327	AT3G63070.1		Tudor/PWWP/MBT domain-containing protein	2e-22
Dlo_pri0611F.1_g00150.1	-0.339117	4.56218	5.72359	0.0707079	0.797085	AT3G21870.1	CYCP2;1	cyclin p2;1	3e-76
Dlo_alt0384F-001-01.1_g00040.1	-0.343769	0.812886	1.13673	0.0783918	0.715107	AT4G10100.3	CNX7, SIR5	co-factor for nitrate, reductase and xanthine dehydrogenase 7	1e-31
Dlo_pri1180F.1_g00050.1	-0.343941	4.24849	5.07368	0.0147504	0.83736	AT1G07080.1		Thioredoxin superfamily protein	9e-74
Dlo_pri0438F.1_g00180.1	-0.346122	2.10491	2.62565	0.053873	0.801674	AT3G53570.4	AFC1, AME2, FC1	FUS3-complementing gene 1	4e-178
Dlo_pri0383F.1_g00350.1	-0.346858	2.1647	2.77852	0.0208513	0.779083	AT5G27660.1		Trypsin family protein with PDZ domain	1e-147
Dlo_alt0025F-011-01.1_g00010.1	-0.347987	0.92532	1.18784	0.0157059	0.778997	AT1G75170.2		Sec14p-like phosphatidylinositol transfer family protein	8e-137
Dlo_pri0038F.1_g03570.1	-0.348031	2.99186	3.61387	0.0447055	0.827884	AT1G03190.2	ATXPD, UVH6	RAD3-like DNA-binding helicase protein	0
Dlo_pri0578F.1_g00220.1	-0.348364	2.56303	3.31454	0.0740698	0.77327	AT3G02760.1		Class II aaRS and biotin synthetases superfamily protein	3e-63
Dlo_alt0081F-009-01.1_g00070.1	-0.348394	5.66821	6.37145	0.095508	0.889627	AT4G05400.2		copper ion binding	9e-77
Dlo_pri0048F.1_g00310.1	-0.34977	13.9335	15.88	0.0982258	0.877425	NA
Dlo_pri0006F.1_g08090.1	-0.350527	0.64948	1.74151	0.0140108	0.372941	AT5G18600.1		Thioredoxin superfamily protein	3e-47
Dlo_pri0938F.1_g00090.1	-0.353136	5.89466	7.74062	0.0781	0.761523	AT2G36310.1	URH1	uridine-ribohydrolase 1	6e-136
Dlo_pri0067F.1_g03680.1	-0.35421	2.94595	4.6406	0.00737624	0.634821	AT5G16950.1		unknown protein; Has 1807 Blast hits to 1807 proteins in 277 species: Archae - 0; Bacteria - 0; Metazoa - 736; Fungi - 347; Plants - 385; Viruses - 0; Other Eukaryotes - 339 (source: NCBI BLink).	1e-23
Dlo_alt0048F-007-01.1_g00070.1	-0.354216	3.53489	3.85318	0.0918365	0.917395	AT1G79900.1	ATMBAC2, BAC2	Mitochondrial substrate carrier family protein	2e-74
Dlo_pri0382F.1_g00260.1	-0.35513	6.04408	7.11476	0.0991397	0.849514	AT4G29070.2		Phospholipase A2 family protein	2e-90
Dlo_pri0023F.1_g04970.1	-0.355258	0.664253	1.40992	0.00642618	0.471127	AT2G02990.1	RNS1, ATRNS1	ribonuclease 1	1e-100
Dlo_pri0077F.1_g02990.1	-0.355319	2.49382	3.27825	0.0320408	0.760717	AT1G19110.1		inter-alpha-trypsin inhibitor heavy chain-related	6e-67
Dlo_pri0057F.1_g00700.1	-0.356195	11.7349	16.2988	0.0251177	0.719986	AT4G27460.1		Cystathionine beta-synthase (CBS) family protein	5e-100
Dlo_pri0057F.1_g01480.1	-0.358274	3.19277	3.63457	0.0382189	0.878446	AT5G53900.2		Serine/threonine-protein kinase WNK (With No Lysine)-related	1e-144
Dlo_pri0066F.1_g00080.1	-0.35834	2.19623	2.98483	0.0201361	0.735798	AT4G23940.1		FtsH extracellular protease family	2e-64
Dlo_pri0720F.1_g00180.1	-0.358824	3.57005	4.90329	0.0450768	0.728093	AT4G33800.1		unknown protein; Has 30201 Blast hits to 17322 proteins in 780 species: Archae - 12; Bacteria - 1396; Metazoa - 17338; Fungi - 3422; Plants - 5037; Viruses - 0; Other Eukaryotes - 2996 (source: NCBI BLink).	3e-15
Dlo_alt0057F-019-01.1_g00040.1	-0.35994	14.5868	17.9396	0.0101379	0.813106	AT1G78700.1	BEH4	BES1/BZR1 homolog 4	1e-123
Dlo_pri0213F.1_g00200.1	-0.359991	11.3576	17.7359	0.0105625	0.640374	AT1G59640.1	ZCW32, BPE, BPEub	BIG PETAL P	6e-82
Dlo_alt0699F-002-01.1_g00030.1	-0.360092	4.87641	7.25079	0.00209652	0.672535	AT1G55740.1	AtSIP1, SIP1	seed imbibition 1	0
Dlo_pri0150F.1_g00520.1	-0.360093	1.55436	2.10077	0.0282629	0.7399	AT1G18060.1		unknown protein; INVOLVED IN: biological process unknown; LOCATED IN: chloroplast; EXPRESSED IN: 22 plant structures; EXPRESSED DURING: 13 growth stages; Has 74 Blast hits to 74 proteins in 29 species: Archae - 0; Bacteria - 19; Metazoa - 0; Fungi - 0; Plants - 49; Viruses - 0; Other Eukaryotes - 6 (source: NCBI BLink).	2e-89
Dlo_pri0699F.1_g00040.1	-0.360336	6.4425	9.12275	0.00136903	0.706202	AT1G55740.1	AtSIP1, SIP1	seed imbibition 1	0
Dlo_pri0011F-1.1_g02710.1	-0.36223	1.18347	1.6604	0.033504	0.712761	AT3G60910.1		S-adenosyl-L-methionine-dependent methyltransferases superfamily protein	3e-60
Dlo_pri0000F.1_g01460.1	-0.362343	2.55592	2.96414	0.0709323	0.862283	AT2G03667.1		Asparagine synthase family protein	0
Dlo_pri0039F.1_g02950.1	-0.363618	0.902864	1.72584	0.0179647	0.523143	AT4G18960.2	AG	K-box region and MADS-box transcription factor family protein	8e-31
Dlo_pri0039F.1_g02970.1	-0.367897	7.24768	9.1234	0.0521603	0.794406	AT4G18960.1	AG	K-box region and MADS-box transcription factor family protein	1e-120
Dlo_pri0144F.1_g01830.1	-0.370118	1.16955	1.49927	0.0570626	0.780079	AT4G17230.1	SCL13	SCARECROW-like 13	0
Dlo_pri0018F.1_g06140.1	-0.371119	0.841284	1.32042	0.0157554	0.637132	AT4G32272.1		Nucleotide/sugar transporter family protein	4e-129
Dlo_pri0132F.1_g00870.1	-0.372215	2.97033	3.95979	0.012187	0.750124	AT5G03150.1	JKD	C2H2-like zinc finger protein	1e-103
Dlo_alt0261F-004-01.1_g00030.1	-0.374771	8.79069	9.97474	0.0532788	0.881295	AT3G07880.1	SCN1	Immunoglobulin E-set superfamily protein	3e-91
Dlo_pri0198F.1_g01930.1	-0.37513	0.918843	1.18128	0.0771848	0.777834	AT1G04430.2		S-adenosyl-L-methionine-dependent methyltransferases superfamily protein	0
Dlo_alt0297F-004-01.1_g00020.1	-0.376729	1.80686	2.24025	0.0871152	0.806544	AT5G63480.1		unknown protein; Has 30201 Blast hits to 17322 proteins in 780 species: Archae - 12; Bacteria - 1396; Metazoa - 17338; Fungi - 3422; Plants - 5037; Viruses - 0; Other Eukaryotes - 2996 (source: NCBI BLink).	3e-28
Dlo_alt0547F-002-01.1_g00270.1	-0.377055	2.92533	3.44321	0.0740887	0.849595	AT3G58170.1	ATBS14A, ATBET11, BET11, BS14A	BET1P/SFT1P-like protein 14A	1e-55
Dlo_alt0215F-004-01.1_g00020.1	-0.37745	0.275392	1.27093	7.67216e-06	0.216685	AT2G28085.1		SAUR-like auxin-responsive protein family	1e-29
Dlo_pri0661F.1_g00420.1	-0.37838	0.433179	1.06324	0.00354643	0.407412	NA
Dlo_alt0325F-008-01.1_g00020.1	-0.380956	1.87769	2.95041	0.0358761	0.636415	AT2G38620.2	CDKB1;2	cyclin-dependent kinase B1;2	2e-42
Dlo_pri1004F.1_g00100.1	-0.381129	7.49913	7.79746	0.0638289	0.96174	AT1G54730.2		Major facilitator superfamily protein	2e-154
Dlo_pri0099F.1_g02670.1	-0.381356	1.48642	1.95112	0.0712991	0.761829	AT1G22860.1		Vacuolar sorting protein 39	5e-39
Dlo_pri0050F.1_g01090.1	-0.38185	2.17298	2.66497	0.0748271	0.815387	AT4G24750.1		Rhodanese/Cell cycle control phosphatase superfamily protein	8e-25
Dlo_pri0113F.1_g00270.1	-0.385155	3.68101	4.29088	0.0526145	0.857868	AT1G17200.1		Uncharacterised protein family (UPF0497)	6e-69
Dlo_alt0045F-024-01.1_g00050.1	-0.385322	2.99071	3.62603	0.00980131	0.824791	AT1G70370.2	PG2	polygalacturonase 2	0
Dlo_alt0278F-005-01.1_g00010.1	-0.385359	4.39078	4.73209	0.0350748	0.927873	AT3G11590.1		unknown protein; LOCATED IN: plasma membrane; EXPRESSED IN: 22 plant structures; EXPRESSED DURING: 13 growth stages; BEST Arabidopsis thaliana protein match is: unknown protein (TAIR:AT5G22310.1); Has 22320 Blast hits to 15179 proteins in 1213 species: Archae - 372; Bacteria - 2307; Metazoa - 10906; Fungi - 1700; Plants - 1146; Viruses - 65; Other Eukaryotes - 5824 (source: NCBI BLink).	2e-73
Dlo_pri0061F.1_g01960.1	-0.387132	1.45537	1.72158	0.0450308	0.845368	AT4G20050.2	QRT3	Pectin lyase-like superfamily protein	0
Dlo_alt0699F-003-01.1_g00010.1	-0.387815	7.06566	9.39808	0.00180729	0.751819	AT1G55740.1	AtSIP1, SIP1	seed imbibition 1	0
Dlo_alt0208F-004-01.1_g00010.1	-0.388066	3.81812	3.88799	0.0548398	0.982029	AT1G70940.1	PIN3, ATPIN3	Auxin efflux carrier family protein	0
Dlo_pri0053F.1_g04330.1	-0.388369	0.591293	1.5615	0.00755956	0.378671	AT3G21510.1	AHP1	histidine-containing phosphotransmitter 1	3e-64
Dlo_pri0304F.1_g01050.1	-0.391069	0.867957	1.11398	0.0640077	0.779151	AT2G45880.1	BMY4, BAM7	beta-amylase 7	6e-55
Dlo_pri0181F.1_g01890.1	-0.391292	2.68871	2.96156	0.0640466	0.90787	AT3G16240.1	DELTA-TIP, TIP2;1, DELTA-TIP1, AQP1, ATTIP2;1	delta tonoplast integral protein	2e-144
Dlo_alt0450F-002-01.1_g00120.1	-0.391675	0.877341	1.20097	0.0436547	0.730528	AT1G32100.1	ATPRR1, PRR1	pinoresinol reductase 1	2e-53
Dlo_pri0684F.1_g00460.1	-0.392237	18.2452	20.5418	0.0632342	0.888198	AT1G71691.1		GDSL-like Lipase/Acylhydrolase superfamily protein	2e-43
Dlo_pri0024F.1_g04640.1	-0.392444	1.81779	2.49749	0.0855137	0.727847	NA
Dlo_pri0127F.1_g00100.1	-0.393764	1.33263	1.59749	0.0989581	0.834203	AT5G65860.2		ankyrin repeat family protein	1e-33
Dlo_pri0805F.1_g00200.1	-0.396199	0.798257	1.2093	0.00334032	0.660096	AT1G11000.1	MLO4, ATMLO4	Seven transmembrane MLO family protein	1e-106
Dlo_alt0209F-009-01.1_g00080.1	-0.396233	1.77346	2.84727	0.0241654	0.622862	AT5G48485.1	DIR1	Bifunctional inhibitor/lipid-transfer protein/seed storage 2S albumin superfamily protein	4e-20
Dlo_pri0157F.1_g00420.1	-0.396422	8.21139	10.6013	0.00889989	0.774563	AT4G40060.1	ATHB16, ATHB-16, HB16	homeobox protein 16	3e-57
Dlo_pri2064F.1_g00040.1	-0.397008	6.67795	9.50679	0.0889715	0.70244	ATCG00680.1	PSBB	photosystem II reaction center protein B	0
Dlo_pri0151F.1_g00170.1	-0.400027	7.2352	9.61826	0.00722323	0.752235	AT2G02850.1	ARPN	plantacyanin	8e-47
Dlo_pri0082F.1_g02500.1	-0.400503	11.0844	13.4044	0.0513203	0.826924	AT4G33985.1		Protein of unknown function (DUF1685)	4e-41
Dlo_pri0453F.1_g00880.1	-0.401451	0.906849	1.3842	0.0417793	0.655145	AT1G28960.2	ATNUDT15, ATNUDX15, NUDX15	nudix hydrolase homolog 15	5e-57
Dlo_pri1141F.1_g00280.1	-0.402415	6.05287	8.37026	0.0416085	0.72314	ATCG00905.1	RPS12C, RPS12	ribosomal protein S12C	1e-17
Dlo_alt0061F-009-01.1_g00090.1	-0.403008	2.18703	2.52134	0.09758	0.867409	AT5G18820.1	EMB3007	TCP-1/cpn60 chaperonin family protein	2e-119
Dlo_pri0004F.1_g02320.1	-0.403205	2.89388	3.88779	0.0257561	0.744349	AT5G18840.1		Major facilitator superfamily protein	0
Dlo_alt0132F-001-01.1_g00080.1	-0.40437	2.03797	2.35411	0.0327855	0.865708	AT2G36990.1	SIGF, SIG6, ATSIG6, SOLDAT8	RNApolymerase sigma-subunit F	5e-159
Dlo_pri0722F.1_g00440.1	-0.405423	8.59738	18.3941	8.648e-05	0.467398	AT1G74670.1		Gibberellin-regulated family protein	1e-34
Dlo_pri0151F.1_g01840.1	-0.405612	24.4394	26.7744	0.0958506	0.912788	AT1G14440.2	AtHB31, HB31, ZHD4	homeobox protein 31	1e-63
Dlo_pri0025F.1_g00380.1	-0.406338	6.18165	7.56065	0.0658614	0.817608	AT1G06515.2		Protein of unknown function (DUF3317)	1e-25
Dlo_pri0297F.1_g00400.1	-0.407216	6.09506	6.90971	0.0768228	0.882101	AT2G17510.1	EMB2763	ribonuclease II family protein	9e-43
Dlo_pri0381F.1_g00420.1	-0.408499	3.16003	3.63078	0.0416264	0.870344	AT5G44785.1	OSB3	organellar single-stranded DNA binding protein 3	3e-47
Dlo_pri1259F.1_g00070.1	-0.409311	3.36821	3.98134	0.0673377	0.845997	AT5G54630.1		zinc finger protein-related	5e-40
Dlo_pri0081F.1_g01480.1	-0.409754	22.8694	30.6112	0.0107675	0.747095	AT2G46140.1		Late embryogenesis abundant protein	2e-66
Dlo_alt0143F-005-01.1_g00050.1	-0.410363	4.68499	5.77342	0.00524691	0.811475	AT3G09270.1	ATGSTU8, GSTU8	glutathione S-transferase TAU 8	4e-55
Dlo_pri0253F.1_g00980.1	-0.411081	1.67551	2.43032	0.0134708	0.68942	NA
Dlo_alt0107F-018-01.1_g00400.1	-0.415896	0.685274	1.12872	0.0232267	0.607125	AT4G12230.1		alpha/beta-Hydrolases superfamily protein	8e-62
Dlo_pri0590F.1_g00690.1	-0.416048	1.17908	1.57209	0.0545531	0.750007	AT3G57190.1		peptide chain release factor, putative	4e-52
Dlo_pri3077F.1_g00010.1	-0.420521	5.90413	8.41241	0.0463002	0.701836	NA
Dlo_pri0025F.1_g01480.1	-0.42152	6.96543	8.60629	0.0848999	0.809342	AT2G18400.1		ribosomal protein L6 family protein	1e-54
Dlo_pri0208F.1_g00930.1	-0.422385	4.15678	4.12642	0.0654027	1.00736	AT1G70940.1	PIN3, ATPIN3	Auxin efflux carrier family protein	0
Dlo_alt0134F-008-01.1_g00240.1	-0.422775	83.3745	104.039	0.0178505	0.801377	AT1G74670.1		Gibberellin-regulated family protein	6e-33
Dlo_pri0018F.1_g01970.1	-0.423828	11.8676	10.8431	0.0984623	1.09448	AT2G24280.1		alpha/beta-Hydrolases superfamily protein	0
Dlo_pri0207F.1_g00820.1	-0.424262	0.920555	1.05577	0.0325485	0.871931	AT5G01930.1	MAN6, AtMAN6	Glycosyl hydrolase superfamily protein	0
Dlo_pri0233F.1_g00930.1	-0.427174	0.879687	1.08633	0.0321683	0.80978	AT2G28520.1	VHA-A1	vacuolar proton ATPase A1	0
Dlo_alt0151F-010-01.1_g00030.1	-0.427793	23.5759	26.4351	0.0327115	0.891841	AT1G14440.2	AtHB31, HB31, ZHD4	homeobox protein 31	1e-63
Dlo_pri0048F.1_g00250.1	-0.427823	1.07916	1.19775	0.0610935	0.900991	AT1G79900.1	ATMBAC2, BAC2	Mitochondrial substrate carrier family protein	1e-29
Dlo_pri0082F.1_g02780.1	-0.428243	0.716082	1.04962	0.0377352	0.68223	AT4G36945.1		PLC-like phosphodiesterases superfamily protein	2e-178
Dlo_pri0317F.1_g01280.1	-0.428287	2.88997	3.14145	0.0940598	0.919947	NA
Dlo_pri0138F.1_g00780.1	-0.429242	1.71076	2.22397	0.0561453	0.76924	AT3G19460.1		Reticulon family protein	1e-57
Dlo_pri0254F.1_g00670.1	-0.431336	2.69373	3.96852	0.000687994	0.678775	AT4G17615.1	CBL1, ATCBL1, SCABP5	calcineurin B-like protein 1	4e-133
Dlo_pri0033F.1_g02030.1	-0.431927	1.78954	2.78855	0.0331667	0.641746	AT1G20410.1		Pseudouridine synthase family protein	1e-59
Dlo_pri0001F.1_g11800.1	-0.432225	3.1295	3.27954	0.0901443	0.95425	AT3G01680.1		CONTAINS InterPro DOMAIN/s: Mediator complex subunit Med28 (InterPro:IPR021640); BEST Arabidopsis thaliana protein match is: unknown protein (TAIR:AT3G01670.1); Has 122 Blast hits to 112 proteins in 13 species: Archae - 0; Bacteria - 0; Metazoa - 0; Fungi - 0; Plants - 122; Viruses - 0; Other Eukaryotes - 0 (source: NCBI BLink).	0
Dlo_pri0042F.1_g04290.1	-0.43367	6.99851	7.71831	0.0866582	0.906741	AT1G22450.1	COX6B, ATCOX6B2	cytochrome C oxidase 6B	7e-51
Dlo_pri0038F.1_g02290.1	-0.434035	3.31571	3.62803	0.0609853	0.913915	AT2G48020.1		Major facilitator superfamily protein	0
Dlo_pri0010F.1_g01820.1	-0.434273	7.5517	8.54211	0.0394883	0.884056	AT4G35335.1		Nucleotide-sugar transporter family protein	0
Dlo_alt0018F-001-01.1_g00020.1	-0.436665	0.723772	1.09421	0.00539088	0.661456	AT5G35170.2		adenylate kinase family protein	2e-165
Dlo_pri0339F.1_g01460.1	-0.436865	0.760143	1.96951	0.000575528	0.385955	AT3G18430.2		Calcium-binding EF-hand family protein	1e-54
Dlo_pri0355F.1_g00920.1	-0.437284	15.0372	16.7877	0.0989538	0.895729	AT5G03345.1		FUNCTIONS IN: molecular function unknown; INVOLVED IN: biological process unknown; LOCATED IN: endomembrane system; EXPRESSED IN: 24 plant structures; EXPRESSED DURING: 15 growth stages; CONTAINS InterPro DOMAIN/s: Magnesium transporter (InterPro:IPR018937); Has 30201 Blast hits to 17322 proteins in 780 species: Archae - 12; Bacteria - 1396; Metazoa - 17338; Fungi - 3422; Plants - 5037; Viruses -…	3e-38
Dlo_alt0120F-012-01.1_g00040.1	-0.439616	1.0222	1.86707	0.000299155	0.54749	AT4G39210.1	APL3	Glucose-1-phosphate adenylyltransferase family protein	0
Dlo_pri0250F.1_g01280.1	-0.441345	33.2633	34.3324	0.0850136	0.968859	AT1G64390.1	AtGH9C2, GH9C2	glycosyl hydrolase 9C2	0
Dlo_pri0055F.1_g00610.1	-0.444613	0.776017	1.03881	0.0600441	0.747027	AT3G57670.1	NTT, WIP2	C2H2-type zinc finger family protein	1e-111
Dlo_pri0001F.1_g10740.1	-0.445264	11.8535	14.4688	0.0151299	0.819246	AT5G14570.1	ATNRT2.7, NRT2.7	high affinity nitrate transporter 2.7	3e-179
Dlo_pri0260F.1_g00150.1	-0.446046	12.8243	13.2772	0.0588733	0.965891	AT4G28250.1	ATEXPB3, EXPB3, ATHEXP BETA 1.6	expansin B3	1e-113
Dlo_pri0056F.1_g00440.1	-0.446487	1.94216	2.56958	0.0416356	0.755828	NA
Dlo_alt0113F-009-01.1_g00050.1	-0.446834	0.932138	1.22563	0.0661839	0.760538	AT5G44000.1		Glutathione S-transferase family protein	2e-92
Dlo_pri0023F.1_g04100.1	-0.448745	0.833352	1.28814	0.0121248	0.64694	AT1G24140.1		Matrixin family protein	3e-121
Dlo_pri0099F.1_g02560.1	-0.450859	0.626195	1.10703	0.0805292	0.565653	AT1G22860.1		Vacuolar sorting protein 39	1e-41
Dlo_pri0133F.1_g01800.1	-0.451114	0.991124	1.4612	0.012686	0.678296	AT1G67340.1		HCP-like superfamily protein with MYND-type zinc finger	2e-165
Dlo_pri0189F.1_g02820.1	-0.452151	1.14382	1.49525	0.0617931	0.764964	AT4G24090.1		unknown protein; FUNCTIONS IN: molecular function unknown; INVOLVED IN: biological process unknown; LOCATED IN: chloroplast; EXPRESSED IN: 23 plant structures; EXPRESSED DURING: 13 growth stages; Has 144 Blast hits to 142 proteins in 73 species: Archae - 3; Bacteria - 62; Metazoa - 7; Fungi - 13; Plants - 44; Viruses - 0; Other Eukaryotes - 15 (source: NCBI BLink).	5e-70
Dlo_pri0032F.1_g01410.1	-0.453755	1.90115	2.9882	0.00372742	0.63622	AT3G13070.1		CBS domain-containing protein / transporter associated domain-containing protein	2e-122
Dlo_alt0116F-009-01.1_g00260.1	-0.45416	1.23036	1.74238	0.0546617	0.706141	AT1G72970.1	HTH, EDA17	Glucose-methanol-choline (GMC) oxidoreductase family protein	1e-39
Dlo_pri0292F.1_g00800.1	-0.454632	0.938611	1.29454	0.0216246	0.725052	AT1G78140.1		S-adenosyl-L-methionine-dependent methyltransferases superfamily protein	8e-114
Dlo_pri0057F.1_g01630.1	-0.455692	23.4934	25.8519	0.0606957	0.90877	AT3G15190.1		chloroplast 30S ribosomal protein S20, putative	4e-31
Dlo_pri0261F.1_g00700.1	-0.45746	7.94412	10.7016	0.00203108	0.742328	AT3G07880.1	SCN1	Immunoglobulin E-set superfamily protein	3e-91
Dlo_pri0108F.1_g01060.1	-0.459792	0.726255	1.24982	0.0230508	0.581089	AT3G24570.1		Peroxisomal membrane 22 kDa (Mpv17/PMP22) family protein	9e-112
Dlo_pri0023F.1_g05730.1	-0.459933	1.56795	1.90159	0.0191504	0.824546	AT1G13770.1	RUS3	Protein of unknown function, DUF647	0
Dlo_pri0074F.1_g02280.1	-0.460145	1.99163	2.51726	0.0352357	0.791191	AT1G32240.1	KAN2	Homeodomain-like superfamily protein	4e-27
Dlo_alt0032F-026-01.1_g00110.1	-0.464706	1.02746	1.63488	0.0375725	0.628459	AT5G54855.1		Pollen Ole e 1 allergen and extensin family protein	6e-48
Dlo_pri0041F.1_g04120.1	-0.464986	5.78615	6.60549	0.00934287	0.875961	AT3G15270.1	SPL5	squamosa promoter binding protein-like 5	6e-44
Dlo_pri0087F.1_g01800.1	-0.469447	4.09614	5.81016	0.0407818	0.704996	AT3G10270.1	GYRB1	DNA GYRASE B1	3e-23
Dlo_pri0039F.1_g04620.1	-0.469596	1.22282	1.73456	0.0698092	0.704974	AT1G28960.2	ATNUDT15, ATNUDX15, NUDX15	nudix hydrolase homolog 15	2e-93
Dlo_pri0183F.1_g00450.1	-0.47122	12.7955	13.8252	0.0708842	0.925525	AT1G11430.1		plastid developmental protein DAG, putative	3e-91
Dlo_pri0041F.1_g00790.1	-0.472142	1.14409	2.29875	0.000467922	0.497701	AT3G58780.1	SHP1, AGL1	K-box region and MADS-box transcription factor family protein	2e-109
Dlo_pri0074F.1_g00880.1	-0.472957	1.02024	1.44562	0.0611944	0.705743	AT5G51820.1	PGM, ATPGMP, PGM1, STF1	phosphoglucomutase	6e-45
Dlo_pri0028F.1_g04200.1	-0.4737	1.7439	2.13529	0.0957443	0.816705	AT5G53130.1	CNGC1, ATCNGC1	cyclic nucleotide gated channel 1	5e-75
Dlo_pri0462F.1_g01080.1	-0.473872	2.05543	2.4462	0.0982788	0.840255	AT1G08030.1	TPST	tyrosylprotein sulfotransferase	9e-83
Dlo_pri0170F.1_g00700.1	-0.476899	0.53389	1.36758	0.00269046	0.390391	AT1G32200.2	ATS1, ACT1	phospholipid/glycerol acyltransferase family protein	5e-19
Dlo_pri0021F.1_g08400.1	-0.478894	0.776005	1.23588	0.0206017	0.627897	AT5G63800.1	MUM2, BGAL6	Glycosyl hydrolase family 35 protein	2e-58
Dlo_pri0118F.1_g01980.1	-0.479584	2.43753	3.15363	0.0273738	0.77293	AT4G39010.1	AtGH9B18, GH9B18	glycosyl hydrolase 9B18	0
Dlo_alt0098F-003-01.1_g00250.1	-0.480929	2.00982	2.17412	0.0748986	0.924426	AT5G52100.1	crr1	Dihydrodipicolinate reductase, bacterial/plant	3e-151
Dlo_pri0151F.1_g01580.1	-0.481236	1.17326	1.51165	0.0343527	0.776142	AT2G02450.1	ANAC034, ANAC035, LOV1, NAC035	NAC domain containing protein 35	2e-108
Dlo_pri0065F.1_g01020.1	-0.48139	2.34209	2.94193	0.0646071	0.796106	AT4G18400.1		unknown protein; FUNCTIONS IN: molecular function unknown; INVOLVED IN: biological process unknown; LOCATED IN: chloroplast; EXPRESSED IN: 22 plant structures; EXPRESSED DURING: 13 growth stages; Has 30201 Blast hits to 17322 proteins in 780 species: Archae - 12; Bacteria - 1396; Metazoa - 17338; Fungi - 3422; Plants - 5037; Viruses - 0; Other Eukaryotes - 2996 (source: NCBI BLink).	6e-25
Dlo_pri0765F.1_g00230.1	-0.481791	4.27557	5.10121	0.012601	0.838148	AT3G13960.1	AtGRF5, GRF5	growth-regulating factor 5	3e-14
Dlo_pri0406F.1_g00040.1	-0.482251	1.20245	1.81933	0.0427224	0.660929	AT4G23690.1		Disease resistance-responsive (dirigent-like protein) family protein	8e-63
Dlo_pri3090F.1_g00010.1	-0.484023	0.892645	1.75335	0.0147677	0.509107	ATCG00540.1	PETA	photosynthetic electron transfer A	5e-82
Dlo_pri0194F.1_g01420.1	-0.486574	1.30832	1.389	0.0649889	0.941917	AT2G43840.2	UGT74F1	UDP-glycosyltransferase 74 F1	4e-151
Dlo_pri1612F.1_g00020.1	-0.486698	11.1602	11.7391	0.0924524	0.950684	AT4G28250.1	ATEXPB3, EXPB3, ATHEXP BETA 1.6	expansin B3	4e-94
Dlo_pri1480F.1_g00120.1	-0.486825	1.30073	2.1519	0.0529148	0.604458	AT4G31010.1		RNA-binding CRS1 / YhbY (CRM) domain-containing protein	3e-47
Dlo_alt0010F-016-01.1_g00120.1	-0.491904	1.80277	2.02706	0.0710811	0.889355	AT1G27600.2	IRX9-L, I9H	Nucleotide-diphospho-sugar transferases superfamily protein	4e-107
Dlo_alt0450F-002-01.1_g00070.1	-0.493008	0.868424	1.39846	0.0218167	0.620986	AT1G32100.1	ATPRR1, PRR1	pinoresinol reductase 1	5e-70
Dlo_alt0240F-005-01.1_g00050.1	-0.496947	2.67115	3.20283	0.0511805	0.833996	AT3G28630.1		Protein of unknown function (DUF569)	2e-85
Dlo_pri0622F.1_g00230.1	-0.498905	6.43168	7.37168	0.0397572	0.872485	AT5G20250.3	DIN10	Raffinose synthase family protein	3e-15
Dlo_pri0015F.1_g01330.1	-0.499677	1.8292	2.32429	0.0695079	0.786991	AT3G15680.1		Ran BP2/NZF zinc finger-like superfamily protein	5e-38
Dlo_pri0044F.1_g01020.1	-0.500913	2.01679	1.89688	0.053472	1.06322	AT1G33811.1		GDSL-like Lipase/Acylhydrolase superfamily protein	1e-161
Dlo_alt0048F-007-01.1_g00080.1	-0.501017	1.20413	1.41961	0.075962	0.848213	AT1G79900.1	ATMBAC2, BAC2	Mitochondrial substrate carrier family protein	1e-29
Dlo_pri0014F.1_g05930.1	-0.502932	19.3736	33.8361	0.000260118	0.57257	AT5G20240.1	PI	K-box region and MADS-box transcription factor family protein	2e-79
Dlo_pri0048F.1_g00240.1	-0.505744	3.16384	3.60863	0.095833	0.876742	AT1G79900.1	ATMBAC2, BAC2	Mitochondrial substrate carrier family protein	2e-74
Dlo_alt0004F-006-01.1_g00030.1	-0.508298	1.85115	2.49015	0.0273625	0.74339	AT1G72175.1		RING/U-box protein with domain of unknown function (DUF 1232)	2e-32
Dlo_pri0015F.1_g00260.1	-0.50836	1.42895	1.88192	0.030184	0.759304	NA
Dlo_alt0023F-007-01.1_g00050.1	-0.509845	0.94182	1.62189	0.018878	0.580691	AT1G12160.1		Flavin-binding monooxygenase family protein	3e-20
Dlo_alt0023F-030-01.1_g00050.1	-0.510109	3.7983	4.32143	0.0680989	0.878943	AT3G16920.1	CTL2, ATCTL2	chitinase-like protein 2	7e-174
Dlo_pri1032F.1_g00300.1	-0.510325	3.61514	3.92274	0.0904034	0.921585	AT3G13960.1	AtGRF5, GRF5	growth-regulating factor 5	3e-14
Dlo_pri0375F.1_g01350.1	-0.511116	3.52546	5.17594	0.0201748	0.681124	AT3G17210.1	ATHS1, HS1	heat stable protein 1	8e-17
Dlo_pri0253F.1_g00970.1	-0.512384	2.26837	3.01027	0.0101632	0.753543	AT1G03840.1	MGP	C2H2 and C2HC zinc fingers superfamily protein	9e-102
Dlo_pri0061F.1_g02570.1	-0.51547	8.74465	9.32251	0.0971728	0.938015	AT2G35120.1			2e-72
Dlo_pri0036F.1_g03960.1	-0.518989	8.61587	10.2308	0.00761107	0.842151	AT1G68810.1		basic helix-loop-helix (bHLH) DNA-binding superfamily protein	2e-88
Dlo_pri1816F.1_g00040.1	-0.519429	8.09362	9.73003	0.0250871	0.831819	AT1G70710.1	ATGH9B1, CEL1, GH9B1	glycosyl hydrolase 9B1	0
Dlo_pri0150F.1_g00960.1	-0.519749	0.67692	1.1418	0.0157003	0.592854	AT3G18280.1		Bifunctional inhibitor/lipid-transfer protein/seed storage 2S albumin superfamily protein	2e-24
Dlo_alt0004F-031-01.1_g00010.1	-0.520486	1.00451	1.20803	0.0999086	0.83153	AT5G18570.1	EMB269, ATOBGC, CPSAR1	GTP1/OBG family protein	2e-158
Dlo_pri0022F.1_g05320.1	-0.520989	9.55755	10.7868	0.0637711	0.886038	AT3G12260.1		LYR family of Fe/S cluster biogenesis protein	9e-29
Dlo_pri0579F.1_g00330.1	-0.522206	16.7055	18.6402	0.0612352	0.896205	AT5G20165.1		unknown protein; FUNCTIONS IN: molecular function unknown; INVOLVED IN: biological process unknown; LOCATED IN: endomembrane system; CONTAINS InterPro DOMAIN/s: Protein of unknown function DUF1242 (InterPro:IPR009653); Has 35333 Blast hits to 34131 proteins in 2444 species: Archae - 798; Bacteria - 22429; Metazoa - 974; Fungi - 991; Plants - 531; Viruses - 0; Other Eukaryotes - 9610 (source: NCBI…	4e-43
Dlo_pri0160F.1_g01660.1	-0.524028	0.906907	1.16939	0.00699011	0.77554	AT1G78160.1	APUM7, PUM7	pumilio 7	2e-154
Dlo_pri0174F.1_g00420.1	-0.524454	3.21164	3.74845	0.0129628	0.856792	AT3G01440.1	PQL1, PQL2	PsbQ-like 1	5e-83
Dlo_pri0537F.1_g00140.1	-0.527109	2.01586	2.68898	0.0159016	0.749676	NA
Dlo_alt0134F-008-01.1_g00070.1	-0.527832	39.5208	52.0189	0.00812248	0.75974	AT1G69530.2	ATEXPA1, EXP1, AT-EXP1, ATEXP1, ATHEXP ALPHA 1.2, EXPA1	expansin A1	7e-133
Dlo_pri0211F.1_g00030.1	-0.528703	7.85321	10.0122	0.00565494	0.784361	AT1G70710.1	ATGH9B1, CEL1, GH9B1	glycosyl hydrolase 9B1	0
Dlo_pri0134F.1_g01870.1	-0.535239	39.3253	53.1619	0.00827891	0.739727	AT1G69530.2	ATEXPA1, EXP1, AT-EXP1, ATEXP1, ATHEXP ALPHA 1.2, EXPA1	expansin A1	7e-133
Dlo_pri0046F.1_g02680.1	-0.536961	3.96944	4.67302	0.0600113	0.849437	AT3G13860.1	HSP60-3A	heat shock protein 60-3A	5e-77
Dlo_pri0082F.1_g02190.1	-0.539748	7.90627	9.11581	0.0381532	0.867314	NA
Dlo_alt0001F-022-01.1_g00010.1	-0.540524	1.10755	1.36894	0.0593042	0.809058	AT5G15630.1	COBL4, IRX6	COBRA-like extracellular glycosyl-phosphatidyl inositol-anchored protein family	0
Dlo_pri2122F.1_g00080.1	-0.541216	1.04119	1.59304	0.000318561	0.653587	AT4G27430.2	CIP7	COP1-interacting protein 7	9e-28
Dlo_alt0050F-010-01.1_g00200.1	-0.543989	6.20062	6.64989	0.0950817	0.93244	AT5G07900.1		Mitochondrial transcription termination factor family protein	4e-62
Dlo_pri0036F.1_g02510.1	-0.546534	2.45542	3.29273	0.0299607	0.74571	AT1G26120.1	ICME-LIKE1	alpha/beta-Hydrolases superfamily protein	6e-36
Dlo_pri0028F.1_g00650.1	-0.547504	1.78278	2.07493	0.0693646	0.859202	AT5G61580.1	PFK4	phosphofructokinase 4	3e-126
Dlo_pri0088F.1_g00750.1	-0.548141	2.11911	2.95313	0.0276734	0.717582	AT1G14750.1	SDS	Cyclin family protein	2e-11
Dlo_pri0010F.1_g03400.1	-0.548391	0.675885	1.21048	0.0606303	0.558361	AT2G25730.1		unknown protein; Has 157 Blast hits to 144 proteins in 62 species: Archae - 0; Bacteria - 0; Metazoa - 101; Fungi - 0; Plants - 35; Viruses - 0; Other Eukaryotes - 21 (source: NCBI BLink).	4e-28
Dlo_pri0042F.1_g00030.1	-0.554048	2.76266	3.08236	0.0437124	0.896279	AT4G38160.2	pde191	Mitochondrial transcription termination factor family protein	3e-152
Dlo_alt0173F-003-01.1_g00010.1	-0.554738	0.91045	1.15918	0.0636898	0.785424	AT4G01590.3		unknown protein; FUNCTIONS IN: molecular function unknown; INVOLVED IN: biological process unknown; LOCATED IN: cellular component unknown; BEST Arabidopsis thaliana protein match is: Arabidopsis protein of unknown function (DUF241) (TAIR:AT4G35680.1).	5e-16
Dlo_pri0053F.1_g02420.1	-0.556189	14.3739	18.1921	0.00445736	0.790114	AT3G22810.1		Plant protein of unknown function (DUF828) with plant pleckstrin homology-like region	1e-142
Dlo_pri0002F.1_g05500.1	-0.560233	6.95561	8.28364	0.0278305	0.83968	AT5G56940.1		Ribosomal protein S16 family protein	2e-71
Dlo_pri0113F.1_g00070.1	-0.561981	1.08448	2.47635	0.000176857	0.437934	AT1G04040.1		HAD superfamily, subfamily IIIB acid phosphatase	7e-48
Dlo_pri1316F.1_g00070.1	-0.562741	0.714145	1.03001	0.00686372	0.693338	AT2G04570.1		GDSL-like Lipase/Acylhydrolase superfamily protein	3e-170
Dlo_alt0035F-024-01.1_g00020.1	-0.56495	2.0793	2.70539	0.0777067	0.768576	AT4G24440.2		transcription initiation factor IIA gamma chain / TFIIA-gamma (TFIIA-S)	1e-24
Dlo_pri0152F.1_g02750.1	-0.567686	4.10744	4.56424	0.0686985	0.899918	AT3G12120.2	FAD2	fatty acid desaturase 2	0
Dlo_pri0002F.1_g01710.1	-0.571087	7.56426	11.4346	9.60459e-05	0.661525	AT3G12670.1	emb2742	CTP synthase family protein	0
Dlo_pri0016F.1_g02510.1	-0.573441	2.03172	2.44806	0.0333944	0.829931	AT1G15780.1		unknown protein; BEST Arabidopsis thaliana protein match is: unknown protein (TAIR:AT2G10440.1); Has 103701 Blast hits to 43153 proteins in 1828 species: Archae - 30; Bacteria - 7385; Metazoa - 38639; Fungi - 11531; Plants - 7727; Viruses - 307; Other Eukaryotes - 38082 (source: NCBI BLink).	5e-24
Dlo_pri0047F.1_g02580.1	-0.574258	3.02872	3.63808	0.00367029	0.832503	AT2G30150.1		UDP-Glycosyltransferase superfamily protein	2e-159
Dlo_pri0260F.1_g00720.1	-0.574746	1.64518	1.89222	0.0283076	0.869441	AT4G03400.1	DFL2, GH3-10	Auxin-responsive GH3 family protein	0
Dlo_pri0669F.1_g00490.1	-0.577711	0.84523	1.81784	0.00687165	0.464963	AT1G77122.1		Uncharacterised protein family UPF0090	3e-19
Dlo_pri0119F.1_g03450.1	-0.58214	0.816975	1.36912	0.0465345	0.596716	AT3G11110.1		RING/U-box superfamily protein	4e-16
Dlo_pri0684F.1_g00480.1	-0.586857	1.33223	1.43267	0.0728935	0.92989	AT1G33811.1		GDSL-like Lipase/Acylhydrolase superfamily protein	2e-175
Dlo_pri0777F.1_g00240.1	-0.593201	4.828	5.76773	0.0230891	0.837071	AT2G35680.1		Phosphotyrosine protein phosphatases superfamily protein	1e-40
Dlo_alt0226F-006-01.1_g00010.1	-0.620438	4.49385	5.3107	0.0427172	0.846188	AT5G64816.2		unknown protein; Has 35333 Blast hits to 34131 proteins in 2444 species: Archae - 798; Bacteria - 22429; Metazoa - 974; Fungi - 991; Plants - 531; Viruses - 0; Other Eukaryotes - 9610 (source: NCBI BLink).	3e-71
Dlo_pri0018F.1_g05710.1	-0.620925	41.6874	50.3069	0.06883	0.828662	AT5G20250.4	DIN10	Raffinose synthase family protein	0
Dlo_pri0032F.1_g05800.1	-0.627023	0.996771	2.26168	0.000287659	0.440722	AT5G54980.1		Uncharacterised protein family (UPF0497)	1e-31
Dlo_pri0061F.1_g02040.1	-0.627798	1.56954	2.13116	0.0160426	0.736473	AT2G35035.1			1e-140
Dlo_alt0002F-034-01.1_g00070.1	-0.627878	2.85014	3.83717	0.000416882	0.74277	AT3G12670.1	emb2742	CTP synthase family protein	5e-132
Dlo_pri0450F.1_g00120.1	-0.628275	1.07918	1.6964	0.0175997	0.636158	AT1G32100.1	ATPRR1, PRR1	pinoresinol reductase 1	5e-70
Dlo_pri3095F.1_g00020.1	-0.629069	3.06735	4.87295	0.00917411	0.629465	ATCG00680.1	PSBB	photosystem II reaction center protein B	3e-38
Dlo_pri0084F.1_g01850.1	-0.642254	0.758574	1.39111	0.00240679	0.545302	AT1G58070.1		unknown protein; Has 286 Blast hits to 266 proteins in 81 species: Archae - 2; Bacteria - 25; Metazoa - 90; Fungi - 19; Plants - 78; Viruses - 4; Other Eukaryotes - 68 (source: NCBI BLink).	3e-23
Dlo_pri0025F.1_g03790.1	-0.66779	0.916035	1.16755	0.0277943	0.78458	AT2G18060.1	VND1, ANAC037	vascular related NAC-domain protein 1	1e-145
Dlo_pri0225F.1_g01710.1	-0.669291	1.8111	2.61362	0.000740358	0.692944	AT2G44300.1		Bifunctional inhibitor/lipid-transfer protein/seed storage 2S albumin superfamily protein	9e-66
Dlo_alt0000F-031-01.1_g00190.1	-0.688235	4.02767	4.49057	0.0461263	0.896917	AT4G37650.1	SHR, SGR7	GRAS family transcription factor	0
Dlo_pri0077F.1_g00580.1	-0.723091	22.2922	32.4174	0.00211036	0.687664	AT1G14520.2	MIOX1	myo-inositol oxygenase 1	1e-168
Dlo_pri0098F.1_g01910.1	-0.75693	1.20536	1.578	0.0333043	0.763854	AT2G40480.1		Plant protein of unknown function (DUF827)	4e-14
						Window for mu	: 40

## Sheet: stage 3 DEGs
Persimmon Gene ID	RPKM_Female	RPKM_Male	P-value in edgeR test	Female/Male expression rate	TAIR annotation	evalue
Dlo_pri0006F.1_g06890.1	0.0374297	5.58501	4.9107e-47	0.00670182	AT3G14040.1	4e-89
Dlo_alt0060F-004-01.1_g00100.1	0.0889434	6.32089	1.44373e-35	0.0140713	AT1G50060.1	1e-58
Dlo_pri0005F.1_g00390.1	0.0407826	1.83077	2.56151e-29	0.0222762	AT3G54140.1	0
Dlo_pri0060F.1_g00970.1	0.0199391	4.09045	3.60567e-28	0.00487453	AT1G50060.1	2e-57
Dlo_pri0188F.1_g01040.1	0	8.023	5.91373e-26	0	AT3G51590.1	1e-11
Dlo_alt0255F-002-01.1_g00210.1	0.058174	4.88236	3.25338e-25	0.0119151	AT2G16910.1	4e-135
Dlo_pri1054F.1_g00100.1	11.892	3.68241	2.0189e-24	3.2294	AT5G59970.1	3e-52
Dlo_pri0143F.1_g01170.1	7.2945	0.599251	2.75943e-24	12.1727	AT1G72210.1	1e-62
Dlo_pri0060F.1_g00800.1	0.0404994	2.37204	9.49682e-24	0.0170737	AT3G19690.1	5e-32
Dlo_pri0060F.1_g00910.1	0	1.71501	2.09246e-23	0	AT3G19690.1	1e-41
Dlo_pri0060F.1_g00930.1	0.0240195	2.10772	2.16538e-23	0.011396	AT3G19690.1	8e-32
Dlo_alt0060F-018-01.1_g00010.1	0.0592198	4.29481	2.63977e-23	0.0137887	AT1G50060.1	2e-57
Dlo_pri0060F.1_g00780.1	0	1.64346	3.3789e-23	0	AT3G19690.1	2e-53
Dlo_pri0178F.1_g02280.1	0.346331	4.42496	6.09393e-23	0.0782678	AT1G07030.1	6e-144
Dlo_pri0255F.1_g00750.1	0.0960801	4.90624	2.12651e-22	0.0195832	AT2G16910.1	4e-135
Dlo_pri1327F.1_g00080.1	12.0135	3.80487	6.16342e-22	3.15739	AT5G59970.1	3e-52
Dlo_pri0148F.1_g00650.1	0.0590797	3.19676	9.33555e-22	0.0184811	AT3G13220.1	4e-32
Dlo_alt0120F-002-01.1_g00090.1	1.20049	8.7459	2.51086e-21	0.137263	AT2G16060.1	4e-78
Dlo_alt0713F-001-01.1_g00020.1	0.161219	7.13515	1.09113e-20	0.022595	AT2G31210.1	3e-66
Dlo_pri0451F.1_g00560.1	4.9801	0.516625	1.69835e-20	9.63969	AT2G42610.2	7e-87
Dlo_pri0807F.1_g00120.1	1.63314	22.8034	2.30207e-20	0.0716184	AT5G59320.1	2e-31
Dlo_pri1180F.1_g00020.1	0.248846	3.73615	2.64451e-19	0.0666048	AT1G07030.1	1e-88
Dlo_pri0004F.1_g04520.1	13.3774	3.7614	6.01583e-19	3.5565	AT5G49120.1	1e-21
Dlo_alt0807F-001-01.1_g00090.1	1.15066	16.3111	4.70826e-18	0.0705447	AT5G59320.1	2e-30
Dlo_pri0040F.1_g03450.1	5.4558	1.05078	5.3091e-18	5.19215	AT3G57040.1	8e-87
Dlo_pri0406F.1_g00420.1	0	1.27583	5.64183e-18	0	AT3G26140.1	4e-128
Dlo_pri0160F.1_g01660.1	0.215484	2.795	2.14686e-17	0.0770965	AT1G78160.1	2e-154
Dlo_alt0510F-003-01.1_g00030.1	0	1.7017	2.71875e-17	0	AT2G28630.1	0
Dlo_pri0004F.1_g05370.1	1.39442	0.353114	5.31658e-17	3.94894	AT5G26910.2	1e-55
Dlo_pri1054F.1_g00040.1	6.67518	2.40422	5.59503e-17	2.77644	AT1G07660.2	1e-36
Dlo_alt0060F-004-01.1_g00060.1	0.0847834	3.17453	7.12619e-17	0.0267074	AT3G19690.1	2e-59
Dlo_pri0042F.1_g02330.1	12.5092	0.426252	1.00438e-16	29.347	AT1G27620.1	0
Dlo_pri0510F-1.1_g00330.1	0	1.7128	1.67949e-16	0	AT2G28630.1	0
Dlo_pri0218F.1_g00590.1	0.182077	3.76517	2.1819e-16	0.0483584	AT3G15510.1	4e-108
Dlo_alt0290F-002-01.1_g00110.1	0.188976	1.26639	4.74066e-16	0.149224	AT5G41410.1	7e-121
Dlo_pri0001F.1_g01390.1	0.296179	3.05426	8.48995e-16	0.0969727	AT5G65730.1	3e-156
Dlo_pri0032F.1_g01900.1	11.8048	3.90035	4.63299e-15	3.0266	AT4G16400.1	5e-20
Dlo_pri0070F.1_g02750.1	0.0382622	1.5786	1.2172e-14	0.0242382	AT3G47800.1	2e-162
Dlo_pri0290F.1_g00350.1	0.237291	1.75535	2.09881e-14	0.135181	AT5G41410.1	8e-125
Dlo_pri0067F.1_g00500.1	0	1.79666	2.15703e-14	0	AT2G26975.1	1e-41
Dlo_pri0023F.1_g03940.1	20.0132	7.38872	2.20361e-14	2.70862	AT2G18420.1	5e-22
Dlo_pri0713F.1_g00590.1	0.194309	6.90704	2.25388e-14	0.0281321	AT2G31210.1	3e-66
Dlo_pri0225F.1_g01930.1	2.1226	7.96693	2.47444e-14	0.266426	AT1G05570.1	0
Dlo_alt0134F-010-01.1_g00010.1	3.68711	1.05536	2.89378e-14	3.49368	AT5G62550.1	2e-47
Dlo_alt0004F-049-01.1_g00050.1	13.1252	4.22878	4.87479e-14	3.10377	AT5G49120.1	1e-21
Dlo_pri0002F.1_g01920.1	5.57075	18.8569	4.90038e-14	0.295422	AT4G20260.5	1e-32
Dlo_alt0023F-012-01.1_g00050.1	0.534995	3.04883	5.0803e-14	0.175476	AT1G59650.1	0
Dlo_pri0209F.1_g00400.1	0.0993188	2.08746	9.42407e-14	0.0475788	AT2G43060.1	1e-13
Dlo_pri0070F.1_g02700.1	0.0484129	1.73333	9.98067e-14	0.0279305	AT3G47800.1	2e-161
Dlo_pri0086F.1_g03660.1	0.083644	1.07705	1.26054e-13	0.07766	AT4G33440.1	3e-154
Dlo_pri0138F.1_g01890.1	2.33417	8.75756	1.5486e-13	0.266531	AT3G49940.1	1e-67
Dlo_alt0110F-008-01.1_g00010.1	0.130501	1.31967	1.58698e-13	0.0988889	AT2G03810.4	7e-30
Dlo_pri0681F.1_g00280.1	0.127547	12.1285	1.80279e-13	0.0105163	AT5G59845.1	3e-26
Dlo_alt0331F-004-01.1_g00110.1	3.5322	0.78687	2.65381e-13	4.48892	AT4G23800.2	2e-86
Dlo_pri0459F.1_g00340.1	3.12158	11.0075	2.88211e-13	0.283587	AT3G63210.1	2e-26
Dlo_pri0030F.1_g03690.1	3.51001	1.25615	2.9029e-13	2.79426	AT5G59970.1	1e-51
Dlo_pri0057F.1_g00310.1	0.00573459	1.23973	3.53885e-13	0.00462569	AT4G03270.1	4e-22
Dlo_pri0032F.1_g02100.1	9.17351	2.31992	3.75439e-13	3.95424	***** No hits
Dlo_alt0581F-006-01.1_g00010.1	1.15897	4.24163	5.29872e-13	0.273236	AT1G31850.2	0
Dlo_pri0120F.1_g01070.1	1.76221	8.77311	5.48945e-13	0.200865	AT2G16060.1	4e-78
Dlo_pri0318F.1_g00580.1	20.2547	5.16121	6.08752e-13	3.92441	AT5G59970.1	3e-52
Dlo_pri0053F.1_g01710.1	6.86219	2.52047	7.06056e-13	2.72259	AT1G08560.1	4e-142
Dlo_pri0471F.1_g00450.1	2.29741	10.8449	1.06862e-12	0.211842	AT5G02230.2	2e-142
Dlo_pri0134F.1_g02480.1	3.95791	1.21848	1.30967e-12	3.24824	AT5G62550.1	1e-47
Dlo_pri0006F.1_g07640.1	5.83546	1.49318	1.40563e-12	3.90807	AT4G15830.1	3e-101
Dlo_alt0137F-008-01.1_g00150.1	0.0168542	1.81818	1.44533e-12	0.00926985	AT5G14940.1	0
Dlo_pri0734F.1_g00220.1	8.4605	2.09203	2.25759e-12	4.04416	AT2G34700.1	2e-32
Dlo_pri0268F.1_g01770.1	2.16836	0.335999	2.70095e-12	6.45349	AT3G10080.1	2e-91
Dlo_pri0077F.1_g00590.1	2.00862	0.338475	3.75634e-12	5.93432	AT4G29190.1	7e-102
Dlo_pri0629F.1_g00060.1	0.0650522	1.46307	4.43623e-12	0.0444627	AT5G23850.1	0
Dlo_pri0198F.1_g01930.1	0.111127	1.68851	4.53965e-12	0.0658139	AT1G04430.2	0
Dlo_alt0140F-005-01.1_g00030.1	0.162013	1.002	5.18733e-12	0.161689	AT5G06100.3	7e-34
Dlo_pri0038F.1_g01280.1	3.4364	1.02892	5.91831e-12	3.33983	AT1G02730.1	0
Dlo_pri0001F.1_g12230.1	2.21512	6.3163	6.81504e-12	0.350698	AT5G40670.1	6e-132
Dlo_pri0601F.1_g00050.1	0.501539	3.09642	9.97068e-12	0.161974	AT2G46150.1	4e-47
Dlo_pri0285F.1_g01210.1	0.729457	14.0957	1.05165e-11	0.0517502	AT4G21330.1	5e-28
Dlo_pri0158F.1_g00890.1	0.214082	3.5369	1.45245e-11	0.0605283	AT4G09810.1	3e-171
Dlo_pri0617F.1_g00250.1	1.24502	0.121944	1.47603e-11	10.2097	AT3G57040.1	1e-40
Dlo_pri0548F.1_g00850.1	3.46534	0.845237	1.53736e-11	4.09985	AT3G51670.1	0
Dlo_pri0009F.1_g07260.1	0.230421	4.03925	1.79762e-11	0.0570455	AT5G50760.1	3e-25
Dlo_pri0009F.1_g05040.1	4.76653	1.99718	1.90971e-11	2.38663	AT5G13220.1	3e-45
Dlo_pri0250F.1_g00850.1	7.68347	1.79058	2.02402e-11	4.29104	AT4G30020.1	3e-08
Dlo_pri0878F-2.1_g00050.1	2.55845	0.249043	2.19893e-11	10.2731	AT3G57040.1	4e-41
Dlo_pri0143F.1_g02520.1	1.44755	0.428074	2.57627e-11	3.38153	AT2G16270.1	9e-38
Dlo_pri0023F.1_g04660.1	0.584923	3.22701	2.93057e-11	0.181258	AT1G59650.1	0
Dlo_pri0010F.1_g03870.1	0	1.92876	2.99114e-11	0	AT4G29250.1	4e-45
Dlo_pri0124F.1_g01480.1	1.4565	0.337536	3.48826e-11	4.31511	AT3G49950.1	1e-119
Dlo_pri1327F.1_g00130.1	9.05222	2.78814	4.11023e-11	3.24669	AT5G59970.1	3e-52
Dlo_pri0835F.1_g00230.1	0.309824	1.4756	4.328e-11	0.209965	AT5G64060.1	1e-79
Dlo_pri0030F.1_g00410.1	15.5595	6.84958	4.52279e-11	2.27159	AT5G22580.1	2e-37
Dlo_alt0066F-028-01.1_g00010.1	1.6817	4.40457	4.94903e-11	0.381808	AT5G42050.1	1e-17
Dlo_pri0077F.1_g00960.1	1.62702	0.373971	5.07728e-11	4.35067	AT2G07170.1	0
Dlo_pri0098F.1_g01900.1	1.57186	0.42856	5.609e-11	3.66777	AT2G40480.1	1e-44
Dlo_pri0283F.1_g01650.1	3.62818	1.76985	5.76696e-11	2.05	AT1G68530.1	0
Dlo_pri0211F.1_g00030.1	6.97016	1.82537	6.2088e-11	3.81848	AT1G70710.1	0
Dlo_pri0331F.1_g01230.1	3.51628	0.850881	6.22094e-11	4.13252	AT4G23800.2	2e-86
Dlo_pri0183F.1_g01570.1	0.615669	12.1477	6.63155e-11	0.0506818	AT4G21215.2	2e-11
Dlo_pri0029F.1_g04260.1	0.552643	4.88951	6.80942e-11	0.113026	AT1G75750.1	9e-26
Dlo_pri0109F.1_g00360.1	2.41688	6.52733	6.96471e-11	0.370271	AT4G22920.1	2e-98
Dlo_pri0133F.1_g02620.1	0.0311006	1.56547	7.9015e-11	0.0198667	AT5G40940.1	1e-56
Dlo_alt0316F-002-01.1_g00280.1	3.18375	1.29065	1.15753e-10	2.46678	AT2G42620.1	6e-156
Dlo_alt0502F-001-01.1_g00270.1	59.3779	22.2995	1.21611e-10	2.66274	AT5G59970.1	3e-52
Dlo_pri0098F.1_g00370.1	0.170039	2.89773	1.27508e-10	0.0586799	AT4G00750.1	0
Dlo_pri0035F.1_g02290.1	1.29519	0.323402	1.31535e-10	4.00488	AT5G60930.1	0
Dlo_pri0000F.1_g03170.1	0.121015	1.74492	1.34584e-10	0.069353	AT2G22900.1	2e-156
Dlo_pri0199F.1_g00890.1	7.25095	2.96157	1.46488e-10	2.44835	AT1G78430.1	6e-81
Dlo_pri0301F.1_g00810.1	2.83793	0.92966	1.84136e-10	3.05265	AT1G03470.2	2e-30
Dlo_pri0029F.1_g02940.1	0.963942	53.8242	1.94899e-10	0.0179091	AT1G33430.1	0
Dlo_pri0278F.1_g01470.1	0.0312852	1.17151	2.1804e-10	0.0267051	AT2G27370.1	2e-54
Dlo_pri0780F.1_g00390.1	2.51311	0.611542	2.50876e-10	4.10946	AT4G33400.1	0
Dlo_pri0053F.1_g01740.1	0.0545307	1.92063	2.96238e-10	0.028392	AT3G04620.1	1e-37
Dlo_pri0079F.1_g04230.1	0.491727	15.0543	3.00923e-10	0.0326636	AT1G60470.1	0
Dlo_pri0076F.1_g00480.1	1.3958	7.7312	3.14916e-10	0.180542	AT2G41690.1	4e-62
Dlo_pri0013F.1_g04400.1	1.92832	0.837139	3.70693e-10	2.30346	AT1G33170.1	0
Dlo_pri0165F.1_g02030.1	0.441463	1.6288	4.28256e-10	0.271035	AT1G77000.2	0
Dlo_alt1327F-001-01.1_g00010.1	8.13482	3.1737	4.33887e-10	2.5632	AT5G59970.1	3e-52
Dlo_pri0414F.1_g00350.1	1.90629	68.7431	4.45917e-10	0.0277306	AT5G16920.1	7e-38
Dlo_pri0030F.1_g02900.1	3.83907	1.56478	5.10069e-10	2.45342	AT5G60450.1	0
Dlo_pri0205F.1_g01800.1	0.228444	4.23341	5.38515e-10	0.0539623	AT5G15240.1	9e-26
Dlo_pri0093F.1_g00350.1	23.5001	3.12103	5.90095e-10	7.52961	AT3G18280.1	6e-28
Dlo_pri0043F.1_g01740.1	1.12163	0.243068	6.28305e-10	4.61448	AT2G20570.1	5e-78
Dlo_pri0057F.1_g01150.1	25.4643	481.084	6.2944e-10	0.0529312	AT3G15353.1	2e-13
Dlo_pri0070F.1_g00580.1	0.630599	5.1502	7.60525e-10	0.122442	AT3G07130.1	0
Dlo_pri0658F.1_g00200.1	3.26933	0.581826	8.60204e-10	5.61908	AT1G74890.1	4e-73
Dlo_pri0133F.1_g02980.1	2.57894	0.864284	9.35913e-10	2.98391	AT1G23000.1	2e-35
Dlo_pri0838F.1_g00090.1	4.50876	12.0212	1.03214e-09	0.375067	AT3G23820.1	3e-174
Dlo_pri0002F.1_g00760.1	7.40075	2.60063	1.11948e-09	2.84575	AT1G30690.2	5e-168
Dlo_pri0684F.1_g00480.1	3.21539	0.572257	1.18479e-09	5.61879	AT1G33811.1	2e-175
Dlo_pri2064F.1_g00050.1	20.6696	8.44768	1.19084e-09	2.44678	ATCG00750.1	1e-76
Dlo_pri0755F.1_g00350.1	1.76601	4.15589	1.24456e-09	0.424941	AT4G26700.2	0
Dlo_pri0121F.1_g01230.1	3.48433	1.70205	1.28095e-09	2.04714	AT2G26770.2	0
Dlo_pri0030F.1_g04310.1	37.8859	16.7972	1.3971e-09	2.25549	AT5G59970.1	3e-52
Dlo_pri0602F.1_g00600.1	5.96213	1.63294	1.40796e-09	3.65117	AT5G32470.1	9e-06
Dlo_pri0000F.1_g12120.1	0.0569177	1.29005	1.47497e-09	0.0441206	AT1G15190.1	7e-07
Dlo_pri0083F.1_g02200.1	2.19008	7.02383	1.6311e-09	0.311808	AT2G39650.1	9e-91
Dlo_alt0807F-001-01.1_g00130.1	1.88779	14.1323	1.74716e-09	0.13358	AT5G59310.1	2e-30
Dlo_alt0218F-002-01.1_g00060.1	1.06201	2.83899	1.79696e-09	0.374079	AT1G61350.1	0
Dlo_pri0042F.1_g02470.1	0.154869	1.11524	1.88892e-09	0.138867	AT1G75450.1	0
Dlo_pri0092F.1_g00360.1	1.69529	0.43666	1.91214e-09	3.88241	AT2G42200.1	9e-35
Dlo_pri0594F.1_g00750.1	19.7702	7.87882	1.99988e-09	2.50929	AT5G57920.1	5e-46
Dlo_pri0066F.1_g00180.1	2.50845	7.43566	2.17353e-09	0.337354	AT5G42050.1	2e-92
Dlo_alt0018F-004-01.1_g00010.1	1.23852	0.36548	2.469e-09	3.38875	AT1G52520.1	1.4
Dlo_pri0071F.1_g02910.1	2.90713	8.42376	2.47245e-09	0.345111	AT1G21780.2	7e-158
Dlo_pri0225F.1_g01900.1	0.903217	3.44723	2.55792e-09	0.262012	AT1G05570.1	0
Dlo_alt0006F-036-01.1_g00010.1	0.203656	1.09138	2.57109e-09	0.186604	AT5G23810.1	0
Dlo_alt0039F-026-01.1_g00010.1	9.92954	2.17294	3.13851e-09	4.56964	AT1G29670.1	0
Dlo_pri0067F.1_g00850.1	17.1644	5.30535	3.54707e-09	3.2353	AT5G62700.1	0
Dlo_pri0048F.1_g02880.1	1.08351	0.264314	3.55004e-09	4.09933	AT3G15550.1	0
Dlo_pri0295F.1_g01140.1	1.10404	0.232756	4.15348e-09	4.74335	AT5G02370.1	1e-177
Dlo_pri0057F.1_g02090.1	0.113924	1.00504	4.55534e-09	0.113353	AT2G32780.1	8.9
Dlo_pri0015F.1_g04510.1	0.621468	4.53442	4.56516e-09	0.137056	***** No hits
Dlo_alt0049F-016-01.1_g00030.1	0.377935	6.86717	4.72554e-09	0.0550351	AT1G76160.1	7e-47
Dlo_pri2826F.1_g00020.1	7.92101	4.31413	5.30602e-09	1.83606	ATCG01310.1	3e-79
Dlo_pri0629F.1_g00070.1	0.100458	2.91062	5.43936e-09	0.0345144	AT5G23850.1	1e-173
Dlo_alt0057F-006-01.1_g00020.1	2.43822	1.20695	5.90091e-09	2.02016	AT3G14930.2	0
Dlo_pri0115F.1_g02700.1	1.15241	0.269138	5.94967e-09	4.28183	AT1G18370.1	0
Dlo_pri1141F.1_g00230.1	8.51194	5.14513	5.99332e-09	1.65437	ATCG01310.1	3e-79
Dlo_pri0150F.1_g01370.1	0.364174	1.82683	6.11577e-09	0.199348	AT1G25440.1	2e-88
Dlo_alt0325F-007-01.1_g00060.1	2.35946	0.849575	6.39873e-09	2.77722	AT3G51670.1	0
Dlo_pri0018F.1_g03860.1	1.11603	0.252145	6.82465e-09	4.42613	AT1G52520.1	1.4
Dlo_pri0284F.1_g01340.1	0.289153	1.73183	7.1441e-09	0.166964	AT4G19420.1	0
Dlo_pri1062F.1_g00100.1	0.871541	14.9913	7.85617e-09	0.0581363	AT1G68540.1	9e-84
Dlo_pri0056F.1_g00280.1	0.838112	2.23127	8.2186e-09	0.375621	AT5G23870.2	5e-142
Dlo_alt0379F-002-01.1_g00100.1	3.01509	5.93662	8.71441e-09	0.50788	AT5G13420.1	0
Dlo_pri0004F.1_g03900.1	0	1.41335	9.22582e-09	0	AT5G18600.1	1e-47
Dlo_alt0128F-007-01.1_g00050.1	1.63514	0.674274	9.41126e-09	2.42504	AT5G05940.1	0
Dlo_pri0138F.1_g00580.1	4.19261	10.7443	9.62502e-09	0.390216	AT4G35220.1	1e-114
Dlo_pri0208F.1_g01140.1	4.06959	10.4556	1.0726e-08	0.389225	AT2G01350.1	0
Dlo_pri0069F.1_g03920.1	1.17826	4.0063	1.13638e-08	0.294101	AT1G06460.1	8e-48
Dlo_pri0379F.1_g00810.1	4.88037	2.52945	1.15311e-08	1.92942	AT5G13260.1	4e-159
Dlo_pri0061F.1_g00470.1	2.07914	0.572147	1.35285e-08	3.63393	AT2G33560.1	3e-152
Dlo_pri0218F.1_g01410.1	1.0661	2.98448	1.52711e-08	0.357216	AT1G61350.1	0
Dlo_pri0211F.1_g00980.1	22.492	7.47779	1.59863e-08	3.00784	AT1G14900.1	1e-24
Dlo_alt0316F-002-01.1_g00360.1	3.60152	1.65916	1.63587e-08	2.1707	AT2G42620.1	0
Dlo_pri0034F.1_g05720.1	0.259558	1.17246	1.66684e-08	0.221378	AT5G20960.2	0
Dlo_alt0685F-001-01.1_g00010.1	1.4024	0.446954	1.66706e-08	3.13769	AT4G30460.1	0.097
Dlo_pri0000F.1_g06790.1	3.61183	1.16206	1.6872e-08	3.10814	AT3G02120.1	2e-16
Dlo_alt0004F-042-01.1_g00020.1	2.58915	13.6212	1.81042e-08	0.190082	AT5G49360.1	0
Dlo_pri0006F.1_g04590.1	0.553622	14.6308	1.96011e-08	0.0378396	AT2G43670.1	1e-23
Dlo_alt0439F-004-01.1_g00040.1	1.79956	0.658344	2.04447e-08	2.73346	AT1G03080.1	2e-157
Dlo_pri0097F.1_g02970.1	0.588509	3.18694	2.07028e-08	0.184662	AT5G50200.1	1e-63
Dlo_pri0112F.1_g02240.1	1.19895	0.404737	2.41658e-08	2.96229	AT1G30690.2	1e-159
Dlo_pri0050F.1_g04620.1	3.16354	1.34041	2.50428e-08	2.36014	AT1G01630.1	8e-116
Dlo_alt0734F-003-01.1_g00050.1	8.05995	2.43388	2.5944e-08	3.31156	AT2G34700.1	9e-29
Dlo_pri0134F.1_g00770.1	3.83372	1.4517	2.71088e-08	2.64086	AT1G18650.1	4e-44
Dlo_pri1048F.1_g00050.1	0.573259	2.23941	2.90757e-08	0.255986	AT1G24620.1	4e-17
Dlo_pri0218F.1_g01500.1	0.722463	2.80091	3.00988e-08	0.257939	AT1G11260.1	0
Dlo_pri0128F.1_g01100.1	1.86067	0.753018	3.11402e-08	2.47096	AT5G05940.1	0
Dlo_pri1595F.1_g00010.1	0.0935037	1.08976	3.18801e-08	0.0858018	AT1G49320.1	3e-20
Dlo_alt0618F-002-01-1.1_g00020.1	4.56963	14.5026	3.19957e-08	0.315089	AT4G08570.1	2e-60
Dlo_pri0057F.1_g01460.1	3.54718	1.4531	3.34126e-08	2.44111	AT3G15270.1	4e-36
Dlo_alt0098F-014-01.1_g00050.1	0.137205	1.6265	3.50032e-08	0.0843559	AT3G10870.1	6e-113
Dlo_pri0001F.1_g00160.1	2.95594	0.462226	3.78708e-08	6.395	AT5G67460.1	3e-82
Dlo_pri0234F.1_g01400.1	1.0476	0.284601	3.86587e-08	3.68096	AT1G59540.1	0
Dlo_pri0165F.1_g02490.1	2.18814	5.56136	4.24463e-08	0.393454	AT5G64030.1	0
Dlo_pri0050F.1_g03110.1	0.549035	4.00536	4.34111e-08	0.137075	AT5G63530.2	4e-41
Dlo_pri0098F.1_g02440.1	0.143541	1.77508	4.42435e-08	0.0808646	AT3G10870.1	2e-113
Dlo_alt0050F-006-01.1_g00180.1	0.643749	5.19674	4.46857e-08	0.123876	AT5G63530.2	6e-58
Dlo_pri0131F.1_g01270.1	7.41174	4.17868	4.5395e-08	1.7737	AT5G01090.1	2e-51
Dlo_pri0113F.1_g00090.1	4.04326	1.63977	4.56823e-08	2.46575	AT1G04030.1	2e-45
Dlo_pri0384F.1_g00850.1	5.09569	2.47193	5.44734e-08	2.06142	AT5G43150.1	2e-09
Dlo_pri0382F.1_g00250.1	1.81966	4.15896	6.09047e-08	0.437528	AT5G12200.1	1e-138
Dlo_alt0011F-030-01.1_g00010.1	1.52209	0.480386	6.35323e-08	3.16848	AT3G23890.1	0
Dlo_pri0502F.1_g00740.1	59.0564	19.59	6.37735e-08	3.01462	AT5G59970.1	3e-52
Dlo_pri0028F.1_g00640.1	1.13071	3.47044	6.43398e-08	0.32581	AT5G61580.2	1e-126
Dlo_pri0062F.1_g00030.1	2.87191	6.43538	6.68273e-08	0.446269	AT2G20850.1	2e-31
Dlo_pri0050F.1_g01710.1	3.31988	9.02044	6.70516e-08	0.368039	AT1G67750.1	1e-100
Dlo_pri0043F.1_g00670.1	0.0481224	2.34616	6.83505e-08	0.0205111	AT1G03790.1	2e-75
Dlo_pri0442F.1_g00390.1	5.13613	2.58179	7.03973e-08	1.98937	AT3G18050.1	1e-71
Dlo_pri0176F.1_g01660.1	0.303197	1.25524	7.23842e-08	0.241546	AT5G62520.1	7e-76
Dlo_pri0047F.1_g00410.1	1.77863	0.402021	7.24367e-08	4.42421	AT5G48500.1	1e-24
Dlo_pri0661F.1_g00420.1	0.222806	4.48856	7.44144e-08	0.0496386	***** No hits
Dlo_pri0129F.1_g00650.1	1.13423	2.94936	8.93635e-08	0.384568	AT2G36750.1	7e-171
Dlo_pri0039F.1_g02850.1	10.1171	2.27895	9.54937e-08	4.43937	AT1G29670.1	0
Dlo_pri0009F.1_g02010.1	1.24251	0.52899	9.87908e-08	2.34884	AT1G44900.1	0
Dlo_pri0038F.1_g02290.1	1.11095	3.77879	1.00147e-07	0.293997	AT2G48020.1	0
Dlo_pri0047F.1_g00650.1	0.216685	1.05742	1.07223e-07	0.204919	AT4G12830.1	2e-171
Dlo_pri0362F.1_g01230.1	0.31119	2.05409	1.07377e-07	0.151498	AT5G41040.1	4e-178
Dlo_alt1141F-001-01.1_g00050.1	7.40871	5.08123	1.12747e-07	1.45805	ATCG01310.1	3e-79
Dlo_pri3235F.1_g00010.1	25.2406	6.28511	1.18191e-07	4.01594	ATCG01130.1	7e-24
Dlo_pri0160F.1_g00740.1	4.8072	12.7091	1.21771e-07	0.378249	AT1G78240.2	0
Dlo_pri0807F.1_g00150.1	1.87448	12.3346	1.26713e-07	0.15197	AT5G59310.1	2e-30
Dlo_pri0178F.1_g01550.1	0.416092	1.33089	1.41999e-07	0.312641	AT3G54140.1	0
Dlo_pri0109F.1_g01380.1	1.66696	3.60514	1.43478e-07	0.462384	AT1G12450.1	5e-98
Dlo_pri0098F.1_g01840.1	1.69075	4.11948	1.49492e-07	0.410428	AT3G56200.1	4e-151
Dlo_pri0016F.1_g00400.1	0.152004	1.1872	1.51925e-07	0.128036	AT1G24625.1	1e-20
Dlo_pri0030F.1_g03080.1	3.79147	1.19176	1.58948e-07	3.18141	AT5G60210.2	7e-145
Dlo_pri0342F.1_g00860.1	0.380894	1.84956	1.62411e-07	0.205938	AT3G01990.1	0
Dlo_pri1157F.1_g00120.1	1.98843	4.49726	1.64622e-07	0.442143	AT1G55840.1	2e-160
Dlo_pri0209F.1_g01050.1	1.98812	0.862914	1.73259e-07	2.30397	AT3G25130.1	1e-31
Dlo_pri0337F.1_g00830.1	7.82522	4.57548	1.75445e-07	1.71025	AT1G54050.1	1e-40
Dlo_pri0098F.1_g01000.1	2.69137	1.15849	1.83247e-07	2.32318	AT5G16290.2	0
Dlo_pri0218F.1_g00670.1	1.09111	0.323578	1.86366e-07	3.37201	AT1G11125.1	6e-11
Dlo_pri0106F.1_g00040.1	3.17604	1.32155	1.91174e-07	2.40327	AT4G02530.1	1e-59
Dlo_pri0406F.1_g00630.1	0.299786	1.06602	1.96258e-07	0.28122	AT1G64060.1	0
Dlo_pri0024F.1_g03120.1	0.131947	3.97475	1.99648e-07	0.0331964	AT1G65620.4	2e-78
Dlo_pri0285F.1_g01070.1	2.68545	0.867264	2.05654e-07	3.09646	AT4G21270.1	0
Dlo_pri0402F.1_g00970.1	1.77238	4.94256	2.12553e-07	0.358595	AT5G23050.1	0
Dlo_alt0366F-003-01.1_g00020.1	9.11224	18.7548	2.23246e-07	0.485863	AT1G24260.3	2e-58
Dlo_pri0224F.1_g01040.1	0.491979	4.76456	2.29482e-07	0.103258	AT2G38320.1	5e-167
Dlo_pri0004F.1_g05480.1	2.39105	13.1229	2.31749e-07	0.182205	AT5G49360.1	0
Dlo_pri0501F.1_g00740.1	10.5921	3.98252	2.40127e-07	2.65965	AT2G05790.1	0
Dlo_alt0056F-007-01.1_g00030.1	1.82959	4.06069	2.53742e-07	0.450562	AT5G52510.1	1e-132
Dlo_pri0043F.1_g01240.1	4.36502	1.20534	2.59679e-07	3.62139	AT2G20590.1	5e-93
Dlo_pri0129F.1_g00700.1	0.641793	1.73808	2.66645e-07	0.369254	AT2G36770.1	2e-169
Dlo_pri0360F.1_g00720.1	1.14055	0.337626	2.76069e-07	3.37815	AT1G63100.1	0
Dlo_alt0000F-016-01.1_g00100.1	3.73893	2.174	2.77708e-07	1.71984	AT4G37450.1	1.6
Dlo_alt0043F-014-01.1_g00090.1	1.30116	0.335423	2.80451e-07	3.87915	AT2G20570.1	5e-78
Dlo_pri0560F.1_g00960.1	8.41124	2.65926	2.81103e-07	3.163	AT3G55240.1	2e-33
Dlo_pri0118F.1_g02530.1	2.10251	0.486577	2.91861e-07	4.32102	AT4G34750.2	2e-40
Dlo_pri0066F.1_g01140.1	0.652903	3.26244	3.01148e-07	0.200127	AT4G11030.1	5e-39
Dlo_pri0744F.1_g00130.1	0.977812	3.12649	3.02549e-07	0.312751	AT1G75280.1	2e-89
Dlo_pri0057F.1_g02750.1	3.02585	1.61576	3.05557e-07	1.87271	AT3G14930.2	0
Dlo_pri0009F.1_g06800.1	4.28204	64.2495	3.12632e-07	0.066647	AT5G13170.1	2e-87
Dlo_pri0233F.1_g00980.1	1.30478	3.03522	3.12955e-07	0.429879	AT3G07630.2	3e-176
Dlo_pri0010F.1_g03460.1	1.68152	0.584601	3.18064e-07	2.87635	AT5G11460.1	4e-23
Dlo_pri0129F.1_g00930.1	0.222114	2.23402	3.18602e-07	0.0994234	AT2G36660.1	0
Dlo_alt0016F-009-01.1_g00030.1	29.083	11.1528	3.31642e-07	2.60767	AT2G14900.1	4e-25
Dlo_pri0309F.1_g01060.1	2.96226	0.800503	3.3835e-07	3.7005	AT5G64620.1	4e-52
Dlo_pri0024F.1_g01690.1	10.0795	6.55808	3.41118e-07	1.53696	AT2G44920.2	2e-90
Dlo_pri0045F.1_g00690.1	6.08287	13.9204	3.53698e-07	0.436974	AT1G24440.1	3e-105
Dlo_pri0574F.1_g01000.1	6.93522	2.82434	3.62207e-07	2.45551	AT3G55240.1	3e-26
Dlo_pri0004F.1_g05040.1	1.3113	2.55929	3.63898e-07	0.512366	AT3G16830.1	0
Dlo_pri0033F.1_g00490.1	3.74391	1.60209	3.68604e-07	2.33689	AT5G42330.1	4e-29
Dlo_pri0497F.1_g00890.1	2.32437	0.708428	3.78627e-07	3.28103	AT4G11610.1	0
Dlo_pri0024F.1_g03920.1	0.2411	24.7543	3.78962e-07	0.00973972	AT3G03760.1	8e-59
Dlo_pri0658F.1_g00050.1	1.18444	0.332425	3.81719e-07	3.56304	AT3G48160.2	3e-112
Dlo_pri0442F.1_g00640.1	10.6707	4.83898	3.96121e-07	2.20515	AT1G18250.1	3e-120
Dlo_pri0538F.1_g00390.1	3.77087	1.68978	4.37081e-07	2.23157	AT2G26770.2	4e-44
Dlo_pri0526F.1_g00410.1	0.349441	1.74893	4.95889e-07	0.199803	AT3G57270.1	2e-136
Dlo_pri0234F.1_g01300.1	1.10038	0.508724	5.28182e-07	2.16302	AT2G22840.1	1e-98
Dlo_pri0016F.1_g03040.1	2.72862	59.7889	5.33971e-07	0.0456376	AT4G35420.1	7e-170
Dlo_pri0088F.1_g02670.1	2.94749	7.18784	5.38543e-07	0.410066	AT2G26230.1	1e-76
Dlo_pri0063F.1_g03430.1	3.63631	1.32313	5.50142e-07	2.74827	AT3G54820.1	3e-160
Dlo_alt0129F-001-01.1_g00050.1	0.395257	1.05179	5.8339e-07	0.375796	AT2G36770.1	3e-162
Dlo_alt0283F-001-01.1_g00010.1	2.58183	1.29892	6.16519e-07	1.98767	AT1G68530.1	0
Dlo_pri1544F.1_g00030.1	2.09615	0.961576	6.28278e-07	2.17991	ATCG01110.1	0
Dlo_pri0205F.1_g00610.1	1.54702	0.433818	6.39901e-07	3.56605	AT1G69870.1	0
Dlo_pri0070F.1_g00080.1	1.17416	0.36451	6.43128e-07	3.22119	AT4G13690.1	2e-31
Dlo_pri0629F.1_g00090.1	0.317502	6.17987	7.30513e-07	0.0513768	AT5G23850.1	0
Dlo_alt0008F-037-01.1_g00050.1	3.99433	1.64862	7.48924e-07	2.42284	AT1G01225.1	1e-99
Dlo_pri0025F.1_g04850.1	1.28061	0.303799	7.60327e-07	4.21532	AT3G51280.1	0
Dlo_pri0406F.1_g00590.1	0	1.00073	7.70154e-07	0	AT1G13130.1	2e-124
Dlo_alt0320F-001-01.1_g00010.1	0.884075	4.96968	7.94106e-07	0.177894	AT3G14280.1	6e-21
Dlo_pri0502F.1_g00800.1	4.0599	10.9352	8.22355e-07	0.371269	AT5G02500.1	0
Dlo_pri0046F.1_g00460.1	3.26056	1.51029	8.59476e-07	2.1589	AT3G16490.1	4e-92
Dlo_pri1457F.1_g00010.1	0.837541	5.44771	8.84113e-07	0.153742	AT2G14960.1	0
Dlo_pri0234F.1_g01320.1	1.51444	0.372567	9.15899e-07	4.06489	AT2G22840.1	6e-28
Dlo_pri0016F.1_g03120.1	1.09423	3.06231	9.2131e-07	0.357322	AT4G38260.1	3e-97
Dlo_pri0125F.1_g02420.1	0	1.09068	9.32503e-07	0	AT4G27420.1	2e-28
Dlo_alt0129F-008-01.1_g00150.1	0.195053	1.85605	9.52698e-07	0.10509	AT2G36660.1	9e-178
Dlo_pri0047F.1_g00420.1	2.28108	0.973128	9.53442e-07	2.34407	AT5G48460.1	0
Dlo_pri0129F.1_g02460.1	1.35254	0.218123	9.7321e-07	6.20082	AT3G10080.1	7e-76
Dlo_pri0431F.1_g00060.1	0.333545	1.42315	9.77931e-07	0.234371	AT4G14540.1	2e-59
Dlo_pri0044F.1_g01020.1	4.51069	1.24168	9.97539e-07	3.63273	AT1G33811.1	1e-161
Dlo_pri0004F.1_g04370.1	5.19328	17.7633	1.0046e-06	0.292361	AT3G05550.1	3e-32
Dlo_pri0092F.1_g01020.1	2.94483	1.20618	1.01536e-06	2.44146	AT2G42110.1	4e-18
Dlo_pri0024F.1_g03910.1	7.25857	2.97269	1.02527e-06	2.44175	AT2G40200.1	5e-34
Dlo_pri0505F.1_g00120.1	0.776128	2.25723	1.06e-06	0.34384	AT3G57670.1	1e-126
Dlo_alt0362F-003-01.1_g00090.1	0.364642	1.82993	1.09524e-06	0.199266	AT5G41040.1	4e-178
Dlo_pri1732F.1_g00070.1	3.2818	6.26599	1.11483e-06	0.523747	AT2G20850.1	2e-31
Dlo_alt1544F-001-01.1_g00020.1	1.76083	0.497266	1.11967e-06	3.54101	AT1G04950.3	0.23
Dlo_pri0402F.1_g01020.1	0.972551	2.63836	1.12453e-06	0.36862	AT5G23050.1	3e-109
Dlo_pri0538F.1_g00020.1	5.85451	2.70448	1.1287e-06	2.16475	AT1G19670.1	4e-91
Dlo_pri1544F.1_g00020.1	10.9219	2.99012	1.14678e-06	3.65265	ATMG00370.1	6e-41
Dlo_alt0165F-010-01.1_g00060.1	3.20619	1.32526	1.15792e-06	2.4193	AT1G44000.1	8e-75
Dlo_pri0002F.1_g04960.1	8.22265	4.52616	1.16136e-06	1.8167	AT2G06255.1	1e-43
Dlo_pri0181F.1_g00210.1	2.12431	1.13549	1.17146e-06	1.87082	AT3G16000.1	6e-134
Dlo_pri0002F.1_g04130.1	1.04829	0.139512	1.2015e-06	7.51397	AT3G42725.1	8e-51
Dlo_pri0379F.1_g00610.1	3.00153	6.44078	1.20662e-06	0.46602	AT5G13420.1	0
Dlo_pri0067F.1_g00470.1	1.58702	0.38656	1.20741e-06	4.10549	AT5G02020.1	9e-20
Dlo_pri0001F.1_g07840.1	0.110051	1.29194	1.2288e-06	0.0851826	AT5G15190.2	1e-07
Dlo_pri0000F.1_g14010.1	2.70268	0.800388	1.23685e-06	3.37671	AT2G01770.1	2e-116
Dlo_alt0497F-001-01.1_g00030.1	2.10215	0.668013	1.24184e-06	3.14688	AT4G11610.1	0
Dlo_pri0143F.1_g00800.1	3.62972	1.91764	1.24756e-06	1.89281	AT3G09270.1	4e-55
Dlo_pri0010F.1_g03470.1	2.45129	6.23323	1.25725e-06	0.393262	AT5G25560.1	2e-164
Dlo_pri0439F.1_g00650.1	0.691837	1.76702	1.27208e-06	0.391527	AT5G43860.1	2e-117
Dlo_pri0241F.1_g00900.1	8.62802	22.8365	1.28271e-06	0.377818	AT1G58440.1	0
Dlo_pri0429F.1_g00270.1	5.81802	15.1927	1.33668e-06	0.382948	AT5G61820.1	6e-169
Dlo_pri0389F.1_g01180.1	1.13582	3.12334	1.36137e-06	0.363656	AT1G52140.1	3e-17
Dlo_alt0284F-005-01.1_g00030.1	0.319086	1.36592	1.3689e-06	0.233605	AT4G19420.1	0
Dlo_pri0700F.1_g00140.1	10.8606	3.98608	1.37074e-06	2.72464	AT2G05790.1	0
Dlo_pri0018F.1_g02310.1	2.79082	0.685919	1.38191e-06	4.06873	AT4G19810.1	1e-139
Dlo_pri0036F.1_g03960.1	4.12659	1.94935	1.3945e-06	2.11691	AT1G68810.1	2e-88
Dlo_pri0304F.1_g00250.1	0.815919	3.33187	1.39685e-06	0.244883	AT2G46000.1	1e-57
Dlo_pri0205F.1_g01150.1	1.12463	2.69481	1.41699e-06	0.417333	AT2G02870.3	2e-148
Dlo_alt0023F-034-01.1_g00010.1	1.88585	0.894805	1.42732e-06	2.10756	AT3G59400.1	1e-55
Dlo_pri0060F.1_g04040.1	0.445469	1.86303	1.43544e-06	0.23911	AT1G22400.1	4e-110
Dlo_pri0564F.1_g00490.1	1.46795	6.24534	1.52376e-06	0.235047	AT3G62270.1	0
Dlo_pri0210F.1_g01980.1	0.879503	1.9656	1.53441e-06	0.447447	AT5G01720.1	0
Dlo_pri0916F.1_g00060.1	4.89903	2.03351	1.55024e-06	2.40914	AT3G16240.1	2e-103
Dlo_pri0203F.1_g01660.1	1.32271	3.55118	1.56854e-06	0.37247	AT1G12350.1	8e-79
Dlo_pri0039F.1_g00370.1	2.37185	5.24083	1.57538e-06	0.452572	AT3G14420.5	2e-166
Dlo_pri0021F.1_g08400.1	1.60414	7.27511	1.58649e-06	0.220497	AT5G63800.1	2e-58
Dlo_pri0063F.1_g00830.1	56.1226	18.6392	1.61041e-06	3.011	AT5G20630.1	3e-98
Dlo_pri0147F.1_g01470.1	1.03197	0.219216	1.66541e-06	4.70756	AT1G67035.1	3.1
Dlo_pri0016F.1_g03920.1	2.273	0.88335	1.67221e-06	2.57316	AT2G21050.1	0
Dlo_pri1826F.1_g00010.1	8.7164	4.92365	1.67593e-06	1.77031	ATCG01310.1	3e-79
Dlo_pri0016F.1_g00120.1	34.2705	14.6328	1.68922e-06	2.34203	AT2G14900.1	4e-25
Dlo_alt1544F-001-01.1_g00010.1	1.79704	0.979822	1.71192e-06	1.83405	ATCG01110.1	0
Dlo_pri0128F.1_g00420.1	3.83033	1.84138	1.77546e-06	2.08014	AT4G24060.1	6e-51
Dlo_pri0136F.1_g01810.1	2.65705	0.969549	1.7858e-06	2.7405	AT4G03100.1	1e-172
Dlo_pri0076F.1_g00290.1	0.706481	3.37825	1.79541e-06	0.209126	AT3G10330.1	2e-48
Dlo_pri0799F.1_g00310.1	2.40785	0.456686	1.79893e-06	5.27245	AT4G36740.1	5e-48
Dlo_pri0261F.1_g00450.1	2.71857	1.02939	1.86038e-06	2.64096	AT3G07800.1	8e-112
Dlo_pri0056F.1_g00760.1	1.87593	4.23191	1.86756e-06	0.443281	AT5G52510.1	1e-132
Dlo_pri1248F.1_g00180.1	1.75724	3.69619	1.88916e-06	0.475419	AT1G76690.1	0
Dlo_pri0874F.1_g00200.1	3.49067	1.2685	1.89216e-06	2.7518	AT4G23690.1	8e-63
Dlo_pri0010F.1_g04280.1	9.29821	4.57705	1.9072e-06	2.03149	AT3G15680.1	1e-49
Dlo_alt0209F-001-01.1_g00020.1	0.186313	1.50285	1.95803e-06	0.123974	AT2G43060.1	1e-13
Dlo_pri0284F.1_g00600.1	0.150168	6.81679	1.99993e-06	0.0220291	AT1G14520.2	8e-143
Dlo_pri0233F.1_g01000.1	3.21794	1.64424	2.14926e-06	1.95709	AT2G28510.1	2e-40
Dlo_pri0685F.1_g00180.1	1.66789	0.482278	2.23823e-06	3.45835	AT4G30460.1	0.057
Dlo_pri2957F.1_g00020.1	7.96058	5.23757	2.25843e-06	1.5199	ATCG01310.1	3e-79
Dlo_pri0036F.1_g03480.1	1.46146	7.84267	2.30125e-06	0.186347	AT1G49000.1	4e-08
Dlo_pri0015F.1_g04930.1	5.7378	13.7598	2.36305e-06	0.416998	AT2G47485.1	3e-26
Dlo_pri2688F.1_g00030.1	4.19518	2.59075	2.36948e-06	1.61929	ATCG00905.1	1e-17
Dlo_pri0118F.1_g00130.1	1.09244	4.72125	2.37683e-06	0.231388	AT5G23760.1	1e-22
Dlo_pri0028F.1_g05060.1	1.17375	4.16665	2.52206e-06	0.281701	AT4G00880.1	6e-36
Dlo_pri0000F.1_g01990.1	5.53091	1.53797	2.53924e-06	3.59624	AT5G67270.1	4e-138
Dlo_pri0016F.1_g07080.1	3.2142	1.5601	2.58113e-06	2.06026	AT1G65870.1	1e-51
Dlo_pri0692F.1_g00280.1	1.35791	3.27141	2.68442e-06	0.415084	AT5G64440.1	2e-158
Dlo_pri0075F.1_g00220.1	0.584595	2.6877	2.69393e-06	0.217507	AT1G74940.1	0.17
Dlo_pri0031F.1_g01260.1	12.791	8.2901	2.96148e-06	1.54292	AT5G65220.1	1e-20
Dlo_pri0046F.1_g03060.1	0.341586	1.03297	2.98974e-06	0.330683	AT3G13790.2	0
Dlo_pri0050F.1_g01700.1	6.13567	18.2725	3.00239e-06	0.335788	AT4G24780.2	6e-89
Dlo_pri0311F.1_g00660.1	2.55082	1.2813	3.0053e-06	1.99081	AT4G22010.1	0
Dlo_pri0016F.1_g00590.1	0.0995051	1.09146	3.00843e-06	0.0911668	AT2G15220.1	2e-95
Dlo_alt0144F-009-01.1_g00040.1	2.41588	4.9057	3.06773e-06	0.492463	AT1G12000.1	0
Dlo_pri3092F.1_g00010.1	8.04361	5.18469	3.11769e-06	1.55142	ATCG01310.1	3e-79
Dlo_pri0316F.1_g00310.1	2.26485	0.953106	3.12445e-06	2.37628	AT2G42620.1	3e-97
Dlo_pri0316F.1_g00210.1	2.50614	1.04641	3.1366e-06	2.39497	AT2G42620.1	3e-117
Dlo_pri0182F.1_g02070.1	4.10088	9.5242	3.1538e-06	0.430575	AT3G44735.2	2e-15
Dlo_pri0347F.1_g00830.1	3.30833	1.3159	3.16412e-06	2.51412	AT3G06350.1	0
Dlo_pri0088F.1_g01160.1	4.07515	1.40282	3.20089e-06	2.90496	AT5G28490.1	2e-64
Dlo_pri0022F.1_g06250.1	4.27467	1.72359	3.33424e-06	2.4801	AT3G54260.1	1e-172
Dlo_pri0576F.1_g00320.1	1.13852	3.97018	3.46308e-06	0.286767	AT1G24620.1	6e-17
Dlo_pri0658F.1_g00300.1	1.54436	0.835515	3.5493e-06	1.84839	AT1G27210.1	3e-135
Dlo_pri0268F.1_g01510.1	2.55585	1.19119	3.63449e-06	2.14563	AT5G03870.1	9e-62
Dlo_pri1816F.1_g00040.1	6.00322	1.66263	3.68658e-06	3.61067	AT1G70710.1	0
Dlo_pri1004F.1_g00140.1	3.1593	1.89024	3.71203e-06	1.67137	AT1G54730.2	1e-132
Dlo_pri0229F.1_g00780.1	21.7766	6.0949	3.74802e-06	3.57292	AT5G32470.1	1e-77
Dlo_pri0032F.1_g01710.1	1.42603	4.14887	3.77151e-06	0.343716	AT1G55920.1	3e-136
Dlo_pri0453F.1_g00890.1	3.0899	1.79967	3.786e-06	1.71693	AT5G45930.1	9e-88
Dlo_pri0078F.1_g02610.1	19.6794	7.74857	3.79904e-06	2.53975	AT5G19530.1	0
Dlo_pri0034F.1_g00090.1	1.62613	3.37544	3.95446e-06	0.481753	AT2G27500.1	0
Dlo_pri0025F.1_g00350.1	1.6157	3.36257	4.01862e-06	0.480495	AT4G36710.1	9e-97
Dlo_pri0015F.1_g01920.1	1.87532	3.88135	4.1336e-06	0.483162	AT4G32600.1	3e-156
Dlo_pri0072F.1_g01660.1	1.04383	2.38749	4.21092e-06	0.437207	AT3G60450.1	2e-98
Dlo_pri0084F.1_g03290.1	4.15746	8.86682	4.26001e-06	0.468879	AT1G34750.1	1e-130
Dlo_pri0062F.1_g02180.1	1.77883	5.1572	4.29469e-06	0.344921	AT4G27480.2	0
Dlo_pri0002F.1_g02300.1	3.78387	8.05513	4.35833e-06	0.469747	AT1G30900.1	0
Dlo_pri0064F.1_g00660.1	2.3957	4.52793	4.38779e-06	0.529093	AT5G18130.1	5e-39
Dlo_alt0132F-010-01.1_g00100.1	0.290891	1.08004	4.44352e-06	0.269333	AT5G03170.1	2e-53
Dlo_pri0380F.1_g00570.1	0.178308	2.15465	4.48908e-06	0.0827546	AT1G71160.1	3e-180
Dlo_pri0599F.1_g00320.1	5.33794	10.9109	4.53626e-06	0.48923	AT3G27740.1	0
Dlo_alt0070F-003-01.1_g00060.1	1.40577	0.738598	4.75045e-06	1.90329	AT2G05990.2	2e-79
Dlo_pri0369F.1_g00390.1	0.541347	1.02084	4.84501e-06	0.530294	AT1G08760.1	0
Dlo_pri0384F.1_g00620.1	2.03554	7.08728	5.14296e-06	0.287211	AT5G57800.1	0
Dlo_pri0571F.1_g00440.1	0.255291	1.46842	5.17839e-06	0.173854	AT5G54160.1	4e-81
Dlo_alt0487F-005-01.1_g00080.1	3.51338	6.92268	5.20604e-06	0.507517	AT1G32700.1	3e-102
Dlo_alt0057F-010-01.1_g00050.1	0.708207	1.923	5.36625e-06	0.368281	AT3G15290.1	3e-113
Dlo_alt0053F-004-01.1_g00020.1	1.84408	4.19463	5.45001e-06	0.439628	AT3G63250.1	5e-171
Dlo_pri0418F.1_g00280.1	10.7798	6.31086	5.65809e-06	1.70813	AT2G33620.4	6.1
Dlo_pri1612F.1_g00020.1	4.10901	1.75498	5.66534e-06	2.34135	AT4G28250.1	4e-94
Dlo_pri0193F.1_g01110.1	4.69624	10.7837	5.67055e-06	0.435495	AT1G31850.2	0
Dlo_pri0039F.1_g03630.1	1.70393	0.75533	5.67584e-06	2.25588	AT2G34190.1	0
Dlo_pri0219F.1_g01920.1	4.86117	2.88552	5.68483e-06	1.68467	AT5G16990.1	0
Dlo_pri0000F.1_g10930.1	3.31967	1.63675	5.75434e-06	2.02821	AT2G02070.1	2e-113
Dlo_pri0042F.1_g03760.1	1.42923	3.58475	5.77497e-06	0.398696	AT1G28220.1	1e-133
Dlo_pri0142F.1_g01860.1	1.34316	0.451127	5.82095e-06	2.97735	AT5G07670.1	1e-155
Dlo_pri0471F.1_g00950.1	0.601728	1.92074	5.8918e-06	0.31328	AT5G02500.1	7e-143
Dlo_alt0359F-001-01.1_g00640.1	1.03531	0.514691	5.95019e-06	2.01152	AT2G45720.2	0
Dlo_pri0251F.1_g01410.1	0.215625	1.44151	6.11641e-06	0.149583	AT4G05120.1	0
Dlo_alt0564F-001-01.1_g00020.1	1.32589	6.23054	6.17747e-06	0.212805	AT3G62270.1	0
Dlo_pri3086F.1_g00030.1	3.08051	1.40028	6.18006e-06	2.19992	ATCG00790.1	2e-64
Dlo_pri0248F.1_g01190.1	3.33266	37.9039	6.43719e-06	0.0879239	AT2G16630.1	7e-37
Dlo_pri0054F.1_g03760.1	0.918088	1.66037	6.50057e-06	0.552941	AT1G48090.1	0
Dlo_alt0092F-017-01.1_g00050.1	1.44064	0.45564	6.53687e-06	3.1618	AT2G42200.1	9e-35
Dlo_pri1141F.1_g00220.1	3.15401	1.62573	6.83537e-06	1.94006	ATCG00790.1	2e-64
Dlo_pri0081F.1_g01800.1	1.7232	7.22727	6.92141e-06	0.238431	AT3G61530.2	0
Dlo_pri0144F.1_g02340.1	1.11457	3.44008	7.03301e-06	0.323995	AT4G22260.1	1e-169
Dlo_pri0010F.1_g04320.1	5.72574	3.13476	7.26791e-06	1.82653	AT5G11260.1	2e-50
Dlo_pri0247F.1_g00840.1	1.32357	0.506421	7.26919e-06	2.61358	AT5G35810.1	1e-20
Dlo_pri0303F.1_g01240.1	0.57089	1.83733	7.2866e-06	0.310717	AT1G76690.1	3e-139
Dlo_pri0057F.1_g03670.1	0.524115	1.24348	7.38758e-06	0.421491	AT3G14840.2	2e-90
Dlo_alt0219F-011-01.1_g00080.1	2.72387	1.29864	7.42556e-06	2.09748	AT5G16990.1	3e-55
Dlo_pri1403F.1_g00180.1	1.15897	0.41027	7.56032e-06	2.82489	AT2G33560.1	7e-33
Dlo_pri0018F.1_g00340.1	1.21603	0.301897	7.65113e-06	4.02798	AT1G78430.1	6e-10
Dlo_pri0030F.1_g01370.1	20.76	9.23883	7.83618e-06	2.24704	AT2G28190.1	1e-91
Dlo_alt0379F-006-01.1_g00040.1	0.363566	1.28627	7.83903e-06	0.282652	AT1G28100.2	3e-23
Dlo_pri0215F.1_g00410.1	0.313002	1.09599	7.96561e-06	0.285587	AT5G04390.1	3e-43
Dlo_pri0004F.1_g09460.1	0.489261	1.85235	8.04083e-06	0.264131	AT1G22710.1	3e-166
Dlo_pri0036F.1_g03200.1	2.8772	6.94911	8.13322e-06	0.414039	AT3G25640.1	9e-56
Dlo_pri0057F.1_g01300.1	0.570303	1.52556	8.25118e-06	0.373832	AT3G15350.2	0
Dlo_pri0060F.1_g04200.1	0.410128	1.50193	8.28381e-06	0.273067	AT1G22370.1	3e-108
Dlo_pri0290F.1_g00550.1	18.1664	8.85722	8.35131e-06	2.05103	AT1G19330.1	4e-60
Dlo_pri0035F.1_g00110.1	0.560779	1.76103	8.41316e-06	0.318439	AT5G49630.1	0
Dlo_pri0325F.1_g01360.1	2.19816	0.686567	8.55024e-06	3.20167	AT3G51670.1	0
Dlo_alt0043F-013-01.1_g00350.1	0.0557813	1.99216	8.77958e-06	0.0280004	AT1G03790.1	1e-75
Dlo_pri0276F.1_g00680.1	1.68231	0.744948	8.87356e-06	2.25829	AT2G36090.1	0.2
Dlo_pri0276F.1_g00160.1	1.04194	0.295851	8.94507e-06	3.52183	AT2G39370.1	6e-32
Dlo_pri0209F.1_g01800.1	1.42125	3.17672	9.05337e-06	0.447396	AT2G32700.6	0
Dlo_pri0544F.1_g00050.1	0.219369	2.91736	9.09125e-06	0.0751942	AT5G23850.1	0
Dlo_pri0069F.1_g00410.1	1.28854	0.455636	9.38103e-06	2.828	AT1G51960.1	2.5
Dlo_pri0243F.1_g00440.1	0.596135	1.45326	9.39532e-06	0.410205	AT3G52990.1	0
Dlo_pri0692F.1_g00130.1	2.41752	1.51959	9.52518e-06	1.59091	AT4G01070.1	3e-167
Dlo_pri0002F.1_g08870.1	6.72019	4.98665	9.63187e-06	1.34764	AT2G34160.1	6e-66
Dlo_pri0031F.1_g04700.1	1.8044	0.756777	9.75402e-06	2.38432	AT4G24660.1	1e-61
Dlo_pri0198F.1_g01840.1	0.574864	2.1826	9.96384e-06	0.263385	AT2G29490.1	1e-55
Dlo_alt0347F-002-01.1_g00010.1	3.75928	1.27618	1.00012e-05	2.94574	AT3G06350.1	0
Dlo_pri0165F.1_g02480.1	3.272	1.57052	1.00733e-05	2.08339	AT1G44000.1	8e-75
Dlo_pri0008F.1_g05130.1	3.10028	1.52901	1.02342e-05	2.02764	AT1G01225.1	4e-123
Dlo_pri0066F.1_g01650.1	2.37133	26.1906	1.03171e-05	0.0905412	AT3G57270.1	2e-124
Dlo_pri0030F.1_g01360.1	0.778966	2.50764	1.0373e-05	0.310637	AT2G28200.1	3e-54
Dlo_pri0523F.1_g00190.1	12.1618	45.7353	1.04403e-05	0.265917	AT2G23910.1	5e-91
Dlo_alt0128F-006-01.1_g00070.1	1.74185	23.5058	1.05384e-05	0.0741027	AT3G55570.1	1e-21
Dlo_pri0000F.1_g13070.1	0.846845	5.57022	1.06093e-05	0.152031	AT1G14730.1	5e-33
Dlo_pri0595F.1_g00050.1	1.29406	5.5846	1.06843e-05	0.23172	AT5G16760.1	2e-130
Dlo_pri2064F.1_g00070.1	3.26206	1.22492	1.06922e-05	2.66307	ATCG00790.1	2e-64
Dlo_alt0025F-012-01.1_g00020.1	7.41809	20.9715	1.09566e-05	0.353723	AT3G51030.1	2e-61
Dlo_pri0029F.1_g05460.1	5.56473	3.40409	1.10103e-05	1.63472	AT1G73880.1	1.4
Dlo_pri0047F.1_g04100.1	4.23392	2.47749	1.16754e-05	1.70895	AT1G07320.2	1e-107
Dlo_pri0501F.1_g00760.1	2.0357	1.10056	1.20841e-05	1.8497	AT4G03965.1	3e-30
Dlo_alt0658F-001-01.1_g00100.1	1.48142	0.870401	1.24037e-05	1.702	AT1G27210.1	3e-135
Dlo_pri1826F.1_g00060.1	4.12458	2.36047	1.24187e-05	1.74736	ATCG00905.1	1e-17
Dlo_pri0157F.1_g00060.1	2.62593	0.945908	1.249e-05	2.77609	AT4G39900.1	1e-23
Dlo_pri0883F.1_g00120.1	0.223623	1.69824	1.28416e-05	0.13168	AT2G43290.1	2e-07
Dlo_pri0025F.1_g02100.1	1.25013	2.99421	1.29504e-05	0.417515	AT3G50910.1	1e-72
Dlo_pri0834F.1_g00060.1	3.46239	1.98592	1.30764e-05	1.74347	AT5G12900.1	4e-148
Dlo_pri0781F-1.1_g00130.1	1.35359	2.63286	1.33365e-05	0.514117	AT2G38410.1	6e-138
Dlo_alt0033F-006-01.1_g00030.1	6.45876	3.91181	1.33578e-05	1.65109	AT1G20696.2	1e-28
Dlo_pri0471F.1_g00640.1	1.4203	0.624023	1.38855e-05	2.27603	AT3G09430.1	8e-70
Dlo_pri0403F.1_g00750.1	1.85807	1.19272	1.45436e-05	1.55785	AT4G10770.1	0
Dlo_pri0053F.1_g03350.1	0.360606	6.29434	1.45765e-05	0.0572906	AT3G06100.1	1e-78
Dlo_pri0030F.1_g04870.1	7.92471	14.4623	1.46582e-05	0.547958	AT2G28900.1	5e-53
Dlo_pri0026F.1_g00200.1	1.87932	8.94792	1.49744e-05	0.210028	AT5G46230.1	3e-37
Dlo_pri0144F.1_g02430.1	2.6225	4.77068	1.50588e-05	0.549712	AT1G12000.1	0
Dlo_pri0118F.1_g02510.1	14.6477	5.36385	1.51604e-05	2.73081	AT1G75580.1	4e-45
Dlo_pri0023F.1_g05210.1	1.7497	3.765	1.52697e-05	0.464727	AT2G02870.3	0
Dlo_pri0141F.1_g01230.1	14.0027	6.48255	1.54311e-05	2.16007	AT4G34160.1	4e-93
Dlo_pri0161F.1_g00880.1	0.52838	2.7914	1.54608e-05	0.189288	AT2G01170.1	0
Dlo_pri0544F.1_g00020.1	0.323958	8.11011	1.54672e-05	0.0399449	AT3G48980.1	1e-115
Dlo_pri0072F.1_g02860.1	0.593047	1.96581	1.55049e-05	0.30168	AT4G12410.1	6e-28
Dlo_alt0193F-008-01.1_g00020.1	1.82861	3.74641	1.5571e-05	0.488096	AT4G19110.3	2e-76
Dlo_pri2900F.1_g00010.1	5.78808	3.48318	1.5626e-05	1.66172	ATCG01310.1	4e-60
Dlo_pri0143F.1_g00970.1	0.378358	4.30141	1.58671e-05	0.0879613	AT1G54940.1	0
Dlo_pri0359F.1_g00930.1	1.09888	0.582175	1.62921e-05	1.88754	AT2G45720.2	0
Dlo_pri0419F.1_g00860.1	0.52002	1.88228	1.66093e-05	0.276272	AT1G47960.1	2e-42
Dlo_pri0000F.1_g02300.1	4.13936	2.34408	1.66999e-05	1.76588	AT4G37450.1	1.6
Dlo_alt0023F-036-01.1_g00050.1	0.476113	1.22457	1.67637e-05	0.3888	AT1G59710.1	1e-91
Dlo_pri0038F.1_g04320.1	0.498774	1.32787	1.68466e-05	0.375618	AT3G07130.1	0
Dlo_pri0209F.1_g00010.1	2.16643	0.611924	1.6969e-05	3.54036	AT4G12970.1	9e-31
Dlo_pri0000F.1_g02860.1	1.57475	3.49047	1.71302e-05	0.451158	AT5G67500.1	1e-130
Dlo_pri0039F.1_g04470.1	1.71395	0.691491	1.72849e-05	2.47864	AT4G18570.1	2e-139
Dlo_pri2030F.1_g00010.1	1.17366	0.346717	1.74261e-05	3.38506	ATCG01110.1	0
Dlo_alt0038F-015-01.1_g00020.1	0.736984	48.0382	1.75304e-05	0.0153416	AT1G69500.1	0
Dlo_pri0055F.1_g00480.1	6.51333	52.868	1.78101e-05	0.1232	AT3G52130.1	5e-39
Dlo_pri0222F.1_g01230.1	2.89471	6.65311	1.84295e-05	0.435091	AT2G35940.3	2e-117
Dlo_pri0453F.1_g00060.1	2.17062	0.970293	1.86484e-05	2.23707	AT1G28310.1	1e-41
Dlo_pri0014F.1_g05930.1	9.97151	29.1623	1.88349e-05	0.341931	AT5G20240.1	2e-79
Dlo_pri0001F.1_g05530.1	1.25705	0.678766	1.88554e-05	1.85197	AT3G29770.1	1e-140
Dlo_pri0050F.1_g00490.1	1.93151	0.874564	1.90762e-05	2.20855	AT4G24710.1	8e-146
Dlo_pri0445F.1_g00280.1	1.19169	0.509667	1.94959e-05	2.33817	AT5G53030.2	2e-12
Dlo_pri0034F.1_g05930.1	0.554294	1.97169	1.95731e-05	0.281126	AT2G27150.2	0
Dlo_pri0668F.1_g00160.1	7.55089	2.73731	1.96019e-05	2.75851	AT1G31690.1	0
Dlo_pri0228F.1_g00550.1	9.37553	22.601	1.98285e-05	0.414828	AT5G42050.1	8e-95
Dlo_pri0150F.1_g01440.1	1.48548	13.6506	2.00639e-05	0.108822	AT1G73890.1	6e-24
Dlo_pri0406F.1_g00040.1	3.42656	1.42878	2.05934e-05	2.39824	AT4G23690.1	8e-63
Dlo_pri0267F.1_g00810.1	2.91586	1.53756	2.06533e-05	1.89642	AT2G42200.1	7e-21
Dlo_pri0482F.1_g00340.1	1.92045	0.930122	2.08424e-05	2.06473	AT3G25640.1	2e-77
Dlo_pri0025F.1_g01820.1	0.58311	1.11385	2.08538e-05	0.52351	AT4G36550.1	3e-132
Dlo_pri0146F.1_g01120.1	1.44278	0.551369	2.14794e-05	2.61673	AT5G37010.1	3e-42
Dlo_pri0708F.1_g00340.1	2.34037	1.35353	2.15081e-05	1.72908	AT1G72040.1	0
Dlo_pri0025F.1_g05830.1	2.28758	6.65605	2.17291e-05	0.343684	AT4G35750.1	2e-84
Dlo_pri0180F.1_g01880.1	4.20844	2.26507	2.17829e-05	1.85798	AT1G21880.2	3e-180
Dlo_alt0252F-010-01.1_g00040.1	1.42714	0.315091	2.21992e-05	4.52927	AT5G02440.1	2e-06
Dlo_pri0100F.1_g01990.1	3.37303	33.4526	2.23253e-05	0.10083	AT4G10850.1	6e-67
Dlo_pri0103F.1_g03370.1	3.64843	1.73072	2.272e-05	2.10804	AT5G28640.1	2e-11
Dlo_pri0024F.1_g04330.1	0.316124	1.28559	2.29931e-05	0.245898	AT2G40320.1	0
Dlo_pri0001F.1_g12480.1	2.01104	5.18621	2.30658e-05	0.387766	AT5G40780.1	0
Dlo_pri0059F.1_g03300.1	16.6621	10.8275	2.31156e-05	1.53888	AT3G25920.1	7e-65
Dlo_pri0071F.1_g01360.1	0.460146	1.21006	2.32017e-05	0.380266	AT1G21680.1	0
Dlo_pri0462F.1_g01020.1	0.806227	6.11945	2.35681e-05	0.131748	AT2G28350.1	0
Dlo_alt0215F-010-01.1_g00050.1	0.296774	1.09571	2.4504e-05	0.270851	AT5G04390.1	3e-43
Dlo_pri3056F.1_g00030.1	2.86199	1.35236	2.52283e-05	2.1163	ATCG00790.1	2e-64
Dlo_pri1006F.1_g00140.1	1.74814	21.666	2.62044e-05	0.0806856	AT1G68540.1	1e-56
Dlo_pri0002F.1_g08160.1	0.996899	19.5837	2.6293e-05	0.0509045	AT1G03390.1	0
Dlo_pri0000F.1_g03440.1	0.307875	2.64511	2.67274e-05	0.116394	AT3G49720.2	2e-118
Dlo_alt0045F-024-01.1_g00050.1	0.722661	2.01924	2.751e-05	0.357887	AT1G70370.2	0
Dlo_pri0049F.1_g04590.1	0.329004	1.70243	2.76658e-05	0.193256	AT2G17040.1	2e-102
Dlo_pri0068F.1_g04110.1	6.31703	3.59434	2.77895e-05	1.75749	AT5G08280.1	7e-170
Dlo_alt0004F-006-01.1_g00010.1	2.15972	0.983023	2.80213e-05	2.19701	AT1G72030.1	1e-66
Dlo_pri0018F.1_g02070.1	1.20939	0.57641	2.82114e-05	2.09814	AT2G25180.1	2e-131
Dlo_pri0200F.1_g01670.1	0.968938	2.57772	2.87033e-05	0.375889	AT2G45400.1	3e-93
Dlo_alt0284F-001-01.1_g00050.1	0.0710221	2.87271	2.90707e-05	0.024723	AT1G14520.1	3e-112
Dlo_pri0042F.1_g03140.1	2.10508	3.90547	2.9592e-05	0.539007	AT4G24160.2	1e-136
Dlo_pri0359F.1_g00190.1	9.77768	17.4142	2.96455e-05	0.561479	AT2G45650.1	1e-80
Dlo_pri0118F.1_g03270.1	1.11362	2.31188	3.01488e-05	0.481697	AT2G16570.1	0
Dlo_pri0451F.1_g01160.1	1.99716	1.0303	3.05244e-05	1.93843	AT2G42620.1	0
Dlo_pri0184F.1_g01880.1	1.61357	0.980295	3.05375e-05	1.64601	AT5G54160.1	1e-75
Dlo_pri0050F.1_g02850.1	8.57959	5.17551	3.07601e-05	1.65773	AT3G48590.1	2e-54
Dlo_pri0088F.1_g00150.1	1.48616	0.549778	3.10662e-05	2.7032	AT5G23420.1	1e-33
Dlo_pri0079F.1_g00320.1	0.31269	1.05683	3.11375e-05	0.295876	AT1G24430.1	2e-127
Dlo_pri0041F.1_g04450.1	1.30549	0.663935	3.25199e-05	1.96629	AT4G28310.1	4e-37
Dlo_pri0248F.1_g00850.1	2.91004	0.794026	3.39133e-05	3.66492	AT4G38660.1	6e-57
Dlo_pri0015F.1_g00070.1	1.47034	0.841449	3.39695e-05	1.74739	AT4G31890.2	4e-170
Dlo_pri0887F.1_g00230.1	2.62799	1.41608	3.48772e-05	1.85581	AT5G06150.1	1e-125
Dlo_alt0097F-001-01.1_g00030.1	0.695748	2.9405	3.5081e-05	0.236609	AT5G61640.1	2e-86
Dlo_pri0159F.1_g00610.1	0.826053	3.86552	3.58874e-05	0.213698	AT2G01670.1	1e-67
Dlo_pri1141F.1_g00010.1	6.26119	3.46517	3.62609e-05	1.80689	ATCG01310.1	3e-59
Dlo_pri0002F.1_g00250.1	1.7914	1.01385	3.63318e-05	1.76694	AT2G34740.2	8e-99
Dlo_pri0039F.1_g00270.1	6.26894	14.7942	3.63907e-05	0.423741	AT1G30220.1	0
Dlo_pri0229F.1_g00940.1	35.4328	9.72726	3.69239e-05	3.64263	AT5G32470.1	7e-77
Dlo_alt0098F-003-01.1_g00090.1	0.195975	2.70291	3.77246e-05	0.072505	AT4G00750.1	0
Dlo_pri0023F.1_g04140.1	1.12049	0.385945	3.77927e-05	2.90323	AT1G59940.1	8e-73
Dlo_pri1845F.1_g00010.1	2.06614	0.964923	3.78812e-05	2.14125	ATCG01110.1	0
Dlo_pri1001F.1_g00090.1	0.160245	1.24201	3.93597e-05	0.12902	AT3G16130.1	0.61
Dlo_alt0250F-001-01.1_g00060.1	2.64375	5.49978	3.98845e-05	0.4807	AT3G47580.1	5.2
Dlo_pri0004F.1_g03860.1	2.29542	1.50278	4.01739e-05	1.52745	AT5G18590.2	1e-105
Dlo_pri0347F.1_g00840.1	2.3545	1.33842	4.12774e-05	1.75916	AT3G06350.1	0
Dlo_pri0170F.1_g01010.1	6.90103	3.85864	4.1882e-05	1.78846	AT2G35470.1	5e-11
Dlo_alt0143F-005-01.1_g00050.1	3.50263	1.75365	4.26957e-05	1.99734	AT3G09270.1	4e-55
Dlo_pri0303F.1_g01160.1	1.35435	2.63237	4.28785e-05	0.5145	AT1G76690.1	0
Dlo_pri0602F.1_g00640.1	28.4263	7.85945	4.32378e-05	3.61684	AT5G32470.1	1e-81
Dlo_pri0039F.1_g01030.1	5.90173	4.06532	4.33236e-05	1.45172	AT2G34470.1	2e-169
Dlo_alt0233F-001-01.1_g00010.1	0.266557	1.2172	4.33545e-05	0.218992	AT3G45600.1	3e-135
Dlo_pri0113F.1_g00800.1	1.62562	0.645863	4.38096e-05	2.51697	AT2G20515.1	2e-49
Dlo_pri0070F.1_g03040.1	0.0764551	1.20596	4.39841e-05	0.0633976	AT1G26850.2	0
Dlo_pri0117F.1_g02140.1	2.58676	4.58698	4.40828e-05	0.563935	AT2G35840.3	0
Dlo_pri0084F.1_g02800.1	2.56966	1.71683	4.5858e-05	1.49674	AT5G64090.1	4e-131
Dlo_pri0229F.1_g00710.1	23.5855	6.43773	4.64364e-05	3.66364	AT5G32470.1	6e-78
Dlo_pri0605F.1_g00180.1	0.24612	1.92412	4.70408e-05	0.127913	AT1G24620.1	1e-65
Dlo_pri0038F.1_g01040.1	4.12405	8.27518	4.81377e-05	0.498364	AT3G62550.1	7e-61
Dlo_pri0181F.1_g01450.1	12.6421	8.03808	4.84402e-05	1.57277	AT1G79850.1	2e-43
Dlo_pri0026F.1_g02050.1	2.12528	4.14774	4.88801e-05	0.512395	AT4G18930.1	2e-73
Dlo_alt0000F-038-01.1_g00020.1	3.90536	2.68727	4.92766e-05	1.45328	AT1G30270.1	5e-95
Dlo_pri0639F.1_g00650.1	0.358837	1.07037	4.96207e-05	0.335245	AT5G64060.1	6e-79
Dlo_alt0337F-004-01.1_g00070.1	2.46879	1.67169	4.96602e-05	1.47682	AT3G14110.2	4e-123
Dlo_pri0067F.1_g02500.1	0.327349	1.41444	4.9789e-05	0.231434	AT2G30070.1	0
Dlo_pri1316F.1_g00070.1	3.66988	2.168	5.03044e-05	1.69275	AT2G04570.1	3e-170
Dlo_pri0218F.1_g01490.1	4.3164	13.3478	5.04709e-05	0.323378	AT1G11260.1	0
Dlo_pri0033F.1_g00820.1	0.646562	1.71424	5.31661e-05	0.377172	AT1G76250.1	3e-180
Dlo_pri0624F.1_g00040.1	9.62466	6.45692	5.32727e-05	1.4906	AT1G24270.1	4e-24
Dlo_alt0875F-001-01.1_g00060.1	2.48018	4.85517	5.43869e-05	0.510833	AT3G57650.1	8e-152
Dlo_pri0077F.1_g00900.1	2.08079	1.26673	5.44384e-05	1.64264	AT5G56780.1	7e-80
Dlo_alt0215F-008-01.1_g00080.1	25.5375	16.6607	5.4496e-05	1.5328	AT2G27960.1	2e-45
Dlo_pri0523F.1_g00280.1	6.72713	16.7208	5.45342e-05	0.402322	AT4G17900.1	4e-107
Dlo_pri0002F.1_g03860.1	0.0235574	2.78896	5.56774e-05	0.00844668	AT5G20710.1	0
Dlo_pri0134F.1_g02040.1	2.10375	19.2264	5.66418e-05	0.10942	AT1G74680.1	0
Dlo_pri0074F.1_g02290.1	3.40254	2.34308	5.72871e-05	1.45216	AT4G24340.1	3e-78
Dlo_pri0441F.1_g00030.1	1.80525	0.956307	5.76243e-05	1.88773	AT4G34160.1	3e-98
Dlo_alt0142F-005-01.1_g00010.1	3.31688	2.03686	5.78682e-05	1.62843	AT5G62390.1	2e-106
Dlo_pri0686F.1_g00360.1	8.30732	17.9432	5.8758e-05	0.46298	AT1G75390.1	5e-50
Dlo_pri0128F.1_g00840.1	2.20578	6.23822	5.92634e-05	0.353591	AT3G11320.1	0
Dlo_alt0025F-004-01.1_g00060.1	2.12234	6.70037	5.95571e-05	0.31675	AT4G35750.1	8e-79
Dlo_pri0228F.1_g00940.1	2.07668	0.705791	5.98798e-05	2.94235	AT4G23930.1	3e-54
Dlo_pri0042F.1_g03850.1	2.88574	1.48542	6.05761e-05	1.94271	AT4G24660.1	1e-61
Dlo_pri0170F.1_g00100.1	0.34747	1.03207	6.08223e-05	0.336672	AT1G32130.1	2e-148
Dlo_alt0366F-003-01.1_g00040.1	15.3559	29.6941	6.09238e-05	0.517136	AT1G24260.2	5e-57
Dlo_alt0450F-006-01.1_g00070.1	1.24684	0.662273	6.13011e-05	1.88267	AT1G31920.1	0
Dlo_alt0082F-007-01-1.1_g00020.1	0.851471	1.74566	6.1696e-05	0.487765	AT3G50120.1	0
Dlo_pri0053F.1_g02100.1	4.47218	7.51243	6.24119e-05	0.595305	AT3G22970.1	2e-112
Dlo_alt0158F-001-01.1_g00040.1	3.87509	2.44622	6.31473e-05	1.58411	AT4G39490.1	2e-175
Dlo_pri0453F.1_g00760.1	1.04808	0.530058	6.39842e-05	1.9773	AT2G34050.1	3e-116
Dlo_pri2248F.1_g00030.1	3.23468	1.7143	6.40126e-05	1.88688	AT5G10160.1	6e-106
Dlo_pri0015F.1_g03410.1	6.28052	10.5964	6.55509e-05	0.592703	AT3G62770.1	8e-65
Dlo_pri0001F.1_g05180.1	9.26669	5.74502	6.62989e-05	1.61299	AT5G15802.1	1e-30
Dlo_pri0127F.1_g01730.1	7.58958	4.27081	6.63238e-05	1.77708	AT3G03990.1	3e-112
Dlo_pri0028F.1_g02850.1	2.22325	5.24195	6.68591e-05	0.424127	AT1G64065.1	4e-10
Dlo_pri0283F.1_g00840.1	3.04396	1.26716	6.76921e-05	2.4022	AT3G11520.1	2e-133
Dlo_pri0030F.1_g04360.1	37.1979	13.4072	6.79708e-05	2.77448	AT2G28790.1	3e-124
Dlo_pri0059F.1_g00840.1	1.04317	2.73094	6.81043e-05	0.381983	AT1G68830.1	3e-166
Dlo_pri0402F.1_g01220.1	1.30082	0.441566	6.82542e-05	2.94592	AT5G23100.1	2e-80
Dlo_pri0002F.1_g09540.1	0.740187	3.11966	6.86205e-05	0.237265	AT2G44190.1	6e-60
Dlo_pri0891F.1_g00320.1	0.917333	2.66783	6.97069e-05	0.34385	AT3G61220.1	1e-69
Dlo_pri0002F.1_g05720.1	4.16435	2.02929	7.015e-05	2.05212	AT4G29720.1	0
Dlo_alt0117F-010-01.1_g00020.1	2.08917	3.85914	7.04136e-05	0.541356	AT2G35840.3	0
Dlo_pri0097F.1_g02750.1	0.697335	3.26376	7.11699e-05	0.21366	AT5G61640.1	7e-87
Dlo_pri0635F.1_g00100.1	4.05802	7.24832	7.17642e-05	0.559856	AT1G62990.1	4e-165
Dlo_pri0213F.1_g00320.1	0.836648	1.45091	7.18741e-05	0.576638	AT1G70060.1	0
Dlo_alt0131F-012-01.1_g00010.1	2.97172	1.84245	7.19669e-05	1.61292	AT3G54020.1	7e-148
Dlo_pri0191F.1_g00930.1	0.648358	1.63231	7.21355e-05	0.397202	AT1G15960.1	0
Dlo_pri0200F.1_g00780.1	0.409782	1.74544	7.26931e-05	0.234773	AT1G23740.1	2e-61
Dlo_pri2372F.1_g00010.1	22.7522	12.6076	7.37353e-05	1.80463	AT1G05260.1	7e-24
Dlo_pri0021F.1_g05870.1	1.10482	0.530388	7.39005e-05	2.08305	AT2G43200.1	0
Dlo_pri0487F.1_g00450.1	3.35465	5.86307	7.39744e-05	0.572167	AT4G17900.1	2e-113
Dlo_pri0002F.1_g09620.1	1.60786	3.02364	7.40803e-05	0.531763	AT1G17100.1	1e-44
Dlo_alt0064F-015-01.1_g00030.1	1.78223	3.45183	7.48894e-05	0.516315	AT5G18130.1	2e-37
Dlo_pri0016F.1_g00090.1	3.87561	2.38964	7.50902e-05	1.62184	AT3G19540.1	0
Dlo_alt0230F-007-01.1_g00010.1	3.09422	1.95725	7.53923e-05	1.5809	AT1G50660.1	0
Dlo_pri0143F.1_g01000.1	2.41056	4.46507	7.55293e-05	0.539869	AT3G05290.1	1e-148
Dlo_pri0259F.1_g01230.1	4.25825	7.39851	7.64462e-05	0.575555	AT2G26060.1	2e-59
Dlo_pri0121F.1_g01830.1	8.33434	5.72878	7.81401e-05	1.45482	AT3G56880.1	3e-16
Dlo_pri0203F.1_g01690.1	4.19678	9.61874	7.83769e-05	0.436313	AT1G12350.1	1e-33
Dlo_pri0097F.1_g00250.1	1.47007	0.680488	8.00159e-05	2.16031	AT3G27060.1	0
Dlo_pri0074F.1_g02280.1	0.985985	2.04088	8.06613e-05	0.483117	AT1G32240.1	4e-27
Dlo_pri0066F.1_g00850.1	1.10194	1.93596	8.11585e-05	0.569196	AT5G41800.1	0
Dlo_pri0039F.1_g03200.1	1.11037	0.395116	8.17361e-05	2.81024	AT5G45700.1	1e-49
Dlo_pri0018F.1_g03430.1	1.4716	2.82239	8.20408e-05	0.521402	AT4G02050.1	0
Dlo_pri1544F.1_g00050.1	1.52979	0.449761	8.26446e-05	3.40133	AT5G36950.1	1.5
Dlo_pri0430F.1_g01020.1	0.240054	1.70334	8.32006e-05	0.140932	AT2G46150.1	1e-20
Dlo_alt0148F-004-01.1_g00050.1	3.81367	2.47669	8.39549e-05	1.53983	AT4G33110.2	4e-165
Dlo_alt0047F-001-01.1_g00040.1	4.09346	2.66757	8.41612e-05	1.53453	AT1G07320.2	2e-108
Dlo_pri0006F.1_g06320.1	1.04088	0.45853	8.54834e-05	2.27003	AT5G26910.1	5e-98
Dlo_pri0088F.1_g00600.1	2.19123	1.54	8.55033e-05	1.42287	AT1G14810.1	0
Dlo_alt0324F-003-01.1_g00060.1	0.699444	1.28817	8.59633e-05	0.542973	AT1G27320.1	0
Dlo_pri0379F.1_g01060.1	2.13693	0.730484	8.63359e-05	2.92537	AT1G23000.1	9e-15
Dlo_pri0029F.1_g00570.1	1.0902	2.37699	8.71422e-05	0.458647	AT5G49630.1	0
Dlo_pri2864F.1_g00010.1	2.19122	1.07026	8.90189e-05	2.04738	ATCG00520.1	5e-73
Dlo_pri0001F.1_g00540.1	1.61592	3.21028	9.01819e-05	0.503359	AT4G37680.2	0
Dlo_alt0398F-001-01.1_g00120.1	4.26961	2.4949	9.03051e-05	1.71134	AT2G06520.1	5e-18
Dlo_pri0033F.1_g00410.1	3.28939	1.61546	9.11104e-05	2.03619	AT1G20610.1	3e-180
Dlo_pri0190F.1_g01680.1	1.59522	1.0356	9.12786e-05	1.54039	AT5G66470.1	0
Dlo_pri0248F.1_g00380.1	8.73917	5.91642	9.1533e-05	1.47711	AT4G38640.1	5e-98
Dlo_pri0039F.1_g00910.1	8.11448	4.69234	9.19122e-05	1.7293	AT1G29980.1	0
Dlo_pri0005F.1_g10620.1	5.6558	9.98264	9.20093e-05	0.566564	AT3G51840.1	9e-91
Dlo_pri0047F.1_g00910.1	1.28932	2.64603	9.26861e-05	0.487266	AT3G07550.2	2e-116
Dlo_pri0709F.1_g00410.1	1.54262	0.744318	9.31578e-05	2.07253	AT3G42170.1	0.016
Dlo_pri0000F.1_g00390.1	1.60604	3.25238	9.35886e-05	0.493805	AT4G36860.1	0
Dlo_alt0112F-010-01.1_g00030.1	1.27035	0.671442	9.48468e-05	1.89197	AT1G30690.2	2e-157
Dlo_pri0221F.1_g01550.1	1.68858	0.461333	9.50999e-05	3.66022	AT3G54710.1	5e-19
Dlo_pri0047F.1_g01370.1	1.45979	0.43603	9.51417e-05	3.34791	AT5G58280.1	3e-74
Dlo_pri0023F.1_g04450.1	0.965842	1.54459	9.57358e-05	0.625306	AT1G59820.1	0
Dlo_alt0686F-003-01.1_g00030.1	1.39433	2.54888	9.72634e-05	0.547034	AT4G39140.5	2e-97
Dlo_alt0139F-002-01.1_g00020.1	1.29625	0.758202	9.75853e-05	1.70963	AT1G05190.1	2e-47
Dlo_pri0000F.1_g07340.1	3.13272	8.81309	9.78798e-05	0.355463	AT5G08350.1	2e-73
Dlo_pri0637F.1_g00490.1	27.2172	12.8347	9.79838e-05	2.12059	AT5G22430.1	2e-29
Dlo_pri0382F.1_g00370.1	1.07762	0.268092	9.80233e-05	4.0196	AT5G12930.1	1e-28
Dlo_pri0183F.1_g00450.1	9.04831	5.5606	9.85638e-05	1.62722	AT1G11430.1	3e-91
Dlo_alt0200F-002-01.1_g00020.1	0.887635	2.35888	9.87951e-05	0.376295	AT2G45400.1	2e-89
Dlo_pri0041F.1_g00230.1	0.546847	3.17327	0.000101376	0.172329	AT4G19645.2	8e-116
Dlo_pri0151F.1_g01650.1	1.76593	4.13754	0.000103548	0.426807	AT2G02500.1	9e-127
Dlo_alt0253F-004-01.1_g00080.1	2.22283	0.92664	0.000104063	2.3988	AT3G59590.1	2.8
Dlo_pri0015F.1_g01170.1	7.66411	4.99052	0.00010634	1.53573	AT2G25480.1	7e-07
Dlo_pri0327F.1_g00290.1	0.472564	1.85627	0.000107713	0.254577	AT5G65210.6	3e-103
Dlo_alt0001F-043-01.1_g00020.1	1.95663	3.20126	0.00010774	0.611204	AT5G65760.1	0
Dlo_pri0125F.1_g02340.1	0.26438	4.18963	0.000107933	0.0631035	AT3G15510.1	1e-109
Dlo_pri0024F.1_g00170.1	0.616118	1.67002	0.000108647	0.368929	AT1G55320.1	0
Dlo_pri0047F.1_g01790.1	0.670105	1.50806	0.000109536	0.444349	AT2G30470.1	0
Dlo_pri0342F.1_g01270.1	1.35405	0.707015	0.000110197	1.91516	AT5G14020.1	3e-161
Dlo_pri0478F.1_g00790.1	0.944424	2.72676	0.000110246	0.346354	AT5G51160.1	7e-22
Dlo_pri0433F.1_g01030.1	1.5814	3.58354	0.000110464	0.441295	AT5G54690.1	0
Dlo_alt0029F-010-01.1_g00020.1	0.901815	4.40815	0.000110548	0.204579	AT1G75750.2	3e-25
Dlo_pri0070F.1_g03690.1	1.81234	3.75374	0.000111025	0.482808	AT1G18720.1	4e-83
Dlo_pri0215F.1_g01570.1	0.907431	1.72967	0.000113243	0.524628	AT1G07530.1	0
Dlo_pri0558F.1_g00390.1	1.01256	2.14588	0.000114034	0.471863	AT4G25650.1	2e-146
Dlo_pri0416F.1_g00180.1	1.68476	3.25245	0.000114186	0.517996	AT4G35300.5	5e-107
Dlo_pri0070F.1_g03330.1	3.557	2.21676	0.000114409	1.6046	AT2G05990.2	0
Dlo_pri0395F.1_g00240.1	2.16552	3.87382	0.000114436	0.559013	AT1G55840.1	2e-137
Dlo_alt0360F-001-01.1_g00010.1	1.08008	8.06414	0.00011483	0.133937	AT4G11650.1	8e-103
Dlo_alt0205F-010-01.1_g00030.1	1.22744	2.75673	0.000115386	0.445253	AT2G02870.3	2e-148
Dlo_pri0469F.1_g00500.1	0.736884	3.07501	0.000116368	0.239636	AT5G24090.1	4e-113
Dlo_pri0026F.1_g01020.1	15.0171	10.0839	0.000116707	1.4892	AT1G29390.2	3e-50
Dlo_pri0744F.1_g00150.1	0.551508	1.51455	0.000118532	0.36414	AT1G75280.1	4e-89
Dlo_alt0362F-006-01.1_g00020.1	1.72827	3.17557	0.00011886	0.544238	AT4G12710.1	4e-123
Dlo_pri0006F.1_g05810.1	4.97766	11.8029	0.000119195	0.421732	AT3G62420.1	1e-24
Dlo_pri0194F.1_g01410.1	1.28372	4.95314	0.000119496	0.259173	AT5G48370.2	0
Dlo_pri0000F.1_g01290.1	6.59199	11.3369	0.000119514	0.581464	AT4G37000.1	1e-51
Dlo_pri0390F.1_g00930.1	4.46688	3.13705	0.000119803	1.42391	AT2G20830.1	3e-97
Dlo_pri0338F.1_g01370.1	4.07122	2.03946	0.00012297	1.99622	AT4G18020.6	4e-143
Dlo_pri0055F.1_g04510.1	1.34154	0.912481	0.000124506	1.47021	AT3G10690.1	0
Dlo_pri0015F.1_g05160.1	1.23074	3.52412	0.000124843	0.349232	AT1G02660.1	0
Dlo_pri0469F.1_g00210.1	18.0846	12.7665	0.000125557	1.41657	AT2G46330.1	1e-21
Dlo_pri0047F.1_g03950.1	0.136365	1.15204	0.000126196	0.118368	AT2G40010.1	7e-148
Dlo_alt0219F-011-01.1_g00050.1	5.50941	3.1552	0.000126414	1.74613	AT5G16990.1	0
Dlo_pri0181F.1_g01890.1	6.38935	3.34698	0.000126499	1.90899	AT3G16240.1	2e-144
Dlo_pri0035F.1_g02190.1	3.24859	1.98975	0.000127277	1.63266	AT5G10920.1	6e-128
Dlo_pri0082F.1_g03360.1	2.59782	4.14863	0.000129569	0.626189	AT5G67230.1	0
Dlo_pri0453F.1_g00080.1	10.5397	5.51035	0.000130237	1.91271	AT2G33810.1	3e-21
Dlo_pri0033F.1_g02130.1	1.52931	8.10722	0.000131183	0.188636	AT1G76140.1	0
Dlo_pri0488F.1_g00360.1	1.33983	2.8001	0.000131214	0.478493	AT5G23530.1	3e-113
Dlo_pri0391F.1_g00140.1	0.0601657	1.27084	0.000131379	0.0473431	AT5G59480.1	2e-108
Dlo_pri0031F.1_g01170.1	18.8996	12.6717	0.000131664	1.49148	AT5G65220.1	5e-31
Dlo_alt0138F-002-01.1_g00100.1	0.674779	3.1686	0.000132048	0.212958	AT2G15220.1	8e-86
Dlo_alt0261F-005-01.1_g00050.1	2.35334	0.873632	0.000133195	2.69374	AT3G07800.1	8e-112
Dlo_pri0040F.1_g01750.1	7.44336	4.35354	0.000133759	1.70973	AT3G03773.1	2e-77
Dlo_pri0187F.1_g01440.1	4.53689	2.71916	0.000134183	1.66849	AT3G13560.2	0
Dlo_alt0004F-034-01.1_g00100.1	4.79745	2.71919	0.00013442	1.76429	AT5G49300.1	4e-38
Dlo_pri0082F.1_g02630.1	7.88583	5.22372	0.000135168	1.50962	AT4G36960.2	9e-15
Dlo_pri0397F.1_g00600.1	0.930223	1.78891	0.000135699	0.519996	AT4G11800.1	0
Dlo_pri0001F.1_g00890.1	0.842312	2.96088	0.000135726	0.28448	AT1G22680.1	5e-06
Dlo_alt0164F-013-01-1.1_g00020.1	0.990082	2.59381	0.000135731	0.38171	AT4G13510.1	2e-102
Dlo_pri0042F.1_g03480.1	1.78625	0.845067	0.000135818	2.11374	AT1G19850.1	0
Dlo_pri0248F.1_g01180.1	5.02443	3.06556	0.000136079	1.63899	AT4G34880.1	2e-170
Dlo_pri0006F.1_g06590.1	1.04662	0.434919	0.000136672	2.40646	AT3G16850.1	0
Dlo_pri0235F.1_g01330.1	0.628872	2.66042	0.000137859	0.23638	AT5G48820.1	1e-28
Dlo_pri0229F.1_g00080.1	0.832523	1.69465	0.000138837	0.491265	AT1G22020.1	0
Dlo_pri0261F.1_g00330.1	3.83394	2.25886	0.000140656	1.69729	AT5G48150.2	0
Dlo_pri0038F.1_g01140.1	1.16651	0.393258	0.000140827	2.96626	AT3G62640.1	3e-18
Dlo_pri0138F.1_g01610.1	0.928014	2.89424	0.000143294	0.320641	AT4G33920.1	0
Dlo_pri0233F.1_g01010.1	0.378498	1.32644	0.000145064	0.285348	AT3G45600.1	3e-135
Dlo_pri0188F.1_g01930.1	1.43041	0.894165	0.000145307	1.59972	AT1G71720.1	0
Dlo_alt0261F-006-01.1_g00070.1	1.68878	2.84303	0.000146913	0.594008	AT5G35690.1	1e-141
Dlo_pri0398F.1_g00560.1	3.50295	2.32271	0.000147099	1.50813	AT3G21790.1	9e-140
Dlo_pri0029F.1_g05770.1	0.658054	3.767	0.000148272	0.174689	AT1G75900.1	5e-137
Dlo_pri0050F.1_g02780.1	1.83053	5.16735	0.000149068	0.35425	AT1G67340.1	1e-136
Dlo_alt0303F-001-01.1_g00030.1	1.19176	3.06127	0.000149929	0.389303	AT1G76690.1	7e-162
Dlo_alt0097F-006-01.1_g00190.1	1.57697	0.775643	0.00015014	2.03311	AT3G27060.1	0
Dlo_alt0057F-010-01.1_g00100.1	2.98009	1.70099	0.000150558	1.75197	AT3G15270.1	4e-36
Dlo_pri0067F.1_g02650.1	2.19506	7.40112	0.000153093	0.296585	AT2G30080.1	1e-148
Dlo_pri1017F-1.1_g00030.1	2.57777	1.48148	0.000153513	1.73999	AT5G57340.1	1e-09
Dlo_pri0177F.1_g02390.1	0.868587	1.54858	0.000153535	0.560893	AT2G38280.2	0
Dlo_pri0174F.1_g00740.1	8.66506	6.36849	0.000153689	1.36061	AT5G54600.1	3e-80
Dlo_pri0543F.1_g00240.1	3.49818	2.14572	0.000154105	1.63031	AT1G44446.1	0
Dlo_pri0000F.1_g11260.1	3.87725	7.19077	0.0001545	0.539197	AT2G02040.1	0
Dlo_alt0260F-003-01.1_g00020.1	0.890034	2.22894	0.000155837	0.399308	AT4G03390.1	4e-43
Dlo_pri0571F.1_g00670.1	13.6915	8.38367	0.000155867	1.63311	AT2G34620.1	3e-123
Dlo_pri0143F.1_g00910.1	3.09464	1.50248	0.000156445	2.05968	AT3G05410.2	3e-102
Dlo_pri0144F.1_g01140.1	2.35331	5.4281	0.000156576	0.433543	AT4G16370.1	0
Dlo_pri0627F.1_g00090.1	1.01717	5.38413	0.000157425	0.18892	AT2G14960.1	0
Dlo_pri0143F.1_g00480.1	1.99867	1.17941	0.000157606	1.69463	AT5G27730.1	0
Dlo_pri0002F.1_g01410.1	1.78571	0.708813	0.000158034	2.5193	AT5G44560.2	1e-51
Dlo_pri1845F.1_g00020.1	1.48624	0.49029	0.000161506	3.03134	AT5G36950.1	1.5
Dlo_pri0050F.1_g02570.1	2.44767	5.90411	0.000161524	0.41457	AT4G02480.1	0
Dlo_pri0260F.1_g00150.1	4.30038	2.03953	0.000163009	2.10851	AT4G28250.1	1e-113
Dlo_pri3005F.1_g00010.1	1.44703	0.399027	0.000163349	3.6264	AT5G63570.1	1.5
Dlo_alt0001F-015-01.1_g00100.1	1.50632	1.08098	0.000164946	1.39348	AT1G67040.1	1e-18
Dlo_alt0290F-005-01-1.1_g00020.1	1.44092	3.03072	0.000165431	0.47544	AT4G11330.1	2e-48
Dlo_pri0025F.1_g01910.1	1.14151	2.94369	0.000165614	0.387783	AT2G18250.1	1e-90
Dlo_pri0014F.1_g01120.1	0.919029	4.37721	0.000166573	0.209958	AT1G21460.1	4e-119
Dlo_pri0236F.1_g00120.1	0.151846	1.82279	0.000169064	0.083304	AT3G48240.1	2e-34
Dlo_pri0002F.1_g09630.1	2.08046	1.28534	0.000171183	1.6186	AT3G06350.1	0
Dlo_pri0050F.1_g00230.1	2.60716	8.04785	0.000171539	0.323957	AT2G42490.1	0
Dlo_pri0077F.1_g03280.1	4.96284	3.28761	0.000171643	1.50956	AT1G19150.1	9e-138
Dlo_pri0001F.1_g01830.1	16.9488	6.81057	0.000173919	2.48861	AT5G10560.1	0
Dlo_pri0344F.1_g00440.1	6.66627	12.3231	0.000175732	0.540956	AT4G31130.1	9e-96
Dlo_pri0380F.1_g00820.1	0.741831	3.26611	0.000182761	0.227129	AT3G05550.1	3e-30
Dlo_pri0055F.1_g01720.1	19.786	10.9067	0.000184422	1.81412	AT5G13710.2	0
Dlo_pri0000F.1_g08070.1	0.677187	1.47641	0.000184896	0.458671	AT5G23130.1	2e-108
Dlo_pri0110F.1_g00350.1	0.244644	1.4913	0.000185088	0.164048	AT2G03810.4	6e-10
Dlo_alt0016F-007-01.1_g00030.1	0.832346	1.42906	0.000185296	0.582442	AT4G34260.1	0
Dlo_pri0634F.1_g00430.1	1.55192	0.810149	0.000185721	1.91559	AT1G70230.1	1e-132
Dlo_pri0004F.1_g02690.1	5.7983	3.71771	0.000188181	1.55964	AT5G18660.1	0
Dlo_alt0028F-026-01-1.1_g00030.1	0.264356	1.08957	0.00018933	0.242623	AT2G46150.1	8e-13
Dlo_pri0023F.1_g02910.1	3.04552	2.07113	0.000189748	1.47046	AT3G59400.1	2e-73
Dlo_pri0026F.1_g03800.1	0.228917	6.58321	0.000190642	0.0347729	AT4G24130.1	2e-27
Dlo_alt0082F-015-01.1_g00200.1	6.48475	3.87299	0.000192824	1.67435	AT2G23670.1	7e-16
Dlo_pri0076F.1_g01070.1	3.28022	2.08448	0.000195545	1.57364	AT5G13630.1	0
Dlo_alt0157F-004-01.1_g00010.1	2.31229	0.992727	0.000198211	2.32923	AT4G39900.1	4e-24
Dlo_pri0015F.1_g05190.1	2.71933	1.52773	0.000198461	1.77998	AT2G47440.1	0
Dlo_pri0196F.1_g00870.1	0.691015	1.50292	0.000200374	0.459781	AT1G30540.1	4e-132
Dlo_alt0056F-008-01-1.1_g00050.1	2.2517	4.10909	0.00020042	0.54798	AT5G53460.3	0
Dlo_pri0064F.1_g01460.1	3.36532	7.35947	0.000201237	0.457277	AT2G44130.1	1e-63
Dlo_pri0769F.1_g00470.1	0.40942	1.49502	0.000201773	0.273856	AT2G17040.1	2e-102
Dlo_pri0073F.1_g02310.1	0.820555	1.51685	0.000206392	0.54096	AT4G28600.1	0
Dlo_pri0546F.1_g00270.1	3.37743	6.26994	0.000208641	0.53867	AT2G01190.1	5e-106
Dlo_pri0031F.1_g00310.1	3.66715	2.22308	0.000208958	1.64958	AT4G39860.1	6e-99
Dlo_pri0179F.1_g00700.1	13.6461	7.13296	0.000210315	1.9131	AT1G19330.2	2e-91
Dlo_pri0137F.1_g02120.1	0.0280098	1.9157	0.000210471	0.0146212	AT5G14940.1	0
Dlo_pri0143F.1_g01070.1	1.43432	3.16066	0.00021272	0.453804	AT3G05250.1	3e-80
Dlo_pri1398F.1_g00080.1	3.93131	2.31682	0.000215135	1.69686	AT5G67390.2	8e-26
Dlo_pri0198F.1_g01820.1	1.38971	4.83175	0.000219668	0.28762	AT2G29490.1	4e-68
Dlo_pri0325F.1_g00880.1	1.44526	2.37088	0.000221413	0.60959	AT4G32010.1	0
Dlo_pri0000F.1_g10430.1	24.6031	13.0643	0.000221666	1.88323	AT2G02100.1	1e-26
Dlo_pri0065F.1_g02300.1	1.24401	2.45712	0.000222771	0.506287	AT4G17020.1	0
Dlo_pri0042F.1_g01090.1	3.86247	2.39641	0.000223973	1.61177	AT1G47740.2	5e-119
Dlo_pri1517F.1_g00170.1	1.55517	0.752184	0.000224467	2.06754	AT2G36090.1	0.2
Dlo_pri0324F.1_g00150.1	0.742624	1.48899	0.000226879	0.498742	AT1G27320.1	0
Dlo_pri0230F.1_g00930.1	3.06594	2.22999	0.000229724	1.37486	AT1G50660.1	0
Dlo_pri0097F.1_g01280.1	38.3451	13.9369	0.000230733	2.75133	AT4G24830.1	0
Dlo_alt0010F-015-01.1_g00010.1	9.03444	25.7644	0.000235477	0.350655	AT5G25610.1	2e-71
Dlo_pri0147F.1_g03120.1	0.577373	1.18258	0.00023684	0.488232	AT2G31130.1	5e-21
Dlo_alt0035F-009-01.1_g00080.1	0.164155	1.25072	0.000236995	0.131249	AT4G24540.1	5e-32
Dlo_alt0191F-004-01.1_g00020.1	6.54333	13.0252	0.000238168	0.50236	AT3G54820.1	9e-147
Dlo_alt0183F-011-01.1_g00040.1	1.28217	4.31921	0.000240792	0.296853	AT4G04610.1	0
Dlo_pri0173F.1_g01070.1	6.46427	4.46901	0.000247623	1.44647	AT2G33800.1	2e-58
Dlo_alt0015F-025-01.1_g00030.1	2.01208	1.0095	0.000248101	1.99315	AT3G62630.1	2e-79
Dlo_pri0084F.1_g02980.1	2.02144	4.26246	0.00024894	0.474242	AT5G64550.1	0
Dlo_pri0243F.1_g01570.1	1.85948	1.2014	0.000250215	1.54776	AT3G52170.2	5e-35
Dlo_pri0183F.1_g00880.1	2.69363	6.58902	0.000253118	0.408805	AT1G11530.1	4e-52
Dlo_pri0192F.1_g02130.1	0.282088	2.55428	0.000255979	0.110437	AT1G21750.1	0
Dlo_pri0462F.1_g00570.1	8.29023	5.71404	0.00026041	1.45085	AT2G28410.1	1e-05
Dlo_pri0312F.1_g01080.1	5.18821	8.94696	0.000261643	0.579885	AT4G08790.1	2e-121
Dlo_pri0347F.1_g01010.1	1.15716	2.33862	0.000263063	0.494805	AT1G08860.1	2e-161
Dlo_pri0028F.1_g01690.1	0.474377	1.65181	0.000263571	0.287186	AT5G62165.3	7e-37
Dlo_alt0001F-016-01.1_g00020.1	1.16136	2.48403	0.000264655	0.467529	AT3G28050.1	9e-109
Dlo_pri0009F.1_g01120.1	7.95183	18.0072	0.000266424	0.441591	AT5G47870.1	4e-74
Dlo_pri0004F.1_g04350.1	3.43284	1.78984	0.000267742	1.91796	AT3G06890.1	5e-14
Dlo_pri0261F.1_g00690.1	1.35652	4.64976	0.000267836	0.291739	***** No hits
Dlo_alt0013F-011-01.1_g00010.1	3.95027	15.6901	0.00026827	0.251769	AT1G64660.1	0
Dlo_alt0083F-010-01.1_g00010.1	7.12493	17.2141	0.000268481	0.4139	AT5G02500.1	0
Dlo_alt0137F-014-01.1_g00030.1	6.4518	11.9701	0.000272199	0.538992	AT1G70490.2	6e-77
Dlo_alt0543F-001-01.1_g00020.1	3.02679	1.69167	0.00027322	1.78923	AT1G44446.1	0
Dlo_pri0084F.1_g00600.1	2.24509	4.18787	0.000275242	0.536094	AT2G02380.1	5e-17
Dlo_pri0147F.1_g03500.1	3.42328	6.29571	0.000276154	0.543748	AT5G54080.2	0
Dlo_pri0782F.1_g00360.1	1.52805	0.629774	0.000277236	2.42634	AT4G27280.1	1e-36
Dlo_pri0150F.1_g00960.1	3.4332	1.79958	0.000278218	1.90777	AT3G18280.1	2e-24
Dlo_alt0117F-004-01.1_g00090.1	1.41536	2.60942	0.000279315	0.542405	AT2G35940.3	3e-126
Dlo_alt0072F-013-01.1_g00090.1	2.93528	1.81912	0.000279333	1.61357	AT2G45470.1	2e-154
Dlo_pri0077F.1_g02570.1	0.0500762	1.19359	0.000280635	0.0419543	AT1G19230.1	0
Dlo_pri0126F.1_g02280.1	6.75072	4.01975	0.000281809	1.67939	AT5G55660.1	3e-46
Dlo_alt0159F-014-01-1.1_g00030.1	3.38782	7.64542	0.000282084	0.443118	AT1G17840.1	4e-31
Dlo_pri0142F.1_g02160.1	3.46011	2.12558	0.000282718	1.62784	AT5G62390.1	5e-104
Dlo_alt0134F-008-01.1_g00090.1	0.699699	1.30255	0.000287118	0.537176	AT1G18750.1	3e-48
Dlo_alt0006F-018-02.1_g00020.1	6.677	4.82489	0.000287119	1.38387	AT5G56230.1	6e-42
Dlo_pri0072F.1_g00030.1	5.64554	4.26118	0.000290045	1.32488	AT3G10950.1	1e-56
Dlo_pri0253F.1_g01400.1	4.78948	3.2167	0.000292184	1.48894	AT5G03370.1	9e-28
Dlo_pri0599F.1_g00400.1	1.62058	3.79676	0.000295483	0.426834	AT3G27740.2	4e-19
Dlo_pri0103F.1_g00440.1	1.07224	2.90832	0.00029551	0.368678	AT2G46680.1	2e-40
Dlo_alt0097F-009-01.1_g00090.1	38.131	13.8572	0.000295601	2.7517	AT4G24830.1	0
Dlo_pri0323F.1_g00080.1	1.69535	4.89554	0.00029744	0.346305	AT5G04470.1	0.06
Dlo_alt0455F-004-01.1_g00020.1	2.29181	4.15017	0.000298816	0.55222	AT5G16550.1	2e-34
Dlo_pri0033F.1_g02710.1	0.458506	1.42228	0.000299395	0.322373	AT1G20270.1	6e-141
Dlo_pri0128F.1_g00950.1	9.00448	6.25863	0.000299471	1.43873	AT5G05830.1	6e-68
Dlo_pri0084F.1_g02830.1	13.31	10.4881	0.000299886	1.26906	AT1G15820.1	1e-08
Dlo_pri0002F.1_g08760.1	12.153	43.0689	0.000300439	0.282177	AT1G80160.1	5e-83
Dlo_alt0143F-004-01.1_g00020.1	1.73475	3.19432	0.00030101	0.543074	AT3G05290.1	5e-140
Dlo_pri0001F.1_g03530.1	1.07803	0.704594	0.0003015	1.53	AT1G67040.1	4e-36
Dlo_pri0375F.1_g00980.1	15.2171	27.3208	0.000303797	0.556977	AT1G16180.2	1e-57
Dlo_alt0282F-005-01.1_g00080.1	7.1708	3.53058	0.000307543	2.03106	AT3G60130.1	5e-18
Dlo_pri0006F.1_g04060.1	2.2769	3.92247	0.000308173	0.580478	AT1G65930.1	0
Dlo_pri0088F.1_g02390.1	16.5944	8.5391	0.000308603	1.94335	AT5G28640.1	3e-39
Dlo_pri0208F.1_g00600.1	0.873996	4.27509	0.000308869	0.204439	AT1G23090.1	0
Dlo_pri0062F.1_g02910.1	6.93158	3.45706	0.000309408	2.00505	AT5G53870.1	4e-40
Dlo_pri0384F.1_g01040.1	0.845679	1.73033	0.000309608	0.488738	AT5G51070.1	0
Dlo_pri0263F.1_g00290.1	4.1117	9.03057	0.000310143	0.455309	AT4G30200.3	0
Dlo_pri0307F.1_g01510.1	3.59973	2.18279	0.000312786	1.64914	AT1G49510.1	1e-17
Dlo_pri0000F.1_g06220.1	1.5223	4.73968	0.000320026	0.321181	AT1G13680.1	4e-163
Dlo_pri0035F.1_g02910.1	0.271215	3.61862	0.000320062	0.0749497	AT2G22540.2	8e-35
Dlo_alt0222F-004-01.1_g00040.1	0.846436	1.82566	0.000320107	0.463633	AT5G12860.2	2e-148
Dlo_pri0055F.1_g00990.1	2.218	3.91148	0.00032058	0.567049	AT3G63520.1	5e-141
Dlo_pri0061F.1_g04180.1	2.06011	0.970979	0.000323257	2.12169	AT3G06880.1	2e-25
Dlo_pri0082F.1_g02500.1	13.3279	26.3261	0.000324555	0.506262	AT4G33985.1	4e-41
Dlo_alt0181F-008-01.1_g00020.1	1.78501	0.977367	0.000328797	1.82635	AT3G16000.1	1e-113
Dlo_pri0057F.1_g01480.1	1.23225	0.605366	0.000329797	2.03554	AT5G53900.2	1e-144
Dlo_pri0031F.1_g00230.1	4.31166	7.08246	0.000330509	0.60878	AT4G39850.2	8e-115
Dlo_pri0071F.1_g01220.1	0.741099	1.72671	0.000332157	0.429198	AT1G21680.1	0
Dlo_alt0008F-052-01.1_g00090.1	4.11507	7.50537	0.000332865	0.548283	AT1G01360.1	2e-99
Dlo_pri0050F.1_g04350.1	2.59455	1.56767	0.0003333	1.65503	AT2G33550.1	3e-78
Dlo_alt0251F-001-01.1_g00050.1	0.210078	1.31003	0.000336725	0.160361	AT4G05120.1	1e-177
Dlo_pri0059F.1_g02950.1	1.93022	3.66226	0.000337052	0.527056	AT1G17080.1	4e-21
Dlo_pri0496F.1_g00640.1	1.11424	0.246879	0.000341214	4.51331	AT2G01200.2	2e-55
Dlo_pri0234F.1_g01730.1	31.8776	16.3281	0.000341222	1.95232	AT1G10200.1	1e-114
Dlo_pri0030F.1_g01420.1	2.6654	1.09287	0.000341331	2.4389	AT5G04320.2	1e-23
Dlo_pri0030F.1_g04850.1	81.6962	201.155	0.00034304	0.406135	AT3G09390.1	5e-08
Dlo_pri0036F.1_g04420.1	29.8525	13.741	0.000343168	2.17251	AT1G75290.1	4e-84
Dlo_pri0224F.1_g00590.1	0.847119	2.20037	0.000345424	0.384989	AT2G38320.1	1e-168
Dlo_pri0098F.1_g01910.1	1.63778	0.855076	0.000345544	1.91537	AT2G40480.1	4e-14
Dlo_alt0129F-003-01-1.1_g00040.1	9.16815	4.44375	0.000346083	2.06316	AT3G52960.1	1e-34
Dlo_alt0025F-030-01.1_g00110.1	1.50931	3.03244	0.000348601	0.49772	AT4G36710.1	9e-97
Dlo_pri3061F.1_g00010.1	5.6981	3.88195	0.000350621	1.46784	ATCG01310.1	3e-35
Dlo_pri0084F.1_g01470.1	1.10747	2.58809	0.000352138	0.42791	AT4G21192.2	3e-41
Dlo_pri0070F.1_g02970.1	2.55452	4.97833	0.000353851	0.513127	AT1G74530.3	7e-118
Dlo_pri0024F.1_g01440.1	10.2124	28.1474	0.000354123	0.362818	AT5G04530.1	0
Dlo_pri0010F.1_g03690.1	1.77293	0.885573	0.000355774	2.00202	AT5G25380.1	2e-147
Dlo_pri0132F.1_g01690.1	3.49508	2.10434	0.000358695	1.66089	AT2G37080.1	1e-144
Dlo_pri0002F.1_g07730.1	1.44776	0.846032	0.000358928	1.71123	AT3G16060.1	0
Dlo_pri0205F.1_g00030.1	2.71697	1.70248	0.0003611	1.59588	AT1G10370.1	2e-109
Dlo_alt0142F-003-01.1_g00020.1	1.74505	2.95965	0.000361384	0.589613	AT5G61510.1	1e-62
Dlo_pri0017F.1_g07670.1	2.19135	4.6024	0.000365301	0.476131	AT3G01170.1	1e-75
Dlo_pri0445F.1_g00880.1	2.68105	1.94156	0.00036597	1.38087	AT4G01070.1	3e-166
Dlo_pri0301F.1_g00640.1	21.1089	11.3989	0.000366419	1.85183	AT3G62980.1	0
Dlo_pri0144F.1_g00440.1	1.3493	4.24984	0.000369333	0.317493	AT4G17180.1	0
Dlo_pri0160F.1_g01650.1	0.195024	1.15499	0.000372025	0.168853	AT1G22240.1	5e-149
Dlo_pri0053F.1_g04740.1	3.54723	6.81358	0.000372323	0.520611	AT3G06350.1	3e-124
Dlo_pri0025F.1_g02240.1	6.02191	3.95726	0.000374452	1.52174	AT4G36470.1	6e-155
Dlo_pri0000F.1_g12050.1	0.0600293	1.02045	0.000374927	0.0588262	AT5G06920.1	1e-06
Dlo_alt0001F-046-01.1_g00060.1	2.88888	4.80092	0.00037701	0.601734	AT2G22780.1	1e-174
Dlo_pri1391F.1_g00040.1	1.46634	2.70506	0.00038132	0.542075	AT5G64510.1	7e-135
Dlo_pri0042F.1_g01950.1	24.6234	53.5997	0.000384672	0.459393	AT1G75280.1	1e-171
Dlo_pri0445F.1_g00750.1	1.58653	3.33519	0.00039001	0.475694	AT5G64440.1	8e-147
Dlo_pri0369F.1_g00220.1	0.40895	1.48827	0.000391664	0.274782	AT2G16910.1	8e-45
Dlo_pri0098F.1_g00890.1	1.78118	1.15515	0.000392527	1.54194	AT1G06010.1	4e-16
Dlo_alt0039F-011-01.1_g00010.1	7.20571	4.03372	0.000394734	1.78637	AT2G34510.1	5e-155
Dlo_alt0526F-001-01.1_g00020.1	0.411231	1.67858	0.000397155	0.244987	AT3G57270.1	2e-142
Dlo_pri0135F.1_g02000.1	12.9074	6.73259	0.000399913	1.91715	AT1G12050.1	0
Dlo_pri0065F.1_g02730.1	0.550033	1.17097	0.000402173	0.469724	AT5G58040.1	3e-27
Dlo_pri0035F.1_g02230.1	8.28463	5.79901	0.000402376	1.42863	AT5G10920.1	5e-132
Dlo_pri0076F.1_g03920.1	3.60552	2.4753	0.000404769	1.4566	AT3G57880.1	0
Dlo_pri0450F.1_g00870.1	1.05697	0.644841	0.000407808	1.63911	AT1G31920.1	0
Dlo_alt0980F-001-01.1_g00120.1	0.558036	1.56995	0.000408844	0.355449	AT5G57510.1	0.065
Dlo_pri0098F.1_g02890.1	8.39856	28.336	0.000412454	0.296391	AT4G33550.2	2e-08
Dlo_pri0427F.1_g00290.1	1.3003	2.1655	0.000416726	0.600461	AT1G34260.1	0
Dlo_pri0179F.1_g01380.1	11.6609	8.50785	0.000417508	1.37061	AT1G75350.1	4e-55
Dlo_pri0418F.1_g00520.1	2.78621	8.27358	0.000418309	0.33676	AT1G20823.1	2e-51
Dlo_alt0215F-004-01.1_g00040.1	0.572474	1.15607	0.000422453	0.495189	AT1G07530.1	0
Dlo_pri0164F.1_g00040.1	3.41845	7.23621	0.000423253	0.472409	AT4G14305.1	3e-97
Dlo_alt0064F-001-01.1_g00310.1	2.79468	6.11076	0.000424347	0.457337	AT2G44130.1	1e-63
Dlo_pri0004F.1_g08690.1	3.06978	1.72616	0.000425035	1.77838	AT1G72030.1	3e-67
Dlo_alt0268F-003-01.1_g00030.1	0.963525	1.85282	0.000426912	0.520033	AT3G52520.1	9e-13
Dlo_pri0150F.1_g02360.1	0.152225	3.45141	0.000428286	0.0441052	AT1G49000.1	5e-17
Dlo_pri0087F.1_g03130.1	2.73369	5.46446	0.000437882	0.500267	AT1G13820.1	2e-69
Dlo_pri0108F.1_g02710.1	1.39814	0.748077	0.000439814	1.86898	AT3G16490.1	3e-70
Dlo_pri0569F.1_g00150.1	0.727022	1.21513	0.000440898	0.59831	AT1G17820.1	4e-94
Dlo_pri0515F.1_g00480.1	3.39909	2.10888	0.000442545	1.6118	AT5G23060.1	1e-66
Dlo_pri0225F.1_g01100.1	1.22352	0.75236	0.000443834	1.62624	AT5G17670.1	1e-149
Dlo_pri0032F.1_g04860.1	18.2172	12.0828	0.000444259	1.5077	AT1G50900.1	3e-78
Dlo_pri0040F.1_g03520.1	1.07402	3.32489	0.00044468	0.323026	AT3G57030.1	2e-97
Dlo_pri0001F.1_g05340.1	33.4238	19.5196	0.000450765	1.71232	AT3G29780.1	2e-07
Dlo_pri0220F.1_g01070.1	4.02778	2.76508	0.000459366	1.45666	AT4G12110.1	8e-166
Dlo_pri0179F.1_g01920.1	6.62077	4.09521	0.000461781	1.61671	AT2G30870.1	2e-64
Dlo_alt0022F-001-01.1_g00020.1	3.40612	5.88546	0.000461993	0.578734	AT5G04740.1	1e-120
Dlo_pri0219F.1_g01900.1	5.26363	2.98106	0.000462025	1.76569	AT5G16990.1	0
Dlo_alt0072F-005-01.1_g00110.1	0.582025	1.5947	0.000466283	0.364974	AT4G12410.1	3e-28
Dlo_pri0046F.1_g00230.1	5.01719	17.5099	0.000466374	0.286534	AT3G21360.1	1e-179
Dlo_pri0253F.1_g00300.1	2.95745	1.77653	0.000467986	1.66473	AT5G02710.1	3e-64
Dlo_alt0117F-003-01.1_g00070.1	0.631404	1.38668	0.000470566	0.455334	AT2G35920.1	1e-81
Dlo_pri0487F.1_g00070.1	1.00873	0.392197	0.000470642	2.572	AT2G23910.1	4e-74
Dlo_pri0071F.1_g01370.1	0.5575	1.15608	0.000475223	0.482232	AT1G21680.1	0
Dlo_pri0281F.1_g00030.1	2.081	1.32655	0.000475552	1.56874	AT2G22590.1	3e-133
Dlo_pri0059F.1_g00900.1	1.12309	0.629401	0.000482542	1.78439	AT1G13250.1	1e-174
Dlo_pri0221F.1_g00080.1	16.2739	9.31015	0.000485198	1.74797	AT2G45190.1	1e-75
Dlo_pri0061F.1_g02000.1	2.91998	5.04771	0.000486399	0.578476	AT2G35010.2	3e-45
Dlo_pri0584F.1_g00300.1	2.0441	4.21449	0.000488988	0.485017	AT4G30310.2	5e-164
Dlo_pri0209F.1_g01150.1	1.2923	0.884447	0.000489706	1.46114	AT3G07210.1	0
Dlo_alt1141F-001-01.1_g00040.1	3.0571	1.97951	0.000490327	1.54438	ATCG00790.1	2e-64
Dlo_pri3172F.1_g00010.1	2.49096	1.26164	0.000492257	1.97438	ATCG00520.1	5e-73
Dlo_pri0209F.1_g00940.1	2.81527	7.20185	0.000495148	0.390909	AT3G25160.1	7e-134
Dlo_pri0067F.1_g01420.1	1.77072	2.93602	0.000495939	0.603102	AT3G46970.1	0
Dlo_pri0067F.1_g04110.1	5.42143	9.33823	0.000501182	0.580563	AT1G06890.3	4e-69
Dlo_pri0028F.1_g02800.1	0.282575	1.17253	0.000503694	0.240996	AT2G46150.1	4e-12
Dlo_pri0284F.1_g01030.1	8.38859	4.70506	0.000509161	1.78289	AT2G46210.1	0
Dlo_pri0018F.1_g02750.1	0.463384	2.09241	0.000513433	0.22146	AT4G19810.1	1e-92
Dlo_pri0061F.1_g01520.1	1.85325	0.794475	0.000516349	2.33267	AT5G01090.1	2e-15
Dlo_pri0001F.1_g00900.1	2.02664	4.6461	0.000519977	0.436203	AT5G65840.1	2e-110
Dlo_pri0571F.1_g00390.1	4.60703	2.55732	0.000523518	1.80151	AT5G62100.2	2e-68
Dlo_pri0297F.1_g01150.1	1.45772	4.24609	0.000528306	0.343309	AT2G45650.1	3e-42
Dlo_alt0018F-012-01.1_g00020.1	1.92523	4.19048	0.000530637	0.459428	AT5G20270.1	1e-128
Dlo_pri0063F.1_g01870.1	0.777304	1.66655	0.000544662	0.466416	AT2G43820.1	2e-174
Dlo_alt0439F-003-01.1_g00290.1	0.820441	1.69429	0.000545589	0.484238	AT5G43860.1	6e-118
Dlo_pri0938F.1_g00090.1	3.02653	1.68087	0.000547838	1.80057	AT2G36310.1	6e-136
Dlo_alt0627F-002-01.1_g00010.1	9.56171	6.03714	0.000549953	1.58381	***** No hits
Dlo_pri0057F.1_g02670.1	17.6446	9.98532	0.000556424	1.76705	AT1G78850.1	1e-140
Dlo_pri0398F.1_g00430.1	3.72402	2.8224	0.00057317	1.31945	AT2G06520.1	5e-18
Dlo_pri0057F.1_g00010.1	2.84933	1.71707	0.000573609	1.65941	AT5G54290.1	3e-145
Dlo_pri0692F.1_g00140.1	1.71328	3.19089	0.000579373	0.536927	AT4G01070.1	9e-138
Dlo_pri0117F.1_g00520.1	1.33924	2.40854	0.000581807	0.556037	AT5G35220.1	2e-125
Dlo_pri0627F.1_g00480.1	1.88446	5.48114	0.000582341	0.343807	AT4G33910.1	2e-140
Dlo_pri0025F.1_g05470.1	1.47655	2.77791	0.00058539	0.531534	AT5G66060.1	3e-146
Dlo_pri0088F.1_g00490.1	0.459312	1.23686	0.000586048	0.371354	AT1G25240.1	6e-102
Dlo_alt0072F-017-01.1_g00020.1	1.11973	2.24212	0.00059515	0.499407	AT3G60450.1	2e-98
Dlo_pri0932F.1_g00540.1	1.59098	1.02243	0.000595311	1.55607	AT1G51080.1	1e-46
Dlo_pri0303F.1_g01250.1	0.693592	2.01559	0.000602414	0.344114	AT1G76690.1	7e-140
Dlo_pri0008F.1_g01780.1	4.01614	7.59875	0.000608584	0.528526	AT1G01360.1	2e-99
Dlo_pri0246F.1_g00210.1	15.6116	9.16551	0.000609333	1.7033	AT4G14130.1	2e-152
Dlo_pri0010F.1_g02960.1	20.6567	59.2736	0.000616393	0.348498	AT5G25610.1	2e-97
Dlo_alt0047F-006-01.1_g00030.1	1.48234	0.76789	0.000616816	1.9304	AT5G05830.1	2e-22
Dlo_pri0030F.1_g02360.1	1.76951	1.12016	0.000623671	1.5797	AT5G60690.1	0
Dlo_pri0036F.1_g01160.1	2.6741	1.41126	0.000626506	1.89483	AT1G69420.1	0
Dlo_alt0579F-002-01.1_g00250.1	3.59949	2.2924	0.000628612	1.57019	AT1G64510.1	2e-70
Dlo_pri0082F.1_g03590.1	2.10105	1.22175	0.000629489	1.71971	AT5G67290.1	3e-169
Dlo_pri0035F.1_g04190.1	1.3055	3.3021	0.000631708	0.395354	AT4G14600.1	1e-31
Dlo_pri0264F.1_g01380.1	0.277835	1.00837	0.000631972	0.275528	AT1G64110.1	0
Dlo_pri0042F.1_g01210.1	0.605062	1.14392	0.000633149	0.528937	AT1G45150.1	0
Dlo_pri0000F.1_g05920.1	0.365918	1.26905	0.00063467	0.28834	AT4G25760.1	4e-14
Dlo_pri0098F.1_g02820.1	4.07891	13.3816	0.000634955	0.304815	AT4G33550.2	1e-09
Dlo_pri0337F.1_g00480.1	2.60824	1.86101	0.000637009	1.40152	AT3G14110.2	4e-123
Dlo_alt0042F-007-01.1_g00010.1	2.85711	1.58837	0.000639201	1.79876	AT4G24660.1	1e-61
Dlo_alt0017F-021-01.1_g00020.1	2.22582	4.32793	0.00064003	0.514292	AT3G01170.1	1e-75
Dlo_pri0544F.1_g00510.1	7.04793	12.1373	0.0006402	0.580686	AT1G01650.1	0
Dlo_pri0202F.1_g00810.1	2.06343	9.06989	0.000644445	0.227503	AT3G63470.1	7e-66
Dlo_pri0055F.1_g00560.1	1.20764	2.83873	0.000645628	0.425414	AT3G12630.1	1e-48
Dlo_pri0038F.1_g01510.1	2.37961	1.07442	0.000645686	2.21478	AT2G47500.1	0
Dlo_alt0362F-003-01.1_g00110.1	0.44362	1.05887	0.000645957	0.418956	AT1G55910.1	1e-100
Dlo_alt0290F-001-01.1_g00020.1	1.56272	2.75844	0.000649408	0.566525	AT4G11570.2	2e-170
Dlo_pri0000F.1_g13060.1	0.344675	2.9161	0.000650224	0.118197	AT4G25570.1	7e-14
Dlo_pri0035F.1_g02240.1	1.4812	0.598229	0.000652014	2.47597	AT5G60930.1	8e-14
Dlo_pri0039F.1_g04610.1	3.59731	2.26373	0.000654791	1.58911	AT4G18480.1	0
Dlo_pri0070F.1_g02850.1	1.30783	2.65676	0.000655586	0.492267	AT3G47670.1	8e-30
Dlo_pri0179F.1_g01370.1	4.66084	33.0678	0.000657961	0.140948	AT5G66460.1	0
Dlo_pri0342F.1_g01260.1	1.63303	3.00989	0.000661236	0.542553	AT5G41120.1	0
Dlo_pri0000F.1_g08480.1	17.5233	8.77431	0.000662078	1.99711	AT3G19820.3	0
Dlo_pri0016F.1_g00910.1	3.64029	7.67705	0.000662584	0.474179	AT4G36910.1	3e-93
Dlo_pri0471F.1_g00800.1	0.766289	1.29631	0.000668634	0.591131	AT3G09440.2	0
Dlo_pri0406F.1_g00080.1	1.69736	0.979861	0.000670261	1.73224	AT1G64150.1	3e-110
Dlo_pri0032F.1_g02410.1	3.01919	5.44719	0.000680087	0.554266	AT4G25434.1	4e-46
Dlo_pri0068F.1_g04010.1	2.78283	6.0125	0.000683518	0.462841	AT3G12920.1	1e-69
Dlo_pri0092F.1_g02530.1	0.535363	1.27685	0.000685595	0.419285	AT3G03890.1	4e-135
Dlo_pri0094F.1_g01850.1	1.98988	0.935286	0.000687694	2.12756	AT4G16650.1	6e-27
Dlo_pri0028F.1_g04790.1	4.89582	3.96376	0.000694818	1.23514	AT1G21320.2	9e-59
Dlo_pri0130F.1_g02390.1	0.34647	1.21476	0.000695392	0.285218	AT1G70060.1	3e-32
Dlo_alt0015F-005-01.1_g00100.1	0.985525	2.13976	0.000696973	0.460577	AT3G62770.3	1e-129
Dlo_pri0072F.1_g03700.1	2.91403	1.82437	0.00069764	1.59728	AT2G45470.1	2e-154
Dlo_pri0029F.1_g04020.1	3.69888	2.47676	0.000697794	1.49343	AT1G75690.1	2e-60
Dlo_alt0004F-056-01.1_g00110.1	1.45292	2.59893	0.000700063	0.559043	AT4G02500.1	0
Dlo_pri0065F.1_g03210.1	2.60636	6.11911	0.00070262	0.425937	AT4G28088.1	2e-26
Dlo_pri0143F.1_g00650.1	6.93381	3.68042	0.000706968	1.88397	AT3G09270.1	9e-54
Dlo_pri0215F.1_g01580.1	0.560282	1.04737	0.000709902	0.53494	AT1G07540.1	1e-98
Dlo_pri0157F.1_g02240.1	0.802665	4.61998	0.000714959	0.173738	AT5G57560.1	5e-42
Dlo_pri0045F.1_g04280.1	0.594051	1.66344	0.000717092	0.357121	AT1G70370.2	0
Dlo_pri0501F.1_g00010.1	1.00905	0.261797	0.000722805	3.85431	AT2G32590.1	1e-48
Dlo_pri0165F.1_g00800.1	1.40889	0.613239	0.000724154	2.29745	AT1G78430.1	4e-11
Dlo_pri0347F.1_g00960.1	1.25279	2.46524	0.00072844	0.508182	AT1G08860.1	3e-167
Dlo_pri0002F.1_g03020.1	2.85478	4.61767	0.000732383	0.61823	AT2G26210.1	3e-54
Dlo_pri0048F.1_g00060.1	0.660236	1.6549	0.000734253	0.398957	AT1G52240.2	2e-41
Dlo_pri0182F.1_g01080.1	1.43222	2.687	0.000735676	0.53302	AT3G52990.1	0
Dlo_pri0196F.1_g01310.1	3.58524	5.43447	0.000741693	0.659722	AT1G79230.1	0
Dlo_pri0057F.1_g02840.1	3.06565	5.04255	0.000743179	0.607957	AT1G78800.1	0
Dlo_pri0234F.1_g01410.1	4.23485	2.13974	0.000747984	1.97914	AT4G10810.1	4e-11
Dlo_pri0144F.1_g03070.1	1.4015	4.71296	0.000749746	0.297371	AT4G04610.1	0
Dlo_pri0218F.1_g01520.1	0.930676	2.5073	0.00074978	0.371186	AT1G11260.1	0
Dlo_pri0104F.1_g02890.1	6.31463	4.68194	0.000757587	1.34872	AT2G27710.4	5e-23
Dlo_pri0225F.1_g01520.1	9.2222	5.03179	0.000762384	1.83279	AT2G18370.1	5e-22
Dlo_pri0182F.1_g01750.1	7.35393	12.1044	0.000763966	0.60754	AT3G09980.1	3e-60
Dlo_alt0883F-002-01.1_g00090.1	0.177284	1.71396	0.00076584	0.103435	AT2G43290.1	2e-07
Dlo_pri0222F.1_g00760.1	1.09674	1.89442	0.000766302	0.578933	AT5G54130.2	1e-144
Dlo_pri0053F.1_g02540.1	2.08899	4.25422	0.00076922	0.491039	AT3G63250.1	5e-171
Dlo_pri0193F.1_g01130.1	6.39714	14.7312	0.000770771	0.434258	AT5G45410.3	4e-116
Dlo_alt0179F-013-01.1_g00010.1	6.60527	4.28904	0.000772125	1.54004	AT2G30870.1	2e-64
Dlo_pri0000F.1_g06150.1	3.42865	1.85123	0.000772635	1.8521	AT1G69120.1	5e-86
Dlo_pri0084F.1_g02150.1	1.54287	2.73828	0.000773152	0.563445	AT4G22200.1	0
Dlo_alt0284F-001-01.1_g00080.1	8.12949	4.65911	0.000776989	1.74486	AT2G19810.1	5e-110
Dlo_pri0179F.1_g00770.1	6.5918	4.05964	0.000777297	1.62374	AT1G75090.1	1e-109
Dlo_pri0072F.1_g02400.1	2.04779	0.765922	0.00077937	2.67363	AT3G60550.1	2e-113
Dlo_pri0547F.1_g00590.1	2.72921	5.72695	0.000783072	0.476555	AT3G21180.1	4e-19
Dlo_pri0028F.1_g04720.1	17.2531	11.4582	0.000791787	1.50574	AT5G53490.2	6e-37
Dlo_pri0132F.1_g02030.1	1.60372	2.36504	0.000798646	0.678097	AT5G02880.1	0
Dlo_pri0056F.1_g00470.1	4.45231	8.41072	0.000804772	0.529361	AT4G25610.1	2e-120
Dlo_pri0686F.1_g00290.1	1.56267	2.56686	0.000805931	0.608787	AT4G39140.5	2e-97
Dlo_pri0083F.1_g02950.1	7.17699	16.5008	0.000810157	0.434948	AT5G02500.1	0
Dlo_pri0205F.1_g00510.1	1.03917	2.78895	0.000815839	0.372604	AT5G39950.1	2e-38
Dlo_pri0382F.1_g00120.1	10.5997	6.48187	0.000819439	1.63528	AT2G30570.1	5e-37
Dlo_pri0208F.1_g01150.1	0.658274	1.00094	0.000823545	0.657658	AT1G71010.1	0
Dlo_alt0129F-004-01.1_g00140.1	0.568984	1.27609	0.0008267	0.44588	AT4G32520.2	0
Dlo_alt0138F-002-01.1_g00040.1	0.358671	1.89062	0.000828527	0.189711	AT2G15220.1	8e-55
Dlo_pri0178F.1_g01530.1	2.3123	1.06256	0.000828634	2.17615	AT5G58930.1	6e-20
Dlo_pri0187F.1_g00740.1	1.75923	0.879312	0.000834931	2.00069	AT3G45140.1	6e-114
Dlo_alt0261F-004-01.1_g00020.1	1.22907	4.64351	0.000838039	0.264685	***** No hits
Dlo_alt0205F-009-01.1_g00070.1	4.86944	3.34358	0.00083999	1.45636	AT1G26880.1	2e-60
Dlo_alt0057F-019-01.1_g00050.1	1.20672	1.99591	0.000840416	0.604595	AT1G29800.2	0
Dlo_pri0013F.1_g00390.1	3.79145	16.6011	0.000843742	0.228385	AT1G64660.1	0
Dlo_alt0042F-006-01.1_g00140.1	25.1894	54.2507	0.000847051	0.464314	AT1G75280.1	1e-171
Dlo_pri0160F.1_g00970.1	1.51145	2.84135	0.00084949	0.531946	AT1G34750.1	6e-91
Dlo_pri0138F.1_g00890.1	3.76757	2.50863	0.000857457	1.50185	AT4G15480.1	0
Dlo_pri0028F.1_g03190.1	1.0237	0.544688	0.000864636	1.87943	AT1G61000.1	2e-144
Dlo_alt0252F-009-01-1.1_g00020.1	1.6132	2.66615	0.000866626	0.60507	AT4G28320.1	0
Dlo_alt0023F-001-01.1_g00010.1	13.5073	6.53563	0.000867982	2.06672	AT1G70370.2	0
Dlo_alt0439F-003-01.1_g00300.1	2.82552	4.93904	0.000870405	0.572079	AT4G14740.2	5e-107
Dlo_pri0151F.1_g00800.1	4.42096	2.80357	0.000877471	1.5769	AT1G09460.1	4e-32
Dlo_alt0138F-010-01.1_g00010.1	3.1759	2.0551	0.000884694	1.54538	AT3G21560.1	3e-53
Dlo_alt0008F-026-01.1_g00090.1	0.0634202	43.72	0.000888062	0.0014506	AT5G59310.1	1e-12
Dlo_alt0252F-008-01.1_g00010.1	1.59182	1.04696	0.000893092	1.52043	AT4G32480.1	1e-51
Dlo_pri0047F.1_g00430.1	0.234796	1.40485	0.000896786	0.167132	AT2G43060.1	1e-10
Dlo_pri0471F.1_g00500.1	1.32324	2.27405	0.000898617	0.58189	AT2G29050.1	2e-136
Dlo_pri0023F.1_g03770.1	3.22652	2.06556	0.000899179	1.56206	AT1G70200.1	2e-56
Dlo_pri0082F.1_g02190.1	12.8322	8.4184	0.000905543	1.52431	AT1G49620.1	3e-08
Dlo_pri0174F.1_g00420.1	2.36976	1.65551	0.000908666	1.43144	AT3G01440.1	5e-83
Dlo_pri0070F.1_g03280.1	4.66219	7.51405	0.000913919	0.620463	AT3G47550.6	3e-75
Dlo_alt0138F-005-01.1_g00010.1	4.06812	8.57832	0.000915264	0.474233	AT4G35220.1	3e-45
Dlo_alt0347F-008-01.1_g00030.1	1.4592	0.900365	0.000916857	1.62068	AT5G28300.1	7e-60
Dlo_pri0041F.1_g01300.1	15.8151	8.15728	0.00091728	1.93877	AT2G42690.1	1e-179
Dlo_pri0183F.1_g02000.1	2.87643	5.68558	0.000917492	0.505916	AT1G11700.1	1e-49
Dlo_pri0035F.1_g03760.1	0.491542	1.18538	0.000925177	0.414671	AT5G10940.2	2e-167
Dlo_pri0283F.1_g00830.1	2.88791	1.53731	0.000934163	1.87854	AT5G06150.1	5e-146
Dlo_pri0185F.1_g00640.1	0.60252	1.02037	0.000934605	0.59049	AT1G64610.2	1e-142
Dlo_pri0533F.1_g00590.1	3.47124	1.49839	0.000937994	2.31665	AT5G49990.1	5e-80
Dlo_pri0144F.1_g02020.1	1.41124	0.751062	0.000942276	1.87899	AT4G22360.1	8e-97
Dlo_pri0114F.1_g02830.1	1.42945	2.58674	0.000945302	0.552605	AT1G76890.2	7e-128
Dlo_pri0038F.1_g02760.1	13.6331	103.65	0.000945971	0.13153	AT3G63095.1	9e-15
Dlo_pri0030F.1_g04420.1	0.557343	1.31748	0.000948006	0.423036	AT3G12580.1	0
Dlo_pri0006F.1_g03490.1	4.44608	8.63532	0.000952608	0.514871	AT1G79510.2	6e-109
Dlo_pri0092F.1_g02790.1	5.4005	2.72632	0.000953325	1.98087	AT1G55370.2	3e-89
Dlo_pri0062F.1_g02790.1	4.5912	7.48167	0.000955737	0.61366	AT5G53850.1	7e-91
Dlo_alt0000F-031-01.1_g00100.1	0.980225	2.11869	0.000961598	0.462657	AT5G67500.1	5e-109
Dlo_pri0121F.1_g01980.1	7.37424	4.88924	0.000962991	1.50826	AT3G56910.1	1.7
Dlo_alt0010F-015-01.1_g00040.1	9.21432	24.3262	0.000965638	0.378781	AT5G25610.1	2e-91
Dlo_alt0042F-009-01.1_g00080.1	5.42546	4.79544	0.000970066	1.13138	AT1G74970.1	5e-90
Dlo_pri0243F.1_g01830.1	3.85538	6.09047	0.000971131	0.633019	AT3G52180.2	8e-56
Dlo_pri0800F.1_g00080.1	1.38592	0.599518	0.000981868	2.31172	AT2G01630.1	0
Dlo_pri1558F.1_g00010.1	0.953566	2.91183	0.000987257	0.32748	AT5G18170.1	0
Dlo_pri1329F.1_g00170.1	1.52783	2.51304	0.000987311	0.607963	AT4G35300.5	3e-120
Dlo_pri0000F.1_g01040.1	0.570693	1.15118	0.000992684	0.495747	AT5G66870.1	1e-64
Dlo_pri0668F.1_g00400.1	7.64251	4.41126	0.000993176	1.7325	AT4G14890.1	1e-59
Dlo_alt0001F-026-01.1_g00010.1	0.375774	2.12939	0.000997724	0.176471	AT5G15470.1	4e-131
Dlo_pri0160F.1_g02260.1	5.08802	3.81069	0.00101053	1.3352	AT1G05870.4	3e-40
Dlo_pri0000F.1_g00580.1	3.71407	6.59495	0.00101186	0.563168	AT3G50830.1	7e-100
Dlo_pri0290F.1_g01420.1	1.54283	2.81306	0.00101259	0.548452	AT4G11570.2	2e-170
Dlo_pri0031F.1_g00100.1	0.564173	1.05596	0.00101909	0.534275	AT4G39850.2	7e-97
Dlo_pri0002F.1_g06580.1	2.50234	1.1882	0.00101969	2.10598	AT5G56590.1	0
Dlo_pri1725F.1_g00010.1	5.88998	10.0383	0.00102498	0.586748	AT1G62990.1	6e-127
Dlo_pri0290F.1_g00830.1	0.616571	1.42572	0.00102739	0.432463	AT5G41330.1	3e-178
Dlo_pri0125F.1_g02190.1	1.52981	0.697779	0.00103177	2.19239	AT3G15520.1	7e-110
Dlo_alt0077F-001-01.1_g00040.1	3.64443	2.04279	0.00103471	1.78404	AT3G26060.2	4e-85
Dlo_pri0157F.1_g02250.1	0.389664	2.34368	0.00103705	0.166262	AT4G25810.1	3e-138
Dlo_pri0347F.1_g00570.1	1.48987	0.893117	0.00104024	1.66817	AT5G28300.1	3e-76
Dlo_pri0195F.1_g02140.1	2.40998	1.69879	0.00104479	1.41864	AT3G08600.1	2e-66
Dlo_pri0000F.1_g06640.1	1.10217	0.428238	0.00104869	2.57373	AT3G02120.1	9e-17
Dlo_pri0139F.1_g00330.1	8.45722	5.57821	0.00104905	1.51612	AT1G05190.1	9e-119
Dlo_pri0028F.1_g03070.1	1.36801	2.35937	0.00105346	0.579818	AT3G16520.3	7e-160
Dlo_pri0023F.1_g05250.1	0.502974	1.42951	0.00105836	0.351851	AT2G02860.2	2e-136
Dlo_pri0022F.1_g01040.1	1.04341	2.45796	0.00106085	0.424501	AT2G40095.1	1e-36
Dlo_pri0128F.1_g01030.1	1.37967	0.725268	0.00106137	1.90229	AT3G54000.1	7e-17
Dlo_alt0546F-003-01.1_g00010.1	3.44161	6.17804	0.00106429	0.557072	AT2G01190.1	5e-106
Dlo_pri0024F.1_g00070.1	0.85236	2.46313	0.00106707	0.346047	AT2G44290.1	3e-51
Dlo_alt0013F-022-01.1_g00090.1	1.03059	0.51733	0.00107275	1.99213	AT4G12060.1	2e-24
Dlo_pri2873F.1_g00030.1	2.01831	1.10194	0.0010742	1.83159	ATCG00520.1	5e-73
Dlo_pri0121F.1_g01470.1	1.75037	1.00659	0.00107706	1.73891	AT5G06570.2	3e-32
Dlo_alt0023F-002-01.1_g00070.1	1.66696	1.12988	0.00108653	1.47533	AT1G70280.2	2e-178
Dlo_pri0023F.1_g04790.1	0.552203	1.31332	0.00109152	0.420465	AT1G59710.1	1e-93
Dlo_alt0036F-004-01.1_g00020.1	0.159516	1.03081	0.00109828	0.154748	AT1G26480.1	3e-56
Dlo_alt0008F-018-01.1_g00060.1	1.16571	3.05598	0.00109834	0.381451	AT1G01480.1	0
Dlo_alt0070F-004-01.1_g00060.1	1.40731	2.26621	0.00110341	0.620997	AT2G32810.1	0
Dlo_pri0418F.1_g01150.1	2.69366	5.03105	0.00110557	0.535406	AT1G20770.1	6e-51
Dlo_pri0205F.1_g00490.1	2.34249	4.84539	0.00111109	0.483448	AT5G39950.1	4e-28
Dlo_alt0015F-011-01.1_g00120.1	12.9692	10.8379	0.00111428	1.19665	AT3G05560.3	3e-30
Dlo_pri0214F.1_g01620.1	1.90561	1.32247	0.00113039	1.44095	AT1G77250.1	4e-109
Dlo_pri0046F.1_g02200.1	2.57156	1.59309	0.00114494	1.6142	AT1G55140.2	9e-44
Dlo_pri0316F.1_g00300.1	1.50583	0.668996	0.00114799	2.25088	AT2G42620.1	1e-160
Dlo_pri0148F.1_g00260.1	5.7704	11.6439	0.00114875	0.495571	AT4G31750.1	3e-175
Dlo_pri0005F.1_g02960.1	2.40842	1.26645	0.00114912	1.90171	AT3G50150.1	3e-34
Dlo_pri0107F.1_g00690.1	1.44569	2.41125	0.00115389	0.599561	AT4G12290.1	0
Dlo_pri0047F.1_g04370.1	1.92373	1.02584	0.0011649	1.87526	AT5G05830.1	4e-46
Dlo_pri0001F.1_g09930.1	1.54848	3.09067	0.00116831	0.501016	AT5G40300.1	1e-60
Dlo_pri0181F.1_g01950.1	1.65054	2.58145	0.00117267	0.639385	AT3G16270.1	4e-170
Dlo_pri0000F.1_g01960.1	6.21151	4.31333	0.00117431	1.44007	AT1G47056.1	0
Dlo_pri0134F.1_g01890.1	1.05632	1.84127	0.00117656	0.573695	AT1G18750.1	9e-98
Dlo_pri0261F.1_g01670.1	1.76004	5.41279	0.00117764	0.325163	AT1G05010.1	1e-37
Dlo_pri0390F.1_g01240.1	1.64161	1.1614	0.00118686	1.41347	AT4G28210.1	5e-111
Dlo_pri0075F.1_g01760.1	4.73801	3.04414	0.00118728	1.55644	AT5G10200.1	0
Dlo_alt0970F-001-01.1_g00130.1	1.18034	1.87517	0.00119531	0.629457	AT1G02205.2	0
Dlo_alt0040F-007-01.1_g00080.1	7.93958	6.18847	0.00120038	1.28296	AT2G31670.1	2e-30
Dlo_pri0524F.1_g00350.1	3.41817	5.52638	0.00120109	0.618519	AT5G09850.1	2e-104
Dlo_pri0006F.1_g05470.1	5.46857	11.0588	0.00120316	0.494498	AT3G17100.2	2e-48
Dlo_alt0074F-010-01-1.1_g00020.1	2.45947	3.92447	0.00120835	0.626701	AT1G50200.1	0
Dlo_pri0113F.1_g02040.1	0.733923	2.40352	0.00120931	0.305353	AT1G06780.1	0
Dlo_pri0002F.1_g04270.1	0.723705	1.87623	0.00121451	0.385723	AT5G20630.1	9e-70
Dlo_pri0106F.1_g01830.1	6.40753	3.93364	0.00122337	1.62891	AT2G26900.1	0
Dlo_pri0526F.1_g00170.1	1.00035	1.81064	0.00123463	0.552483	AT2G41190.1	2e-164
Dlo_pri2900F.1_g00020.1	2.37892	1.29011	0.00124917	1.84396	ATCG00790.1	2e-64
Dlo_pri0053F.1_g01690.1	1.5379	0.674221	0.00125494	2.281	AT5G43580.1	6e-19
Dlo_pri0059F.1_g03150.1	1.44129	1.02636	0.00125635	1.40427	AT3G25920.1	5e-27
Dlo_pri0253F.1_g01250.1	0.87293	1.37099	0.00127471	0.636716	AT5G03280.1	0
Dlo_pri0097F.1_g02920.1	1.14839	0.589547	0.00127911	1.94792	AT3G01650.1	0
Dlo_pri0004F.1_g09590.1	0.711718	1.26882	0.00127937	0.560929	AT3G19770.1	2e-179
Dlo_pri0074F.1_g01750.1	0.919089	1.80573	0.00128308	0.508985	AT4G27630.2	3e-131
Dlo_pri0133F.1_g01390.1	2.79974	1.95315	0.00128461	1.43345	AT1G24310.1	5e-141
Dlo_pri0039F.1_g03390.1	1.03014	2.03318	0.00128632	0.506665	AT1G06410.1	0
Dlo_pri0023F.1_g04170.1	3.22284	1.81235	0.00128787	1.77826	AT1G24160.2	1e-58
Dlo_pri0117F.1_g02240.1	1.11776	2.01522	0.00128972	0.554657	AT5G06440.3	4e-117
Dlo_pri0022F.1_g06280.1	3.6267	5.80545	0.00130443	0.624707	AT5G04740.1	1e-120
Dlo_alt0010F-009-01.1_g00040.1	28.8513	76.0654	0.00130846	0.379296	AT5G25610.1	2e-93
Dlo_pri0194F.1_g00920.1	14.9842	10.0766	0.00131505	1.48702	AT5G58250.1	3e-71
Dlo_pri0373F.1_g00320.1	9.38526	6.40533	0.00132048	1.46523	AT4G13590.1	4e-133
Dlo_pri0026F.1_g03920.1	1.26514	2.25566	0.00132691	0.560872	AT5G63140.1	9e-76
Dlo_pri0303F.1_g01310.1	0.692221	1.83417	0.00132848	0.377403	AT1G76690.1	4e-140
Dlo_pri0023F.1_g02970.1	14.2078	6.86632	0.00133296	2.0692	AT1G70370.2	0
Dlo_alt0039F-029-01.1_g00040.1	3.68643	2.45028	0.00134238	1.50449	AT4G18480.1	0
Dlo_pri0250F.1_g00900.1	2.71488	5.41897	0.0013467	0.500995	AT3G47580.1	5.2
Dlo_pri0000F.1_g02990.1	1.75622	1.06951	0.00135373	1.64207	AT4G37650.1	0
Dlo_alt0001F-030-01.1_g00010.1	1.62228	0.989417	0.00136066	1.63963	AT3G49810.1	0
Dlo_alt0001F-043-01.1_g00040.1	3.06012	5.80508	0.00137658	0.527145	AT4G37790.1	6e-79
Dlo_pri0157F.1_g01220.1	6.54395	13.6594	0.00138452	0.479081	AT5G09570.1	4e-37
Dlo_pri0069F.1_g02010.1	2.1221	3.68609	0.0013888	0.575704	AT3G58790.1	6e-164
Dlo_pri0247F.1_g00010.1	1.45108	0.401365	0.00139171	3.61537	AT1G32583.1	1e-48
Dlo_pri0415F.1_g00490.1	0.554995	1.06566	0.00139403	0.520801	AT5G57710.1	2e-75
Dlo_pri0028F.1_g04670.1	0.585567	11.7563	0.00139736	0.049809	AT4G27810.1	1e-26
Dlo_pri1945F.1_g00020.1	1.52732	2.35	0.00140116	0.649924	AT1G54130.1	0
Dlo_pri0030F.1_g03100.1	2.12664	1.07915	0.00140149	1.97066	AT2G28510.1	3e-37
Dlo_pri0060F.1_g01460.1	3.76489	2.95357	0.00140585	1.27469	AT5G09650.1	6e-151
Dlo_pri0098F.1_g02530.1	3.5046	5.20779	0.00140894	0.672952	AT3G56440.1	0
Dlo_alt0190F-003-01.1_g00370.1	0.125792	9.34518	0.00141391	0.0134607	AT3G16330.1	4e-09
Dlo_alt0010F-001-01.1_g00010.1	2.47657	1.4096	0.00141439	1.75693	AT5G25590.1	3e-98
Dlo_pri0430F.1_g00240.1	8.48818	14.0373	0.00141461	0.60469	AT1G01650.1	0
Dlo_pri0295F.1_g01130.1	27.8264	55.6903	0.00141602	0.499663	AT3G09390.1	2e-12
Dlo_pri1349F.1_g00070.1	2.21129	3.54494	0.00142439	0.623787	AT5G13110.1	0
Dlo_pri0002F.1_g02890.1	2.17712	3.66489	0.0014254	0.594048	AT2G35060.1	0
Dlo_pri0218F.1_g00750.1	2.978	4.7636	0.0014268	0.625158	AT5G54390.1	2e-172
Dlo_pri1163F.1_g00140.1	2.28013	3.42779	0.00142684	0.665188	AT2G36330.1	4e-74
Dlo_pri0024F.1_g03330.1	7.35269	4.76154	0.00142791	1.54418	AT2G38140.1	7e-11
Dlo_pri0059F.1_g01450.1	3.73729	6.83623	0.00143434	0.546688	AT1G25520.1	2e-53
Dlo_pri0229F.1_g01700.1	3.17579	2.61312	0.00143569	1.21533	AT1G61580.1	0
Dlo_pri1521F.1_g00120.1	0.0873439	1.22894	0.00145049	0.0710724	AT2G32350.1	2e-14
Dlo_alt0002F-001-01.1_g00120.1	7.54636	4.56932	0.00146223	1.65153	AT2G06255.1	1e-43
Dlo_pri0015F.1_g04220.1	4.35633	3.47966	0.00146317	1.25194	AT1G02816.1	2e-51
Dlo_pri0138F.1_g00970.1	0.397507	1.50264	0.00146754	0.264539	AT2G15220.1	1e-55
Dlo_pri0668F.1_g00230.1	1.50002	0.634564	0.00146942	2.36386	AT5G28150.1	6e-124
Dlo_pri0106F.1_g02090.1	2.1401	1.4833	0.00147605	1.44279	AT3G24420.1	1e-100
Dlo_alt0028F-020-01.1_g00060.1	0.511479	1.19061	0.00147815	0.429593	AT3G60600.1	3e-48
Dlo_pri0041F.1_g02620.1	5.60324	8.11807	0.00148237	0.690218	AT1G06290.1	4e-148
Dlo_alt0002F-012-01.1_g00020.1	1.03942	0.227534	0.00148748	4.5682	AT3G42725.1	8e-51
Dlo_pri0226F.1_g00890.1	6.21376	4.36392	0.00149172	1.4239	AT2G21950.1	9e-96
Dlo_pri0008F.1_g00760.1	0.233727	1.17464	0.00149249	0.198978	AT4G27940.1	8e-145
Dlo_pri0455F.1_g00380.1	2.45312	4.83798	0.00149463	0.507054	AT5G16550.1	5e-36
Dlo_pri0065F.1_g01650.1	5.76823	3.51671	0.00149478	1.64024	AT2G25620.1	2e-108
Dlo_alt0191F-011-01.1_g00210.1	2.5613	1.81634	0.00151223	1.41015	AT5G48930.1	0
Dlo_pri0213F.1_g00170.1	1.68062	2.69666	0.00151241	0.623224	AT1G10410.1	1e-133
Dlo_pri0577F.1_g00240.1	2.21946	3.7895	0.00151441	0.585685	AT5G19900.1	8e-98
Dlo_pri0044F.1_g03290.1	2.31059	1.09626	0.00151692	2.10769	AT4G16650.1	0
Dlo_pri0497F.1_g00960.1	1.0808	0.400601	0.00152155	2.69795	AT1G31670.1	1e-75
Dlo_pri0106F.1_g01190.1	0.204006	1.08155	0.00152191	0.188623	AT1G80160.1	1e-79
Dlo_pri1112F.1_g00090.1	6.58738	4.70597	0.00152689	1.39979	AT5G13440.1	3e-133
Dlo_alt0000F-041-01.1_g00010.1	3.3966	1.89173	0.00153046	1.7955	AT1G69120.1	3e-42
Dlo_pri0181F.1_g01470.1	7.12317	5.72024	0.00153766	1.24526	AT1G52220.1	1e-40
Dlo_pri0088F.1_g01510.1	3.97891	3.01384	0.00153898	1.32022	AT3G04470.1	8e-14
Dlo_pri0060F.1_g04030.1	0.367793	1.35599	0.00154019	0.271235	AT1G22360.1	1e-33
Dlo_pri0415F.1_g01090.1	3.85341	6.0948	0.0015502	0.632246	AT5G57740.1	0
Dlo_pri0056F.1_g00410.1	1.15906	0.520419	0.00156009	2.22716	AT5G23910.1	1e-108
Dlo_alt0039F-009-01.1_g00160.1	0.387752	1.226	0.00156526	0.316273	AT1G78550.1	4e-39
Dlo_pri0461F.1_g00170.1	2.09997	1.23044	0.00157381	1.70669	AT5G04310.1	0
Dlo_alt0151F-003-01.1_g00020.1	2.52666	1.71271	0.00158203	1.47524	AT1G09520.1	9e-17
Dlo_pri0004F.1_g05250.1	5.20559	3.52842	0.00158221	1.47533	AT5G49300.1	1e-39
Dlo_pri0016F.1_g07090.1	1.77417	1.14776	0.00158282	1.54577	AT1G50420.1	0
Dlo_alt0039F-024-01.1_g00100.1	1.12824	0.521044	0.00159848	2.16535	AT5G45700.1	1e-49
Dlo_pri0193F.1_g01270.1	2.345	1.27936	0.00160595	1.83294	AT1G31830.1	0
Dlo_pri0164F.1_g01690.1	1.58629	4.66019	0.0016335	0.340393	AT1G04770.1	2e-121
Dlo_pri0414F.1_g00450.1	1.98323	1.1534	0.00164284	1.71947	AT5G17540.1	4e-16
Dlo_pri0088F.1_g02350.1	2.3918	5.50552	0.00165045	0.434436	AT5G17190.1	5e-79
Dlo_pri0439F.1_g00660.1	3.34528	6.15595	0.00166201	0.543423	AT3G22810.1	2e-114
Dlo_pri0603F.1_g00650.1	1.28513	0.492021	0.00167197	2.61194	AT5G06710.1	1e-74
Dlo_pri0030F.1_g04800.1	1.78836	1.00566	0.00167257	1.77829	AT3G46540.1	2e-89
Dlo_pri0121F.1_g01990.1	3.36221	5.44316	0.0016735	0.617694	AT3G10740.1	0
Dlo_pri0736F.1_g00010.1	7.95214	14.323	0.0016737	0.555201	AT4G30210.1	3e-44
Dlo_pri0290F.1_g00920.1	30.7334	15.8111	0.0016888	1.94378	AT4G00430.1	0
Dlo_pri0149F.1_g02150.1	3.69428	2.88313	0.00169338	1.28134	AT4G23890.1	3e-80
Dlo_pri0347F.1_g00820.1	1.95254	1.22171	0.00169545	1.5982	AT5G27240.1	3e-158
Dlo_pri0097F.1_g02690.1	0.447595	2.16029	0.00170046	0.207192	AT5G61640.1	1e-85
Dlo_pri0320F.1_g01330.1	1.25966	2.38754	0.00171021	0.527597	AT1G51590.1	1e-12
Dlo_pri0549F.1_g00060.1	4.05403	7.71744	0.00171345	0.525308	AT2G03120.1	4e-35
Dlo_pri0014F.1_g01550.1	1.27611	2.44481	0.00171427	0.521967	AT1G21480.1	9e-139
Dlo_alt0000F-037-01.1_g00020.1	4.01274	7.27598	0.00172089	0.551505	AT3G50830.1	7e-100
Dlo_pri0032F.1_g05790.1	3.1021	2.26711	0.00172148	1.36831	AT1G05170.1	0
Dlo_alt0369F-005-01.1_g00010.1	1.03557	4.86996	0.00172306	0.212645	AT5G14740.2	4e-45
Dlo_pri0067F.1_g01890.1	5.24181	8.50535	0.00172397	0.616295	AT1G07230.1	0
Dlo_alt0016F-020-01-1.1_g00010.1	0.168455	1.00187	0.00173075	0.16814	AT2G15220.1	4e-91
Dlo_alt0316F-002-01.1_g00290.1	3.50049	2.19162	0.00173196	1.59722	AT2G42620.1	4e-96
Dlo_pri2594F.1_g00010.1	1.22671	0.569204	0.00173887	2.15514	ATCG01110.1	0
Dlo_pri0438F.1_g00100.1	0.718448	1.3025	0.00174001	0.551593	AT2G39490.1	2e-24
Dlo_pri0190F.1_g00150.1	5.50477	3.88033	0.00175585	1.41864	AT5G13440.1	5e-133
Dlo_pri0300F.1_g00590.1	2.00065	1.06574	0.00175877	1.87724	AT3G10420.2	1e-28
Dlo_pri0276F.1_g00670.1	0.120977	2.47908	0.00175907	0.0487992	AT5G02750.1	6e-36
Dlo_pri0002F.1_g08130.1	4.37051	7.19382	0.00177037	0.607536	AT4G32610.1	2e-16
Dlo_pri0246F.1_g00880.1	1.35047	2.34213	0.00177101	0.576601	AT1G06050.1	2e-138
Dlo_alt0032F-003-01.1_g00030.1	1.37656	0.707358	0.00177752	1.94606	AT4G26690.1	1e-129
Dlo_alt0023F-023-01.1_g00010.1	2.14377	1.29624	0.00177948	1.65384	AT1G05870.4	3e-36
Dlo_pri0036F.1_g00310.1	0.421162	1.50576	0.00178666	0.279701	AT1G26480.1	6e-157
Dlo_pri0098F.1_g02790.1	4.01252	2.78179	0.00178691	1.44243	AT5G51110.2	2e-72
Dlo_alt0143F-002-01.1_g00020.1	2.08364	1.27771	0.00179391	1.63077	AT2G14660.1	2e-58
Dlo_pri0254F.1_g01460.1	14.8906	9.56177	0.00179403	1.5573	AT4G17600.1	4e-91
Dlo_pri0860F.1_g00370.1	0.412028	1.23451	0.0017968	0.333759	AT4G13440.1	0.23
Dlo_pri0140F.1_g01880.1	5.79365	4.09752	0.00179827	1.41394	AT5G12860.1	0
Dlo_pri0382F.1_g00960.1	3.07968	4.68832	0.00179972	0.656883	AT3G07160.1	2e-135
Dlo_pri0000F.1_g12610.1	2.79494	1.9578	0.00180427	1.42759	AT1G68090.1	5e-97
Dlo_pri0379F.1_g00870.1	1.41204	2.45771	0.00182	0.574534	AT1G28100.2	6e-120
Dlo_pri0105F.1_g02920.1	3.98726	3.02893	0.00182193	1.31639	AT5G50740.1	3e-62
Dlo_pri0316F.1_g00220.1	3.666	1.98207	0.00184595	1.84958	AT2G42620.1	5e-85
Dlo_pri0278F.1_g00260.1	11.1382	39.3344	0.0018562	0.283167	AT1G08470.1	0
Dlo_pri0069F.1_g03410.1	1.33357	2.41544	0.00188076	0.552104	AT2G42780.2	2e-37
Dlo_pri0001F.1_g01840.1	2.63274	4.11673	0.00189418	0.639522	AT5G10560.1	0
Dlo_alt0137F-014-01.1_g00050.1	8.33524	6.26596	0.00189516	1.33024	AT3G27830.1	2e-38
Dlo_pri0144F.1_g02870.1	0.64008	1.37715	0.00191267	0.464787	AT1G62300.1	8e-91
Dlo_pri0248F.1_g00060.1	1.78286	2.79593	0.00191593	0.637663	AT4G38600.1	0
Dlo_pri0194F.1_g00930.1	9.40321	6.87879	0.00192389	1.36699	AT3G54210.1	4e-83
Dlo_pri0611F.1_g00150.1	10.903	6.58041	0.00192872	1.65688	AT3G21870.1	3e-76
Dlo_alt0031F-001-01.1_g00070.1	2.21253	0.732671	0.00193334	3.01981	AT3G12710.1	1.6
Dlo_pri0010F.1_g03570.1	5.80953	9.63958	0.00194187	0.602674	AT5G11440.1	8e-33
Dlo_pri0047F.1_g00900.1	0.410813	1.29465	0.00194204	0.317317	AT4G08330.1	9e-29
Dlo_pri0380F.1_g01310.1	3.87249	3.02141	0.00195141	1.28168	AT1G09160.1	0
Dlo_alt0151F-010-01.1_g00030.1	3.52253	4.59778	0.00195449	0.766138	AT1G14440.2	1e-63
Dlo_pri0101F.1_g02520.1	10.7221	8.56266	0.00195667	1.25219	AT4G09890.1	1e-16
Dlo_pri0259F.1_g00340.1	1.13759	0.811927	0.00195786	1.4011	AT2G24280.1	1e-174
Dlo_pri0549F.1_g00570.1	0.785357	1.6272	0.00198527	0.482644	AT3G13000.1	8e-84
Dlo_alt0637F-001-01.1_g00050.1	53.0224	25.9456	0.00198946	2.0436	AT5G22430.1	3e-30
Dlo_pri0004F.1_g04470.1	4.93912	3.3407	0.00199435	1.47847	AT3G06868.1	2e-26
Dlo_pri0046F.1_g03770.1	5.36092	4.17728	0.00199921	1.28335	AT5G20510.1	6e-104
Dlo_pri0303F.1_g01360.1	0.631441	1.6637	0.0020004	0.37954	AT1G76690.1	3e-87
Dlo_pri0137F.1_g00420.1	12.9366	21.0704	0.00200582	0.613968	AT1G70490.2	2e-120
Dlo_pri0049F.1_g00400.1	0.885402	1.59337	0.00201442	0.555678	AT4G35140.1	0
Dlo_pri0151F.1_g01010.1	0.852577	2.17057	0.00201962	0.392789	AT1G59740.1	2e-139
Dlo_pri0028F.1_g00650.1	0.521292	1.25771	0.00202693	0.414479	AT5G61580.1	3e-126
Dlo_alt0439F-003-01.1_g00150.1	9.15833	14.8569	0.00202736	0.616436	AT4G14710.2	2e-95
Dlo_pri0060F.1_g03900.1	0.645276	1.33231	0.00203193	0.48433	AT1G22370.2	0
Dlo_pri0229F.1_g01580.1	1.66007	1.25893	0.00204478	1.31864	AT2G26900.1	1e-70
Dlo_pri0103F.1_g00120.1	2.11435	3.96596	0.00204885	0.533124	AT1G64720.1	6e-134
Dlo_pri0061F.1_g00810.1	3.67109	6.68513	0.0020537	0.549143	AT1G21065.1	4e-33
Dlo_pri0411F.1_g00490.1	14.429	9.97861	0.0020555	1.44599	AT1G32470.1	6e-79
Dlo_alt0268F-001-01.1_g00020.1	0.616988	1.39987	0.00205825	0.440747	AT3G10130.1	7e-44
Dlo_pri0046F.1_g01010.1	10.4578	4.54564	0.00206161	2.30062	AT1G14520.2	5e-179
Dlo_pri2957F.1_g00030.1	2.65527	1.53601	0.00206188	1.72868	ATCG00790.1	2e-64
Dlo_pri0015F.1_g03570.1	5.78206	20.0285	0.00207125	0.288691	AT4G15800.1	2e-39
Dlo_pri0000F.1_g10610.1	40.2277	24.1049	0.00207343	1.66886	AT2G02100.1	9e-23
Dlo_pri0055F.1_g04040.1	4.01596	3.04043	0.00207494	1.32086	AT1G08315.1	5e-121
Dlo_pri0251F.1_g01480.1	0.584397	1.48438	0.00208164	0.393697	AT4G05150.1	2e-64
Dlo_pri0127F.1_g00040.1	0.980149	1.97595	0.00208358	0.49604	AT4G24230.1	6e-35
Dlo_pri0353F.1_g00210.1	3.20574	5.59776	0.00209147	0.572682	AT2G27600.1	1e-72
Dlo_pri0292F.1_g00230.1	0.794682	1.48806	0.00209158	0.53404	AT1G78230.1	8e-140
Dlo_pri0000F.1_g07480.1	1.51993	0.93644	0.00209441	1.6231	AT5G23310.1	3e-130
Dlo_pri0077F.1_g02550.1	5.67841	3.59078	0.0020981	1.58139	AT3G26060.1	6e-96
Dlo_alt0744F-002-01.1_g00180.1	2.86343	4.9361	0.00210006	0.5801	AT4G09570.1	4e-59
Dlo_pri0025F.1_g05580.1	1.60296	0.654858	0.00210013	2.4478	AT1G31670.1	1e-77
Dlo_pri0649F.1_g00460.1	2.90191	6.29797	0.00210129	0.460769	AT1G77610.1	0
Dlo_pri0053F.1_g02360.1	4.82802	8.08933	0.00210733	0.596838	AT3G22845.1	4e-111
Dlo_pri0086F.1_g01980.1	1.68135	1.49014	0.00210789	1.12831	AT5G08740.1	0
Dlo_pri0243F.1_g01370.1	1.52822	2.51719	0.00211114	0.607113	AT5G04500.1	0
Dlo_alt0193F-002-01.1_g00070.1	2.41202	1.38124	0.00211277	1.74627	AT1G31830.1	0
Dlo_pri0142F.1_g01970.1	1.77912	4.12755	0.00211399	0.431035	AT3G47420.1	5e-163
Dlo_pri0098F.1_g01920.1	2.24986	0.885572	0.00211605	2.54058	AT5G05330.1	3e-35
Dlo_pri0164F.1_g00090.1	3.01275	2.26962	0.00213127	1.32743	AT4G28600.1	0
Dlo_pri0118F.1_g01680.1	2.20075	3.7344	0.00213385	0.589319	AT1G13560.1	0
Dlo_pri0259F.1_g01310.1	0.0605712	2.60575	0.00213394	0.0232452	AT1G08350.2	3e-67
Dlo_pri0098F.1_g02760.1	12.2562	8.78156	0.00213446	1.39568	AT5G05000.1	3e-152
Dlo_pri0187F.1_g01160.1	5.70678	9.64399	0.00215744	0.591745	AT1G26690.1	2e-64
Dlo_pri0030F.1_g02370.1	2.24727	1.2638	0.00215977	1.77818	AT2G28380.1	2e-121
Dlo_pri0720F.1_g00180.1	2.42754	1.45514	0.00216343	1.66826	AT4G33800.1	3e-15
Dlo_pri0007F.1_g01660.1	1.33207	0.665027	0.00217422	2.00303	AT1G80690.1	6e-91
Dlo_alt0152F-001-01.1_g00040.1	1.73928	0.980234	0.00217792	1.77436	AT3G12120.2	0
Dlo_pri0000F.1_g00320.1	1.46622	3.99289	0.00218288	0.367207	AT3G50770.1	5e-41
Dlo_pri0143F.1_g02730.1	2.18381	1.20819	0.00220591	1.80751	AT2G14660.1	2e-58
Dlo_pri1062F.1_g00190.1	2.66711	1.43728	0.00221226	1.85567	AT1G68530.1	0
Dlo_pri0736F.1_g00210.1	5.29001	8.82313	0.00222511	0.599561	AT4G30240.1	9e-77
Dlo_pri0297F.1_g01360.1	4.44829	3.17654	0.00222546	1.40035	AT5G50740.1	3e-62
Dlo_pri0138F.1_g00590.1	1.51981	2.89986	0.00223136	0.524097	AT4G35220.1	4e-48
Dlo_alt0131F-009-01.1_g00010.1	5.91103	4.86888	0.00223155	1.21404	AT1G03475.1	6e-84
Dlo_pri0046F.1_g04420.1	2.5261	4.19165	0.00223782	0.602651	AT1G72660.3	3e-103
Dlo_pri0024F.1_g01960.1	0.556247	1.02052	0.0022388	0.545064	AT1G22360.1	5e-96
Dlo_alt0025F-013-01.1_g00020.1	1.33024	2.5534	0.00224942	0.520971	AT5G66060.1	5e-131
Dlo_pri0088F.1_g02840.1	0.336284	1.10184	0.00224956	0.305201	AT3G10550.1	0
Dlo_pri0016F.1_g06140.1	0.522114	1.16446	0.00225087	0.448373	AT3G18830.1	0
Dlo_pri1238F.1_g00100.1	2.81989	2.05824	0.00226307	1.37005	AT3G23760.1	7e-72
Dlo_pri0544F.1_g00110.1	0.13218	1.59413	0.00226523	0.0829168	AT3G48980.1	3e-24
Dlo_pri0605F.1_g00080.1	1.17031	3.87718	0.00228249	0.301846	AT1G67920.1	8e-11
Dlo_pri0144F.1_g01720.1	0.913168	1.64908	0.00229232	0.553744	AT4G16440.1	7e-128
Dlo_pri0053F.1_g04610.1	2.15911	4.25184	0.002295	0.507806	AT3G06350.1	9e-101
Dlo_pri0016F.1_g01700.1	4.31839	2.52524	0.00230806	1.71009	AT2G16060.1	2e-81
Dlo_pri0137F.1_g00980.1	0.524626	1.27907	0.00230933	0.410161	AT3G01470.1	2e-79
Dlo_pri0150F.1_g00900.1	0.677638	1.9233	0.00232653	0.35233	AT1G15060.1	0
Dlo_pri0713F.1_g00470.1	1.27882	2.88453	0.00232885	0.443337	AT3G03560.1	1e-50
Dlo_pri0359F.1_g00580.1	2.75951	5.85996	0.00232893	0.470909	AT1G12600.1	0
Dlo_pri0571F.1_g00320.1	4.62011	3.54899	0.00232934	1.30181	AT4G05460.1	7e-99
Dlo_pri0006F.1_g06220.1	1.06617	1.674	0.00233076	0.636901	AT4G16150.1	0
Dlo_pri0002F.1_g00260.1	5.49108	4.13889	0.00233492	1.3267	AT5G23860.2	0
Dlo_pri0024F.1_g05280.1	2.5741	9.95218	0.00233878	0.258646	AT2G40610.1	3e-136
Dlo_pri0439F.1_g00740.1	4.09417	1.83493	0.00234673	2.23125	AT3G22790.1	0
Dlo_pri0382F.1_g00900.1	1.53553	2.35922	0.00235646	0.650863	AT3G07160.1	0
Dlo_alt0060F-016-01.1_g00030.1	4.25557	3.16597	0.00235695	1.34416	AT2G23970.1	9e-91
Dlo_pri0159F.1_g00280.1	2.20243	3.46807	0.00236568	0.635058	AT1G18260.1	2e-168
Dlo_alt0023F-002-01.1_g00060.1	0.800266	1.22106	0.00238057	0.655385	AT1G70300.1	0
Dlo_alt0000F-031-01.1_g00190.1	1.76423	1.06127	0.00238982	1.66238	AT4G37650.1	0
Dlo_pri0128F.1_g01760.1	1.70786	23.587	0.00239209	0.0724069	AT3G55570.1	1e-21
Dlo_pri0004F.1_g02190.1	2.72896	2.17422	0.00240354	1.25514	AT4G15520.1	4e-125
Dlo_alt0025F-030-01.1_g00030.1	8.29803	5.59135	0.00240819	1.48408	AT1G75080.2	7e-69
Dlo_pri0253F.1_g00740.1	13.7342	10.8583	0.00241234	1.26486	AT5G02960.1	2e-94
Dlo_pri0032F.1_g05630.1	6.42949	13.3484	0.00241456	0.481669	AT1G50710.1	0
Dlo_pri0025F.1_g05280.1	4.12336	2.99854	0.00241638	1.37512	AT5G66090.1	2e-64
Dlo_pri0814F.1_g00380.1	1.56228	2.91259	0.0024204	0.536389	AT2G46870.1	7e-64
Dlo_pri0064F.1_g00550.1	2.07211	3.12575	0.00242254	0.662916	AT3G13460.2	1e-121
Dlo_pri0418F.1_g00170.1	6.29284	3.93473	0.0024229	1.59931	AT2G33620.4	4e-09
Dlo_pri1028F.1_g00300.1	0.423689	1.11483	0.00243858	0.380049	AT5G13080.1	3e-54
Dlo_pri0001F.1_g08910.1	2.84488	4.46238	0.00244694	0.637524	AT1G74910.2	0
Dlo_pri0045F.1_g00910.1	3.74	5.71711	0.00245687	0.654177	AT3G26100.2	0
Dlo_pri0579F.1_g00630.1	3.82287	2.28041	0.00247421	1.67639	AT1G64510.1	2e-70
Dlo_pri0141F.1_g02540.1	1.46769	0.919699	0.00248149	1.59584	AT1G45230.2	7e-29
Dlo_pri0261F.1_g01600.1	2.99479	5.26963	0.00248779	0.568311	AT1G05000.1	3e-106
Dlo_alt0000F-025-01.1_g00010.1	3.24383	1.23613	0.00249232	2.62417	AT2G01770.1	6e-36
Dlo_pri0018F.1_g00210.1	1.44203	0.633825	0.00249395	2.27513	AT4G30845.1	4e-30
Dlo_pri0134F.1_g01390.1	4.41849	3.11913	0.00249431	1.41658	AT2G03350.1	2e-84
Dlo_pri0035F.1_g00800.1	2.79217	4.55511	0.00250328	0.612975	AT4G37930.1	0
Dlo_pri0120F.1_g01310.1	2.82155	1.29273	0.00250402	2.18263	AT1G47740.2	7e-113
Dlo_pri0101F.1_g03320.1	3.3915	7.54097	0.00252112	0.449744	AT4G09670.1	2e-169
Dlo_alt0000F-042-01.1_g00120.1	0.0492719	1.26017	0.00252713	0.0390995	AT1G15190.1	7e-07
Dlo_alt0320F-003-01.1_g00040.1	1.66719	2.83681	0.00253132	0.587701	AT3G21160.1	1e-64
Dlo_pri0415F.1_g00640.1	3.65265	2.77257	0.00253855	1.31742	AT4G30360.1	3e-63
Dlo_pri0001F.1_g09990.1	0.28201	2.14429	0.00254164	0.131517	AT5G14760.1	0
Dlo_alt0050F-011-01.1_g00030.1	2.12047	5.00157	0.00254544	0.42396	AT4G02480.1	0
Dlo_pri0313F.1_g00750.1	1.85318	1.37836	0.00255472	1.34448	AT3G07870.1	4e-30
Dlo_pri0007F.1_g04290.1	1.03273	0.776466	0.00257455	1.33004	AT1G80840.1	1e-80
Dlo_pri0580F.1_g00290.1	17.5106	14.6872	0.002581	1.19223	AT2G46330.1	1e-21
Dlo_pri2330F.1_g00090.1	0.691489	1.99941	0.00258985	0.345847	AT5G20630.1	5e-17
Dlo_pri0084F.1_g02570.1	0.919473	2.08965	0.00259346	0.440012	AT1G33270.1	2e-156
Dlo_pri0066F.1_g03110.1	1.18335	0.728635	0.00259735	1.62407	AT2G46890.1	1e-150
Dlo_pri1018F.1_g00190.1	1.98918	3.89876	0.00259857	0.510208	AT2G27500.2	2e-180
Dlo_pri0141F.1_g02730.1	0.298459	1.41801	0.00260115	0.210478	AT2G43290.1	2e-06
Dlo_alt0013F-011-01.1_g00020.1	2.18483	3.81327	0.00260246	0.572953	AT1G26665.1	1e-89
Dlo_pri0801F.1_g00510.1	1.30901	0.676107	0.00261026	1.9361	AT5G16990.1	3e-92
Dlo_alt0629F-002-01.1_g00050.1	2.17424	4.11715	0.00261052	0.528094	AT3G61220.2	1e-25
Dlo_alt0057F-015-01.1_g00010.1	2.44076	1.72168	0.00261486	1.41766	AT5G54290.1	1e-72
Dlo_alt0028F-016-01.1_g00050.1	3.39161	2.77252	0.00261751	1.2233	AT1G76940.2	9e-45
Dlo_pri1826F.1_g00080.1	4.25831	3.15341	0.00262099	1.35038	***** No hits
Dlo_pri0830F.1_g00290.1	1.50918	0.606607	0.00263637	2.4879	AT5G02540.1	1e-32
Dlo_pri0563F.1_g00260.1	1.34028	0.877656	0.00263861	1.52712	AT2G37650.1	0
Dlo_pri0016F.1_g03420.1	3.53601	3.49306	0.0026456	1.0123	AT4G38580.1	4e-88
Dlo_pri0138F.1_g00150.1	25.6163	57.2799	0.00264994	0.447213	AT4G34050.1	2e-162
Dlo_alt0208F-003-01.1_g00020.1	0.6522	1.02025	0.00266017	0.639258	AT1G71010.1	0
Dlo_pri0342F.1_g01150.1	2.31704	4.45068	0.00266036	0.520603	AT3G02040.1	3e-173
Dlo_pri0029F.1_g05310.1	1.01284	1.65819	0.0026932	0.61081	AT4G24200.1	2e-110
Dlo_alt0453F-003-01.1_g00030.1	1.34351	0.53347	0.00270762	2.51843	AT5G45950.1	3e-130
Dlo_pri0426F.1_g00420.1	18.8115	15.7457	0.00272314	1.19471	AT3G60210.1	2e-56
Dlo_pri0082F.1_g01050.1	1.04284	0.535155	0.0027297	1.94867	AT2G23620.1	7e-91
Dlo_pri0337F.1_g00020.1	2.23151	3.36219	0.00273362	0.663706	AT1G54130.1	0
Dlo_alt0039F-009-01.1_g00060.1	1.98723	3.97393	0.00274967	0.500066	AT1G17020.1	5e-39
Dlo_pri0406F.1_g00600.1	1.20207	0.677613	0.00275077	1.77398	AT1G64080.1	3e-50
Dlo_pri0329F.1_g00350.1	1.73216	3.23788	0.00276755	0.534969	AT1G65280.1	2e-19
Dlo_pri0199F.1_g00280.1	6.47237	4.80835	0.00278181	1.34607	AT1G78630.1	4e-115
Dlo_pri0075F.1_g01770.1	2.89634	6.36084	0.00278683	0.455339	AT1G69490.1	6e-101
Dlo_pri0252F.1_g01190.1	1.91228	1.27208	0.00279548	1.50326	AT4G32480.1	4e-89
Dlo_pri0373F.1_g00330.1	1.60854	3.14338	0.00279605	0.511722	AT3G24010.1	3e-51
Dlo_alt0144F-007-01.1_g00010.1	1.80174	0.787998	0.00279863	2.28648	AT4G05520.2	1e-180
Dlo_pri0034F.1_g05940.1	0.894384	2.87369	0.00281345	0.311232	AT3G43600.1	2e-93
Dlo_alt0001F-039-01.1_g00060.1	1.63596	0.97845	0.00281822	1.67199	AT3G27520.1	3e-33
Dlo_alt0151F-012-01.1_g00030.1	0.921804	2.04827	0.00282157	0.45004	AT1G59740.1	6e-139
Dlo_pri0001F.1_g01590.1	3.12508	4.86877	0.00282549	0.641863	AT2G22780.1	0
Dlo_pri0001F.1_g12710.1	1.21742	0.884365	0.00282659	1.3766	AT3G01810.3	0
Dlo_pri0138F.1_g01520.1	20.293	15.0626	0.00283452	1.34724	AT2G14880.1	1e-41
Dlo_alt0000F-014-01.1_g00010.1	1.32181	0.692941	0.00283972	1.90753	AT2G01830.2	0
Dlo_pri0205F.1_g01480.1	1.44837	0.771461	0.00284819	1.87744	AT2G02950.1	2e-29
Dlo_pri0068F.1_g04180.1	2.9432	2.00788	0.00285052	1.46583	AT5G45030.2	0
Dlo_alt0194F-007-01.1_g00020.1	15.4627	10.0856	0.00285098	1.53314	AT5G58250.1	3e-71
Dlo_alt0128F-002-01.1_g00040.1	14.2531	10.2401	0.00285736	1.39189	AT3G55770.6	5e-71
Dlo_pri0225F.1_g01110.1	13.6875	10.1402	0.0028583	1.34982	AT3G03590.1	1e-37
Dlo_alt0064F-008-01.1_g00070.1	1.91092	2.93158	0.00285907	0.65184	AT3G13460.2	6e-121
Dlo_pri0103F.1_g01770.1	0.482208	1.83397	0.00287619	0.262931	AT5G32470.1	6e-36
Dlo_pri0028F.1_g04200.1	0.937928	2.0783	0.00290199	0.451295	AT5G53130.1	5e-75
Dlo_alt0070F-002-01.1_g00040.1	1.2761	2.40978	0.00290385	0.529551	AT3G47670.1	8e-30
Dlo_pri0261F.1_g00820.1	1.48589	3.30018	0.00291195	0.450245	***** No hits
Dlo_pri0040F.1_g01890.1	7.20327	5.89622	0.00291946	1.22168	AT2G31670.1	2e-30
Dlo_pri0016F.1_g06270.1	0.828723	1.87503	0.00293414	0.441977	AT3G18830.1	4e-122
Dlo_pri0458F.1_g00500.1	16.7238	10.3249	0.00293628	1.61975	AT1G61930.1	4e-37
Dlo_pri0335F.1_g00190.1	5.66218	3.14275	0.00293986	1.80167	AT2G26260.1	6e-20
Dlo_pri1426F.1_g00010.1	2.80992	1.84333	0.00294057	1.52437	AT1G72040.1	0
Dlo_pri0057F.1_g00700.1	1.74748	4.64437	0.00294423	0.376258	AT4G27460.1	5e-100
Dlo_pri0018F.1_g06070.1	9.97018	16.7704	0.00294602	0.594512	AT5G32440.1	1e-88
Dlo_pri0986F.1_g00250.1	0.03146	1.13987	0.0029657	0.0275996	AT4G14805.1	9e-18
Dlo_pri0140F.1_g02160.1	1.17793	1.87792	0.00296666	0.62725	AT5G60410.3	0
Dlo_alt0025F-020-01.1_g00010.1	1.62489	0.441674	0.00297433	3.67894	AT3G51280.1	0
Dlo_alt0023F-021-01.1_g00010.1	2.44261	4.93273	0.00297506	0.495184	AT2G43120.1	2e-36
Dlo_pri0063F.1_g03610.1	6.9873	12.2217	0.00298381	0.571712	AT3G54960.1	0
Dlo_pri0183F.1_g02240.1	1.52436	5.29971	0.00299179	0.28763	AT4G04610.1	0
Dlo_pri0039F.1_g00350.1	2.07142	3.9959	0.0029952	0.518385	AT4G18360.2	8e-50
Dlo_alt0023F-040-01.1_g00020.1	1.64917	2.78958	0.00300213	0.591191	AT1G07040.1	3e-158
Dlo_pri2006F.1_g00100.1	1.73115	0.91981	0.00300921	1.88207	ATCG01250.1	2e-91
Dlo_pri0247F.1_g00830.1	1.18366	0.620223	0.00301038	1.90845	AT3G18670.1	2e-06
Dlo_pri0010F.1_g05970.1	2.92205	4.58132	0.00301772	0.637817	AT5G17550.1	1e-92
Dlo_pri0047F.1_g03030.1	2.72781	1.93018	0.00302447	1.41324	AT1G07090.1	1e-62
Dlo_pri0031F.1_g04300.1	0.658524	1.59129	0.00303196	0.413831	AT4G40080.1	5e-112
Dlo_alt0005F-008-01.1_g00140.1	1.42436	0.748414	0.00304526	1.90316	AT3G50150.1	2e-36
Dlo_alt0037F-010-01.1_g00050.1	0.864042	1.65469	0.00305479	0.522177	AT4G11810.1	8e-46
Dlo_pri0000F.1_g11370.1	0.617945	2.13265	0.00305932	0.289755	AT2G37870.1	2e-35
Dlo_pri0157F.1_g02190.1	0.309415	2.3149	0.0030656	0.133663	AT5G57560.1	6e-121
Dlo_pri0113F.1_g00540.1	0.400344	1.09242	0.00306789	0.366476	AT2G31160.1	4e-78
Dlo_pri0199F.1_g00510.1	1.40038	0.798058	0.00306926	1.75474	AT1G53520.1	2e-74
Dlo_pri0001F.1_g04960.1	1.6676	2.72617	0.00307511	0.6117	AT3G30380.2	0
Dlo_pri0083F.1_g02370.1	1.00321	1.79965	0.00307513	0.557449	AT2G39630.1	4e-175
Dlo_pri0016F.1_g06370.1	1.06314	1.83701	0.00308319	0.578732	AT5G13500.3	0
Dlo_pri0713F.1_g00490.1	0.142932	1.14116	0.00308889	0.125251	AT1G32170.1	2e-151
Dlo_pri0398F.1_g00140.1	5.62699	4.65842	0.00309002	1.20792	AT5G20510.1	2e-80
Dlo_pri0246F.1_g00240.1	2.02997	1.2763	0.00309985	1.59051	AT4G14200.1	2e-21
Dlo_pri0295F.1_g00350.1	27.7648	20.3548	0.00312137	1.36404	AT5G59970.1	3e-48
Dlo_pri0067F.1_g02780.1	1.99337	2.83515	0.0031258	0.703092	AT3G51770.2	0
Dlo_pri0685F.1_g00080.1	1.59513	0.948277	0.00313445	1.68214	AT4G28050.1	8e-31
Dlo_pri0040F.1_g02700.1	5.81962	9.17027	0.00315811	0.634618	AT3G48890.1	1e-68
Dlo_pri0067F.1_g04120.1	1.6691	5.05211	0.00317402	0.330377	AT2G40610.1	8e-102
Dlo_pri0218F.1_g01300.1	1.01438	0.681839	0.00319531	1.48771	AT5G54280.2	3e-52
Dlo_pri0157F.1_g02230.1	0.487621	2.52787	0.00320235	0.192898	AT4G25810.1	6e-143
Dlo_pri0051F.1_g02990.1	2.14423	3.10382	0.00320734	0.690835	AT1G60995.1	1e-77
Dlo_pri0181F.1_g01130.1	16.6457	14.9879	0.00321161	1.11061	AT3G16080.1	6e-56
Dlo_pri0082F.1_g00740.1	5.27037	3.67508	0.00321308	1.43408	AT2G23670.1	7e-16
Dlo_pri0010F.1_g00940.1	1.5701	1.00289	0.00321932	1.56558	AT5G11780.1	1e-76
Dlo_pri0219F.1_g00820.1	0.200377	1.00001	0.00322428	0.200374	AT1G54380.1	0.023
Dlo_alt0229F-009-01.1_g00040.1	0.801809	1.44896	0.00325445	0.553368	AT1G22020.1	0
Dlo_pri0910F.1_g00150.1	10.6826	7.59822	0.00325955	1.40594	AT5G02120.1	9e-32
Dlo_pri0360F.1_g01300.1	0.650082	2.15194	0.00326133	0.302091	AT4G22990.2	0
Dlo_pri0033F.1_g00360.1	1.62995	2.25553	0.00327167	0.722645	AT1G42470.1	0
Dlo_alt0418F-005-01.1_g00010.1	3.54065	2.70442	0.00327883	1.30921	AT5G42360.1	8e-51
Dlo_pri0198F.1_g00060.1	1.04087	0.585238	0.00330725	1.77855	AT3G55760.3	1e-164
Dlo_pri2006F.1_g00010.1	1.82915	0.424062	0.00331389	4.31341	AT5G36950.1	1.5
Dlo_pri0005F.1_g02810.1	1.30142	0.692187	0.00331721	1.88016	AT3G50150.1	4e-27
Dlo_pri0328F.1_g00260.1	11.7909	10.1731	0.00332357	1.15903	AT5G28750.1	3e-34
Dlo_pri0129F.1_g00170.1	0.618876	1.16454	0.00332749	0.531432	AT4G32520.2	0
Dlo_alt0460F-002-01.1_g00070.1	0.892608	1.5604	0.00332946	0.572036	AT5G23810.1	5e-177
Dlo_pri0065F.1_g03120.1	3.79642	2.81032	0.00333578	1.35089	AT5G57930.2	4e-166
Dlo_pri2908F.1_g00050.1	3.8342	3.05833	0.00333628	1.25369	ATCG00905.1	1e-17
Dlo_pri0178F.1_g01200.1	3.37225	5.17005	0.00333772	0.652267	AT3G53970.1	1e-69
Dlo_pri0082F.1_g00460.1	2.10935	1.55746	0.00334258	1.35435	AT3G50780.1	0
Dlo_alt0104F-011-01.1_g00030.1	1.44374	2.48122	0.00335326	0.581866	AT3G14910.1	1e-129
Dlo_pri0361F.1_g00780.1	2.43651	3.74338	0.00335476	0.650885	AT2G31130.1	2e-31
Dlo_pri0006F.1_g03000.1	1.36579	2.55398	0.00337864	0.534772	AT1G79160.1	9e-47
Dlo_alt1245F-001-01.1_g00060.1	3.13951	2.38523	0.00338188	1.31623	AT1G17100.1	6e-89
Dlo_pri0025F.1_g01400.1	2.38234	4.87389	0.00339127	0.488797	AT3G50860.1	3e-87
Dlo_pri0697F.1_g00520.1	0.641907	1.52916	0.00339514	0.419778	AT1G77810.2	0
Dlo_pri0947F.1_g00310.1	1.61751	1.38924	0.00340128	1.16431	AT1G68810.1	9e-27
Dlo_alt0392F-004-01.1_g00090.1	4.17903	9.34566	0.00340379	0.447163	AT5G01600.1	8e-101
Dlo_pri0092F.1_g02780.1	8.2523	4.39548	0.0034086	1.87745	AT1G64770.1	2e-123
Dlo_pri0070F.1_g03700.1	6.91463	4.79035	0.0034154	1.44345	AT1G18730.1	1e-46
Dlo_pri0190F.1_g02120.1	6.47846	11.3059	0.00341992	0.573015	AT4G35260.1	0
Dlo_pri0772F.1_g00460.1	4.63059	7.55726	0.00342023	0.612733	AT1G11380.1	6e-27
Dlo_pri0440F.1_g00710.1	3.26677	11.4061	0.00342438	0.286405	AT4G15560.1	0
Dlo_pri0721F-1.1_g00080.1	5.98055	12.4997	0.00346644	0.478455	AT3G12500.1	3e-121
Dlo_pri0263F.1_g00700.1	0.663851	1.16273	0.00348896	0.57094	AT2G18850.1	0
Dlo_pri0105F.1_g00840.1	15.3727	9.16758	0.00350005	1.67686	AT4G25050.1	5e-29
Dlo_pri0147F.1_g03480.1	0.42255	1.47354	0.00350186	0.286759	AT5G54080.2	4e-21
Dlo_pri0061F.1_g01960.1	1.08498	24.6905	0.00350536	0.0439432	AT4G20050.2	0
Dlo_pri0125F.1_g01790.1	4.0342	6.94787	0.00351295	0.580639	AT4G27390.1	1e-60
Dlo_pri0024F.1_g03400.1	1.68398	0.772889	0.00352026	2.17881	AT2G40116.1	1e-49
Dlo_pri0141F.1_g02720.1	0.868752	2.54893	0.00354375	0.340831	AT5G04170.1	0.13
Dlo_alt0292F-006-01.1_g00020.1	0.773721	1.4627	0.00354721	0.528969	AT1G78230.1	4e-139
Dlo_pri0125F.1_g01010.1	31.5805	27.8171	0.00355198	1.13529	AT5G54270.1	3e-165
Dlo_pri0524F.1_g00440.1	0.105863	1.09702	0.00356516	0.0965012	AT5G15190.2	2e-10
Dlo_pri0002F.1_g01280.1	1.24673	0.617261	0.00357382	2.01978	AT5G44550.1	8e-48
Dlo_alt0029F-007-01.1_g00010.1	1.35052	2.34098	0.00360414	0.576906	AT4G10170.2	3e-77
Dlo_alt0198F-002-01.1_g00120.1	0.986558	2.25633	0.00360961	0.43724	AT2G29490.1	1e-55
Dlo_alt0000F-051-01.1_g00100.1	6.64197	5.012	0.00361668	1.32521	AT2G02050.1	3e-51
Dlo_pri0263F.1_g00680.1	4.92331	7.5164	0.00362186	0.655009	AT4G30240.1	3e-77
Dlo_pri0036F.1_g01870.1	1.56113	2.97666	0.00364846	0.524458	AT1G13990.1	2e-102
Dlo_pri0261F.1_g00730.1	1.17953	1.8713	0.00365379	0.630323	AT2G04740.1	0
Dlo_pri1671F.1_g00020.1	6.68336	4.72874	0.00366292	1.41335	AT1G10370.1	9e-111
Dlo_pri0095F.1_g03020.1	2.98566	2.3055	0.00368286	1.29501	AT3G55280.3	5e-61
Dlo_pri0362F.1_g01110.1	8.20155	5.11122	0.00369215	1.60462	AT2G05310.1	5e-34
Dlo_pri0000F.1_g04860.1	0.222796	1.06833	0.00370943	0.208545	AT1G66810.1	1e-72
Dlo_pri0159F.1_g00440.1	2.02584	4.12844	0.00372064	0.490703	AT3G17860.1	1e-31
Dlo_pri0016F.1_g06090.1	2.23378	5.40405	0.00373022	0.413352	AT3G18830.1	0
Dlo_pri0563F.1_g00100.1	18.6589	10.4456	0.00374577	1.7863	AT5G02230.2	7e-134
Dlo_pri1346F.1_g00100.1	0.528938	1.78436	0.00377382	0.296431	AT1G20270.1	6e-141
Dlo_pri0077F.1_g01970.1	3.72787	1.42453	0.00378508	2.61692	AT5G43270.1	2e-54
Dlo_pri1297F.1_g00100.1	0.693501	1.80009	0.00378851	0.385258	AT1G70840.1	5e-43
Dlo_pri0210F.1_g02400.1	1.33216	2.0889	0.00379255	0.637731	AT5G01710.1	0
Dlo_pri0002F.1_g05990.1	5.10487	9.94427	0.00379779	0.513348	AT1G17710.1	4e-106
Dlo_pri0173F.1_g01750.1	0.873851	1.58744	0.00379871	0.550477	AT1G28410.1	1e-66
Dlo_pri1227F.1_g00130.1	8.90369	6.48262	0.00380714	1.37347	AT1G24270.1	6e-24
Dlo_alt0042F-002-01.1_g00400.1	3.1674	2.17291	0.00380876	1.45768	AT1G47740.2	5e-119
Dlo_pri0159F.1_g02530.1	1.63439	2.80774	0.00381425	0.582103	AT5G08370.1	0
Dlo_pri0039F.1_g02910.1	6.17779	4.48135	0.00383197	1.37856	AT5G45670.1	0
Dlo_alt0060F-001-01.1_g00080.1	6.39343	9.83799	0.00383528	0.649871	AT5G64430.1	1e-74
Dlo_alt0229F-002-01.1_g00040.1	1.89191	2.97447	0.00385333	0.636047	AT1G11430.1	8e-52
Dlo_pri1615F.1_g00010.1	1.01758	0.590433	0.00385384	1.72345	AT1G78170.1	6e-28
Dlo_alt0117F-010-01.1_g00050.1	3.25403	4.75144	0.00385418	0.684851	AT5G22000.3	2e-138
Dlo_pri0002F.1_g01740.1	3.33059	2.1172	0.00386031	1.57311	AT1G30825.1	3e-39
Dlo_pri0002F.1_g09490.1	0.778656	1.49356	0.00386904	0.521342	AT1G79610.1	4e-70
Dlo_pri0040F.1_g03120.1	6.03319	4.45019	0.00388097	1.35572	AT5G05080.2	7e-21
Dlo_pri0165F.1_g01790.1	0.616442	2.62861	0.00388709	0.234513	AT5G44860.1	2e-57
Dlo_alt0137F-015-01.1_g00010.1	1.17331	1.84838	0.00389367	0.634776	AT2G04620.1	2e-55
Dlo_pri0151F.1_g00830.1	2.91237	1.99781	0.00389501	1.45778	AT1G09520.1	7e-17
Dlo_pri1365F.1_g00060.1	2.15802	1.32588	0.00389563	1.62762	AT5G13100.1	4e-67
Dlo_pri0871F.1_g00370.1	6.18227	4.89813	0.00391123	1.26217	AT5G20510.1	2e-71
Dlo_pri0031F.1_g05610.1	1.65399	1.09466	0.00391427	1.51097	AT5G65550.1	3e-133
Dlo_pri0454F.1_g00120.1	5.83255	10.2266	0.00392657	0.570329	AT2G34750.1	0
Dlo_pri0017F.1_g02480.1	12.7275	8.50003	0.00397609	1.49735	AT3G05950.1	2e-89
Dlo_alt0098F-003-01.1_g00060.1	6.63202	34.3251	0.00399652	0.193212	AT2G37650.1	5e-134
Dlo_alt0284F-006-01.1_g00010.1	0.523479	1.3389	0.00399932	0.390977	AT4G19170.1	0
Dlo_pri0077F.1_g02270.1	5.43505	8.41756	0.00401874	0.64568	AT4G29960.1	6e-58
Dlo_pri0065F.1_g01210.1	3.66324	6.31787	0.00401889	0.579822	AT5G43285.1	0.53
Dlo_pri0144F.1_g00820.1	4.38748	7.23605	0.0040198	0.606336	AT5G47720.1	4e-139
Dlo_pri0055F.1_g01230.1	2.13162	3.68228	0.00402154	0.578887	AT3G63520.1	5e-43
Dlo_pri0071F.1_g03290.1	3.08064	6.42486	0.00402647	0.479488	AT1G77610.1	0
Dlo_pri0060F.1_g01280.1	2.22766	3.86878	0.00405281	0.575805	AT5G64510.1	3e-148
Dlo_pri0010F.1_g02900.1	31.6129	83.6865	0.00405379	0.377753	AT5G25610.1	1e-92
Dlo_pri0225F.1_g01870.1	0.568277	1.50645	0.00405553	0.377228	AT2G31960.2	0
Dlo_alt0001F-047-01.1_g00030.1	1.83357	3.02142	0.00406077	0.606856	AT4G37680.2	3e-162
Dlo_pri0053F.1_g01160.1	11.5435	7.33687	0.0040654	1.57335	AT3G23200.1	5e-60
Dlo_pri0056F.1_g03470.1	1.71643	2.95115	0.00407567	0.581614	AT5G53460.3	0
Dlo_alt0236F-002-01.1_g00030.1	0.951263	1.59731	0.00408417	0.595542	AT1G10200.1	2e-54
Dlo_pri0284F.1_g00060.1	2.46203	1.55409	0.00410196	1.58423	AT1G67280.1	2e-174
Dlo_pri0002F.1_g08050.1	0.7081	1.66222	0.00410757	0.425997	AT4G13345.1	0
Dlo_pri0148F.1_g01470.1	2.29851	3.94314	0.00412104	0.582913	AT5G10650.2	5e-91
Dlo_pri0083F.1_g01250.1	0.630674	1.15646	0.00413568	0.545349	AT1G07530.1	6e-175
Dlo_pri0131F.1_g02060.1	3.30382	2.27065	0.00413699	1.45501	AT3G54020.1	2e-173
Dlo_alt0000F-039-01.1_g00050.1	0.961144	3.50216	0.00417297	0.274443	AT3G50770.1	3e-40
Dlo_pri1098F.1_g00180.1	1.49325	0.920481	0.00417476	1.62224	AT1G13740.1	8e-37
Dlo_pri0089F.1_g00440.1	1.16275	15.1041	0.00417552	0.0769824	AT1G24470.1	2e-65
Dlo_pri1631F.1_g00020.1	1.1982	3.21874	0.00418112	0.372259	AT2G37870.1	2e-35
Dlo_pri0077F.1_g02110.1	2.33838	3.29472	0.00419413	0.709736	AT5G58100.1	0
Dlo_pri0526F.1_g00150.1	1.64008	2.3197	0.00419684	0.707023	AT5G19400.2	0
Dlo_alt0056F-010-01.1_g00040.1	2.76648	4.89442	0.00420496	0.565233	AT5G53310.1	1e-84
Dlo_pri0423F.1_g00910.1	6.06895	9.3565	0.00420853	0.648634	AT5G32440.1	2e-82
Dlo_pri0076F.1_g03180.1	1.2771	2.57843	0.00421365	0.4953	AT3G57540.1	2e-47
Dlo_pri0423F.1_g00120.1	2.91581	1.83745	0.00421828	1.58688	AT3G18430.2	1e-54
Dlo_pri0318F.1_g01090.1	1.09805	1.71786	0.00421856	0.6392	AT3G46220.1	0
Dlo_alt0391F-003-01.1_g00110.1	1.71448	1.4383	0.00422559	1.19203	AT5G04250.2	5e-76
Dlo_pri0010F.1_g03020.1	9.98794	22.777	0.00423995	0.43851	AT5G25610.1	5e-77
Dlo_pri0225F.1_g01340.1	16.9076	10.7595	0.00424501	1.57141	AT2G43030.1	3e-120
Dlo_pri0164F.1_g00920.1	1.62532	4.08391	0.00425833	0.39798	AT4G13540.1	7e-30
Dlo_pri0015F.1_g05260.1	1.91273	3.47365	0.00428882	0.550641	AT1G02610.1	1e-69
Dlo_pri0010F.1_g04980.1	0.403772	4.36712	0.00429085	0.0924572	AT5G25310.1	5e-138
Dlo_pri0049F.1_g02720.1	16.3611	41.6241	0.00429627	0.393069	AT1G47670.1	0
Dlo_pri0018F.1_g00110.1	2.50261	1.54889	0.00429917	1.61574	AT4G28080.1	0
Dlo_pri1702F.1_g00080.1	5.66112	8.26621	0.00431198	0.684851	AT5G11680.1	8e-65
Dlo_pri0092F.1_g01120.1	2.56839	4.10196	0.00432671	0.626137	AT5G06750.3	0
Dlo_pri0297F.1_g00190.1	2.25829	3.88944	0.00434093	0.58062	AT4G35500.1	0
Dlo_pri0199F.1_g00850.1	5.20129	8.52343	0.00435153	0.610234	AT2G33840.1	0
Dlo_alt0290F-003-01.1_g00090.1	29.49	16.4736	0.00435354	1.79014	AT4G00430.1	0
Dlo_pri0023F.1_g03520.1	2.2602	1.51864	0.00435878	1.48831	AT1G70280.2	0
Dlo_pri0081F.1_g02450.1	17.8367	34.052	0.00436239	0.523806	AT3G61490.3	0
Dlo_pri0067F.1_g02440.1	1.23421	0.81413	0.00436669	1.51599	AT2G30020.1	7e-127
Dlo_alt0720F-005-01.1_g00040.1	0.900319	2.20508	0.00440119	0.408293	AT1G27730.1	1e-23
Dlo_pri0081F.1_g00660.1	1.61281	1.19582	0.00440879	1.3487	AT5G41620.1	4e-118
Dlo_alt0015F-002-01.1_g00080.1	4.31681	9.2685	0.00440896	0.46575	AT2G47485.1	3e-26
Dlo_pri0026F.1_g00340.1	114.711	82.677	0.00442439	1.38746	AT1G29930.1	4e-148
Dlo_pri0108F.1_g01990.1	2.70887	13.4649	0.00443518	0.201179	AT1G77210.2	0
Dlo_pri0076F.1_g03930.1	3.03635	2.10296	0.00446552	1.44385	AT3G57880.1	0
Dlo_pri0157F.1_g02200.1	0.346441	3.03649	0.00446756	0.114093	AT4G25810.1	2e-143
Dlo_pri0097F.1_g00500.1	0.799645	1.75086	0.00446762	0.456716	AT1G67340.1	1e-125
Dlo_pri1717F.1_g00010.1	5.07333	7.39887	0.00447248	0.685689	AT3G56190.1	2e-136
Dlo_pri0022F.1_g06240.1	28.7837	13.2328	0.0044767	2.17518	AT5G33370.1	0
Dlo_pri0132F.1_g00300.1	2.39083	4.19944	0.00448129	0.569321	AT5G04250.2	8e-32
Dlo_pri0004F.1_g06140.1	1.62533	2.41198	0.0045243	0.673855	AT4G16180.2	0
Dlo_alt0676F-002-01.1_g00010.1	1.55745	2.58381	0.00452767	0.602773	AT5G45190.2	1e-05
Dlo_alt0016F-024-01.1_g00080.1	1.2397	2.69954	0.00454383	0.459226	AT3G18830.1	0
Dlo_pri0004F.1_g04460.1	0.980358	7.70734	0.00455434	0.127198	AT5G49070.1	2e-151
Dlo_pri0572F.1_g00390.1	2.30327	4.53078	0.00455619	0.50836	AT4G17830.1	5e-81
Dlo_pri0324F.1_g00460.1	3.94474	6.371	0.00456742	0.619172	AT1G27340.1	0
Dlo_pri0151F.1_g01600.1	0.855496	1.4705	0.00458355	0.581773	AT5G39960.1	0
Dlo_pri0440F.1_g00670.1	1.13512	2.1206	0.00458521	0.53528	AT1G73050.1	2e-153
Dlo_alt0202F-007-01.1_g00020.1	1.10212	0.538834	0.00459504	2.04539	AT3G50530.1	5e-26
Dlo_pri3036F.1_g00030.1	3.5998	2.51137	0.00460269	1.4334	ATCG00905.1	1e-17
Dlo_pri0000F.1_g08080.1	5.5697	3.8284	0.00460841	1.45484	AT5G23120.1	0
Dlo_pri0426F.1_g00030.1	2.8034	4.87477	0.00461488	0.575083	AT3G60190.1	3e-122
Dlo_pri1898F.1_g00090.1	9.78642	14.561	0.00462033	0.6721	AT1G07570.1	6e-38
Dlo_alt0106F-001-01.1_g00030.1	3.80806	2.27026	0.00462842	1.67736	AT4G02530.1	1e-60
Dlo_alt0045F-013-01.1_g00030.1	2.65666	4.27453	0.00463841	0.62151	AT1G23390.1	6e-79
Dlo_pri0023F.1_g01150.1	1.11045	2.82262	0.00465346	0.393413	AT2G31750.1	1e-53
Dlo_pri0062F.1_g02760.1	5.24924	8.32484	0.00465688	0.630552	AT5G53850.2	3e-171
Dlo_pri0300F.1_g00040.1	2.30959	3.64147	0.00465721	0.634247	AT3G10370.1	0
Dlo_pri0015F.1_g03590.1	6.35035	12.2546	0.00466284	0.518202	AT3G05500.1	5e-71
Dlo_pri0273F.1_g01970.1	5.84909	4.1743	0.00466913	1.40121	AT3G56910.1	0.55
Dlo_pri0255F.1_g01250.1	2.90698	1.85768	0.00469468	1.56485	AT4G38520.2	0
Dlo_pri3077F.1_g00010.1	4.47134	3.21156	0.00471082	1.39227	AT5G64660.1	2.2
Dlo_pri0871F.1_g00020.1	51.745	112.099	0.00474416	0.4616	AT4G26140.1	0
Dlo_pri0249F.1_g01760.1	1.89176	3.22117	0.00474674	0.58729	AT1G71990.1	0
Dlo_pri0891F.1_g00150.1	4.44642	8.87785	0.00476506	0.500845	AT3G61220.1	8e-115
Dlo_pri0006F.1_g01420.1	2.17585	1.24081	0.00477406	1.75357	AT5G56170.1	1e-12
Dlo_pri0001F.1_g01350.1	2.08521	3.31451	0.00477731	0.629117	AT5G65760.1	0
Dlo_pri0009F.1_g06720.1	2.36372	1.16279	0.00479406	2.03279	AT5G41080.1	5e-145
Dlo_pri0128F.1_g01360.1	1.76886	3.0574	0.00479678	0.57855	AT3G53960.1	0
Dlo_alt0232F-011-01.1_g00030.1	2.54134	4.04236	0.0048265	0.628677	AT5G50960.1	0
Dlo_pri0159F.1_g00160.1	0.87382	1.60856	0.00483338	0.543233	AT5G42150.1	4e-136
Dlo_pri0423F.1_g01080.1	0.34475	2.18153	0.00483345	0.158032	AT1G15320.2	1e-57
Dlo_alt0117F-011-01.1_g00200.1	1.34705	2.46654	0.0048342	0.546128	AT5G06600.2	1e-96
Dlo_pri0416F.1_g00680.1	0.69421	1.53753	0.00483945	0.451511	AT4G38240.3	1e-52
Dlo_alt0042F-008-01.1_g00020.1	4.05876	3.54706	0.00484565	1.14426	AT1G04940.1	6e-120
Dlo_pri0079F.1_g02610.1	5.40304	8.38712	0.00484863	0.644207	AT1G10660.1	3e-112
Dlo_pri0001F.1_g04840.1	6.04074	3.91651	0.00488469	1.54238	AT1G15370.1	4e-31
Dlo_pri0079F.1_g04240.1	2.66297	1.93176	0.00488973	1.37852	AT1G70480.1	1e-127
Dlo_pri2208F.1_g00030.1	1.41171	0.736641	0.0048936	1.91642	AT3G25980.2	5e-119
Dlo_alt0427F-004-01.1_g00060.1	0.238168	1.05763	0.00490017	0.22519	AT1G22030.1	1e-112
Dlo_pri0198F.1_g01290.1	22.5224	14.4815	0.00491057	1.55526	AT4G14420.1	1e-52
Dlo_pri0077F.1_g02820.1	0.816585	1.34949	0.0049835	0.605107	AT4G33150.2	0
Dlo_pri0120F.1_g01590.1	2.9169	4.83373	0.00498776	0.603447	AT1G11755.1	3e-70
Dlo_pri0106F.1_g01090.1	0.787565	1.51381	0.00500422	0.520253	AT1G22040.1	2e-30
Dlo_alt0055F-008-01.1_g00010.1	0.0706229	1.10154	0.00504115	0.0641126	AT3G07970.1	2e-142
Dlo_pri0128F.1_g01120.1	1.04235	0.213949	0.005059	4.87196	AT3G53980.2	4e-43
Dlo_pri0074F.1_g02160.1	22.3973	15.1126	0.00506156	1.48202	AT5G23070.1	1.8
Dlo_pri0001F.1_g12260.1	0.818192	1.22792	0.00506525	0.666325	AT3G01720.1	0
Dlo_alt0540F-002-01.1_g00010.1	1.55991	2.82266	0.00506951	0.55264	AT5G08560.2	7e-50
Dlo_pri0253F.1_g01600.1	1.12631	1.32396	0.00513142	0.850714	AT2G36885.1	8e-84
Dlo_alt0075F-001-01.1_g00070.1	1.62503	2.51296	0.00514848	0.646659	AT2G02970.1	0
Dlo_pri0053F.1_g03320.1	18.7008	33.4907	0.00515174	0.558388	AT5G19140.1	4e-135
Dlo_pri0145F.1_g01830.1	2.44412	3.45757	0.00516996	0.706889	AT5G56360.1	1e-100
Dlo_pri0388F.1_g00920.1	1.79075	0.997187	0.00517704	1.7958	AT1G03780.2	0
Dlo_pri0017F.1_g05880.1	1.34121	3.60312	0.00521214	0.372235	AT5G15460.2	2e-40
Dlo_pri0062F.1_g04610.1	2.34121	3.74615	0.00521284	0.624964	AT5G57850.1	2e-133
Dlo_pri0043F.1_g04130.1	0.026309	4.15771	0.00521673	0.00632776	AT1G06280.1	1e-44
Dlo_pri0083F.1_g00250.1	0.764999	1.4665	0.00524229	0.521648	AT2G47180.1	0
Dlo_pri0146F.1_g01170.1	0.716448	1.19624	0.00524421	0.598916	AT3G03810.1	0
Dlo_pri0386F.1_g00820.1	0.867772	1.33992	0.00524975	0.647632	AT2G13370.1	0
Dlo_pri0065F.1_g02550.1	6.38791	9.76411	0.00526415	0.654223	AT4G30996.1	9e-72
Dlo_pri0010F.1_g02410.1	3.45059	5.347	0.00527112	0.645332	AT5G11580.1	4e-158
Dlo_pri0260F.1_g00180.1	24.2923	13.5533	0.00527418	1.79235	AT1G03630.1	0
Dlo_pri0004F.1_g07030.1	36.0555	23.5075	0.00528094	1.53379	AT1G48350.1	6e-72
Dlo_pri0205F.1_g00040.1	4.84589	3.75236	0.0052896	1.29142	AT1G10370.1	1e-109
Dlo_pri0777F.1_g00180.1	3.77194	5.43848	0.00530779	0.693565	AT3G60340.2	2e-142
Dlo_pri0320F.1_g00230.1	0.578064	4.37608	0.00531147	0.132096	AT3G14280.1	5e-21
Dlo_pri0097F.1_g02290.1	0.747443	1.58768	0.00531801	0.470777	AT2G36850.1	5e-51
Dlo_pri0083F.1_g02220.1	2.32366	1.8	0.00533231	1.29092	AT3G55430.1	2e-161
Dlo_pri0164F.1_g00770.1	4.45451	3.30976	0.00533522	1.34587	AT2G33255.1	1e-120
Dlo_alt0025F-005-01.1_g00020.1	7.75457	11.6676	0.00533571	0.664622	AT4G36190.1	4e-45
Dlo_pri0019F.1_g04460.1	1.219	0.805326	0.0053424	1.51368	AT3G56040.1	6e-119
Dlo_pri0026F.1_g03830.1	3.73022	6.08989	0.00534903	0.612527	AT5G63140.1	5e-64
Dlo_pri0389F.1_g00720.1	0.362957	1.33653	0.00536495	0.271568	AT3G44735.2	1e-09
Dlo_alt0159F-004-01.1_g00050.1	4.26778	2.93026	0.00536548	1.45645	AT1G17860.1	1e-59
Dlo_pri0106F.1_g02130.1	2.3016	1.55722	0.00539672	1.47801	AT3G24430.1	0
Dlo_pri0191F.1_g00240.1	7.22502	12.6765	0.00540452	0.569953	AT3G54820.1	8e-152
Dlo_alt0179F-003-01.1_g00010.1	2.87939	2.00217	0.00541442	1.43814	AT1G20580.1	1e-60
Dlo_pri0254F.1_g00010.1	1.40624	2.80808	0.00542709	0.500785	AT5G47060.1	3e-34
Dlo_pri0411F.1_g00790.1	0.551271	2.72516	0.00543569	0.20229	AT2G35290.1	3e-28
Dlo_pri0768F.1_g00280.1	1.67959	2.64649	0.005437	0.634648	AT1G71990.1	0
Dlo_alt0001F-026-01.1_g00020.1	1.35952	2.04849	0.00544552	0.663668	AT5G15450.1	0
Dlo_alt0304F-002-01.1_g00020.1	0.990324	3.04928	0.00545742	0.324774	AT2G46000.1	1e-57
Dlo_pri0283F.1_g00950.1	4.51837	3.27546	0.00546117	1.37946	AT3G56650.1	2e-104
Dlo_pri0001F.1_g02520.1	1.81038	2.73628	0.00546395	0.661623	AT3G03440.1	1e-118
Dlo_pri0115F.1_g02170.1	2.25636	3.46993	0.00547781	0.650261	AT1G48790.1	9e-171
Dlo_pri0025F.1_g02960.1	8.34368	18.793	0.00548296	0.443977	AT3G51030.1	2e-61
Dlo_pri1376F.1_g00160.1	1.05361	1.68531	0.00548693	0.625174	AT3G26410.1	0
Dlo_pri0229F.1_g01800.1	1.3792	1.02222	0.0055013	1.34922	AT1G57770.1	0
Dlo_alt0199F-005-01.1_g00020.1	43.9657	27.3539	0.00551326	1.60729	AT1G61520.3	7e-151
Dlo_pri0149F.1_g00270.1	1.49533	2.59791	0.00554013	0.575589	AT1G34320.1	1e-77
Dlo_pri1485F.1_g00070.1	21.138	15.191	0.00554741	1.39149	AT5G02160.1	4e-31
Dlo_alt0053F-006-01.1_g00040.1	9.63186	8.6977	0.00558082	1.1074	AT3G22630.1	7e-61
Dlo_alt0454F-005-01.1_g00050.1	13.4537	10.8099	0.00558398	1.24457	AT1G42960.1	3e-40
Dlo_alt0142F-012-01.1_g00120.1	2.05847	1.32584	0.00558757	1.55258	AT5G62360.1	3e-69
Dlo_pri0016F.1_g01900.1	5.23599	7.04908	0.00560721	0.74279	AT2G19940.2	0
Dlo_pri0199F.1_g01730.1	45.2458	27.9966	0.00561309	1.61612	AT1G61520.3	7e-151
Dlo_alt0032F-026-01.1_g00220.1	2.37331	3.28548	0.00563281	0.722365	AT3G20500.1	3e-151
Dlo_pri0142F.1_g01260.1	4.15969	2.48903	0.00564941	1.67121	AT5G61520.1	0
Dlo_pri0026F.1_g00360.1	122.666	93.3976	0.00568876	1.31337	AT1G29930.1	4e-171
Dlo_pri0056F.1_g01420.1	1.09099	4.13695	0.00568899	0.263718	AT1G01490.2	1e-14
Dlo_pri0032F.1_g01730.1	4.14045	6.32414	0.00569505	0.654706	AT3G23620.1	3e-150
Dlo_alt0053F-008-01.1_g00170.1	12.5274	20.954	0.00570983	0.597851	AT5G19140.1	8e-131
Dlo_pri0606F.1_g00120.1	1.33453	0.577299	0.00573374	2.31168	AT3G19720.3	5e-42
Dlo_pri0025F.1_g04460.1	2.56376	2.05415	0.00573613	1.24809	AT5G66230.1	1e-73
Dlo_pri0131F.1_g02050.1	6.32883	10.8035	0.00573745	0.585813	AT2G29530.2	2e-37
Dlo_pri0198F.1_g02190.1	3.717	7.08231	0.00575448	0.524829	AT4G14305.1	3e-97
Dlo_pri0947F.1_g00180.1	1.07592	0.768863	0.00576608	1.39937	AT4G18570.1	2e-123
Dlo_pri0053F.1_g04580.1	5.27586	10.1539	0.00577394	0.519589	AT3G06350.1	1e-55
Dlo_alt0202F-007-01.1_g00010.1	0.284969	1.01497	0.0057764	0.280765	AT2G15780.1	3e-25
Dlo_pri0101F.1_g03400.1	1.203	2.393	0.00580708	0.502714	AT1G77930.2	3e-33
Dlo_pri0727F.1_g00020.1	3.87501	6.24473	0.00583566	0.620525	AT1G05070.1	4e-34
Dlo_pri0226F.1_g01190.1	2.74225	6.25603	0.00584554	0.438336	AT2G21970.1	8e-58
Dlo_pri0084F.1_g03260.1	3.77098	6.12824	0.0058706	0.615345	AT1G74450.1	1e-110
Dlo_pri0132F.1_g01590.1	3.81739	2.39238	0.00587316	1.59564	AT3G58810.2	1e-168
Dlo_alt0026F-019-01.1_g00010.1	1.42072	2.4294	0.00589564	0.584804	AT5G63140.1	1e-72
Dlo_pri0226F.1_g01110.1	0.986842	2.68651	0.00591499	0.367333	AT5G64860.1	3e-124
Dlo_pri0288F.1_g01000.1	2.75749	1.36695	0.00592731	2.01726	AT1G02180.1	5e-81
Dlo_pri0041F.1_g02650.1	5.89537	9.38046	0.00594015	0.628473	AT1G06290.1	5e-133
Dlo_pri0199F.1_g00250.1	1.92287	3.50116	0.00595715	0.549208	AT3G14850.2	6e-152
Dlo_pri0000F.1_g10700.1	55.3636	35.5519	0.00596384	1.55726	AT2G02100.1	2e-21
Dlo_pri0505F.1_g00100.1	3.06218	5.31325	0.00596952	0.57633	AT3G20870.1	2e-131
Dlo_pri0540F.1_g00420.1	1.17894	1.84658	0.00601334	0.638446	AT5G11720.1	0
Dlo_pri0692F.1_g00200.1	19.3056	11.1372	0.00602452	1.73343	AT3G25480.1	3e-07
Dlo_pri0197F.1_g01480.1	1.23295	1.85509	0.00602875	0.664628	AT5G66540.1	3e-105
Dlo_pri0006F.1_g04320.1	0.558036	1.74986	0.00603008	0.318903	AT5G47550.1	1e-27
Dlo_pri0169F.1_g02090.1	0.656355	1.9398	0.00603407	0.338362	AT4G22590.1	1e-180
Dlo_pri0076F.1_g04060.1	2.44837	3.65927	0.00604963	0.669087	AT3G57790.1	0
Dlo_pri0056F.1_g02570.1	1.56706	1.23829	0.00605209	1.2655	AT5G53120.5	0
Dlo_pri0138F.1_g02110.1	6.10619	4.09727	0.0060647	1.49031	AT3G49870.1	3e-113
Dlo_pri0553F.1_g00680.1	1.56975	3.33765	0.00609053	0.470317	AT1G12440.2	1e-46
Dlo_pri0244F.1_g01650.1	3.34926	6.13695	0.00609171	0.545753	AT1G22710.1	0
Dlo_pri0163F.1_g01290.1	1.37287	2.43352	0.00609271	0.564149	AT5G65110.2	0
Dlo_pri0016F.1_g01810.1	1.66148	2.68962	0.00610339	0.617737	AT1G49480.1	4e-32
Dlo_pri0005F.1_g07770.1	4.90927	7.67387	0.0061138	0.639739	AT5G05610.2	4e-66
Dlo_pri0004F.1_g04920.1	1.5111	2.89056	0.00612382	0.522772	AT3G16760.1	2e-114
Dlo_pri0136F.1_g01400.1	1.01776	2.13262	0.00614836	0.477237	AT1G03430.1	1e-50
Dlo_pri0015F.1_g03340.1	0.966848	1.8278	0.00617324	0.528969	AT3G62770.3	1e-129
Dlo_pri0565F.1_g00770.1	3.46776	5.35976	0.00620355	0.646999	AT1G69120.1	2e-76
Dlo_pri0053F.1_g02750.1	13.3838	21.0221	0.00621185	0.636652	AT2G32090.1	1e-64
Dlo_pri0695F.1_g00400.1	5.3039	4.03918	0.00624642	1.31311	AT1G17860.1	6e-05
Dlo_alt0439F-004-01.1_g00030.1	4.70259	2.22735	0.00629861	2.11129	AT3G22790.1	0
Dlo_pri0000F.1_g01330.1	1.6948	1.10314	0.0063053	1.53634	AT1G45207.2	6e-46
Dlo_pri0238F.1_g00830.1	1.86378	3.0025	0.00632162	0.620744	AT4G35360.1	4e-93
Dlo_pri0097F.1_g03040.1	0.598002	1.04322	0.00632268	0.573225	AT3G48260.1	3e-52
Dlo_pri0127F.1_g00760.1	0.60897	2.11601	0.00635643	0.287792	AT1G27730.1	2e-50
Dlo_alt0001F-010-01.1_g00050.1	1.08882	0.54905	0.00636009	1.98309	AT5G39530.1	4e-96
Dlo_pri0007F.1_g04000.1	5.74197	9.01811	0.00637442	0.636715	AT1G15950.1	7e-168
Dlo_pri0001F.1_g06320.1	0.558784	2.33885	0.00637865	0.238914	AT5G15470.1	0
Dlo_pri0386F.1_g00170.1	3.74591	2.99919	0.00640229	1.24897	AT1G08520.1	4e-175
Dlo_pri0084F.1_g00170.1	3.68412	1.88892	0.00640541	1.95038	AT5G26690.1	2e-13
Dlo_pri0144F.1_g02770.1	6.36903	9.65094	0.00643463	0.659938	AT1G11930.2	7e-140
Dlo_pri0061F.1_g00580.1	0.74743	1.84016	0.00644009	0.406176	AT1G21000.1	2e-111
Dlo_pri0970F.1_g00210.1	1.73693	3.03521	0.0064481	0.572259	AT1G02205.2	0
Dlo_pri0042F.1_g02820.1	18.5292	26.7776	0.00647556	0.691968	AT3G54340.1	5e-93
Dlo_pri0084F.1_g03590.1	2.73663	4.08653	0.00648677	0.669672	AT5G64290.1	0
Dlo_pri0189F.1_g02240.1	1.29578	2.22607	0.00652198	0.582092	AT2G13650.3	0
Dlo_pri0000F.1_g11240.1	2.41356	1.81931	0.00654174	1.32664	AT3G16210.1	2e-20
Dlo_pri0363F.1_g01160.1	3.04254	4.36486	0.00654482	0.697053	AT1G22620.1	0
Dlo_pri0668F.1_g00370.1	7.41033	10.8405	0.0065458	0.68358	AT3G22425.2	8e-128
Dlo_pri0148F.1_g01200.1	0.832242	1.33025	0.00655684	0.62563	AT4G31570.1	1e-141
Dlo_pri0053F.1_g04430.1	2.69323	1.7543	0.00658661	1.53521	AT3G55460.1	6e-14
Dlo_pri0137F.1_g00440.1	8.32047	6.86558	0.0066005	1.21191	AT3G27830.1	9e-34
Dlo_pri0194F.1_g01100.1	0.354517	1.33742	0.00660844	0.265076	AT4G02600.2	4e-65
Dlo_alt0000F-028-01-1.1_g00020.1	1.08279	0.526416	0.00666241	2.05691	AT2G35585.1	4e-10
Dlo_pri0263F.1_g01440.1	1.30742	2.4985	0.00667654	0.523283	AT5G17050.1	4e-156
Dlo_pri0034F.1_g05320.1	1.90552	2.7268	0.00669402	0.698813	AT5G20990.1	0
Dlo_pri0222F.1_g01610.1	1.58455	2.78779	0.00670217	0.56839	AT5G12860.1	0
Dlo_pri0454F.1_g00580.1	0.569641	1.00906	0.00672227	0.564527	AT5G66100.1	1e-43
Dlo_alt0189F-001-01.1_g00070.1	0.334258	1.04864	0.00676458	0.318755	AT5G64010.1	3e-25
Dlo_pri0025F.1_g02250.1	0.18093	1.09891	0.0067711	0.164645	AT1G19640.1	6e-104
Dlo_pri0015F.1_g02380.1	0.639392	1.355	0.00677225	0.471875	AT4G32750.1	4e-118
Dlo_pri2477F.1_g00010.1	2.03171	1.29097	0.00677295	1.57378	ATCG00170.1	0
Dlo_pri0050F.1_g02600.1	2.54923	6.65786	0.00677811	0.38289	AT1G62130.1	1e-28
Dlo_pri0252F.1_g01050.1	1.94313	3.1502	0.0067884	0.616829	AT2G20680.1	0
Dlo_pri0260F.1_g00800.1	1.3503	0.395439	0.00679749	3.41469	AT1G11120.2	2e-20
Dlo_pri0114F.1_g02440.1	0.846937	1.5975	0.0068104	0.530165	AT1G21200.1	4e-139
Dlo_pri0039F.1_g02020.1	4.09588	7.19182	0.00682161	0.569519	AT4G18100.1	7e-74
Dlo_pri1305F.1_g00040.1	1.13727	0.533123	0.00683198	2.13322	AT5G56980.1	3e-14
Dlo_alt0134F-012-01.1_g00070.1	1.55914	2.37136	0.00688507	0.657488	AT1G26580.1	3e-63
Dlo_alt0143F-002-01.1_g00060.1	2.91398	4.76266	0.00688934	0.611839	AT3G19640.1	6e-85
Dlo_pri0029F.1_g06430.1	4.69645	3.74609	0.00691845	1.25369	AT4G22000.1	1e-58
Dlo_pri0042F.1_g01430.1	7.43469	10.8217	0.00692146	0.687019	AT5G42740.1	0
Dlo_pri0126F.1_g01600.1	0.372273	1.38792	0.00692635	0.268223	AT1G55910.1	9e-134
Dlo_pri0163F.1_g01390.1	1.48882	2.23737	0.00694289	0.665432	AT2G03820.1	0
Dlo_alt0426F-002-01.1_g00010.1	2.37665	1.74059	0.00694884	1.36543	AT2G38740.1	4e-101
Dlo_pri0482F.1_g00150.1	1.10814	0.629705	0.00699005	1.75977	AT1G26100.1	3e-94
Dlo_alt0067F-015-01.1_g00020.1	1.24822	0.836352	0.00699339	1.49246	AT2G30020.1	6e-124
Dlo_alt1141F-001-01.1_g00060.1	1.00734	0.65201	0.00699527	1.54498	ATCG01280.1	0
Dlo_alt0084F-010-01-1.1_g00040.1	5.43552	8.01092	0.00699941	0.678514	AT1G22040.1	0
Dlo_pri0070F.1_g03440.1	1.0574	0.762174	0.00700237	1.38735	AT1G18680.1	1e-57
Dlo_pri0056F.1_g01470.1	2.39618	1.80643	0.00701921	1.32648	AT5G24060.2	2e-127
Dlo_alt0540F-003-01.1_g00010.1	1.15479	1.7829	0.00702346	0.647702	AT5G11720.1	0
Dlo_alt0297F-002-01.1_g00050.1	2.27814	3.68817	0.00703157	0.617688	AT4G35500.1	0
Dlo_pri0004F.1_g08730.1	0.380933	1.17981	0.00704785	0.322877	AT1G35340.3	1e-40
Dlo_pri0540F.1_g00600.1	4.30416	6.37408	0.00705259	0.67526	AT5G08560.2	2e-128
Dlo_pri0019F.1_g00650.1	0.700282	1.40176	0.0070545	0.499574	AT2G01270.1	4e-42
Dlo_alt0720F-005-01.1_g00010.1	3.7319	2.50624	0.00710017	1.48904	AT3G19590.1	0
Dlo_pri0045F.1_g04320.1	1.2242	2.23989	0.0071023	0.546546	AT1G23820.1	0
Dlo_pri0050F.1_g04340.1	5.29758	4.19969	0.00710744	1.26142	AT4G25080.4	1e-142
Dlo_pri0222F.1_g01010.1	4.28985	6.21267	0.007125	0.6905	AT3G44220.1	2e-81
Dlo_pri0684F.1_g00490.1	5.29786	4.18423	0.0071386	1.26615	AT1G33810.1	5e-58
Dlo_alt0082F-001-01.1_g00020.1	1.79991	1.27701	0.00720374	1.40947	AT5G67290.1	2e-169
Dlo_pri0399F.1_g01150.1	3.6721	2.97165	0.00721579	1.23571	AT1G62790.2	2e-15
Dlo_pri0244F.1_g00280.1	1.03751	1.8799	0.0072238	0.551897	AT1G77810.2	0
Dlo_alt0035F-008-01.1_g00030.1	2.73024	1.8033	0.00724272	1.51402	AT5G50011.1	3e-15
Dlo_pri0596F.1_g00350.1	1.67953	2.20769	0.00724286	0.760764	AT3G52850.1	0
Dlo_pri0501F.1_g00080.1	1.57398	2.40325	0.00726246	0.654941	AT4G15420.1	0
Dlo_pri0074F.1_g03970.1	2.20861	3.13147	0.00726922	0.705296	AT5G54140.1	0
Dlo_pri0140F.1_g01540.1	2.52915	4.09848	0.00727816	0.617096	AT3G20920.2	2e-98
Dlo_pri0042F.1_g00540.1	6.40728	5.83273	0.00727934	1.0985	AT1G74970.1	3e-90
Dlo_pri0000F.1_g01340.1	1.13459	0.695785	0.00729774	1.63066	AT4G36970.1	5e-21
Dlo_pri0013F.1_g07190.1	2.10827	1.39649	0.00732749	1.50969	AT4G12060.1	3e-46
Dlo_alt0243F-004-01.1_g00410.1	1.20725	1.87996	0.00734918	0.642171	AT5G04500.1	0
Dlo_pri0434F.1_g00240.1	7.57147	6.36917	0.00735281	1.18877	AT2G45190.1	3e-89
Dlo_pri0072F.1_g02740.1	2.8932	1.69707	0.0074051	1.70482	AT2G45190.1	3e-81
Dlo_pri0045F.1_g03440.1	3.14915	5.0606	0.00741578	0.622289	AT1G23390.1	6e-79
Dlo_pri0057F.1_g02940.1	9.26996	7.75264	0.00741966	1.19572	AT1G53400.1	3e-55
Dlo_pri0240F-1.1_g00230.1	2.05591	3.23914	0.00743008	0.634708	AT3G28730.1	0
Dlo_pri0383F.1_g00840.1	1.27772	1.94779	0.00748728	0.655983	AT1G54920.2	1e-88
Dlo_pri0067F.1_g00020.1	5.60166	3.97649	0.00751175	1.4087	AT2G29180.1	1e-09
Dlo_pri0046F.1_g02670.1	1.60687	3.38147	0.00752285	0.4752	AT1G17620.1	1e-44
Dlo_alt0270F-001-01.1_g00120.1	6.8045	9.58837	0.00755955	0.709661	AT1G48850.2	5e-90
Dlo_alt0048F-007-01.1_g00060.1	0.648744	2.19941	0.00759528	0.294962	AT3G16050.1	2e-144
Dlo_pri0018F.1_g00580.1	5.72151	9.54078	0.00763065	0.59969	AT2G24050.1	1e-59
Dlo_alt0411F-007-01.1_g00130.1	15.2323	9.85462	0.00763119	1.54571	AT1G32470.1	6e-79
Dlo_pri0026F.1_g00350.1	181.773	136.099	0.00764604	1.33559	AT1G29930.1	7e-173
Dlo_pri0015F.1_g05540.1	28.1089	20.771	0.00765199	1.35328	AT3G62410.1	3e-22
Dlo_pri0320F.1_g00060.1	0.511577	1.11213	0.0076883	0.459997	AT3G43240.1	3e-109
Dlo_pri0121F.1_g01630.1	20.325	35.145	0.00770121	0.578319	AT3G12490.2	1e-80
Dlo_alt0441F-002-01.1_g00040.1	1.89492	0.866862	0.00771306	2.18596	AT5G67260.1	1e-41
Dlo_pri0304F.1_g00320.1	5.32039	8.45002	0.00771704	0.62963	AT4G00355.2	3e-63
Dlo_pri0049F.1_g00050.1	3.86336	2.49376	0.00773052	1.54921	AT4G38490.1	1e-14
Dlo_pri0004F.1_g02880.1	2.56775	4.01613	0.00774994	0.639359	AT4G15780.1	1e-121
Dlo_alt0359F-001-01.1_g00280.1	2.42154	5.29645	0.00778372	0.457201	AT1G12600.1	0
Dlo_alt0174F-001-01.1_g00010.1	2.61208	1.91402	0.00783539	1.36471	AT3G01440.1	1e-80
Dlo_pri0014F.1_g03800.1	5.04592	3.87433	0.00784324	1.3024	AT1G44110.1	0
Dlo_pri0236F.1_g01180.1	26.2611	46.2743	0.00784505	0.567509	AT4G22220.1	9e-81
Dlo_alt0134F-009-01.1_g00030.1	2.59051	1.8851	0.00786702	1.3742	AT3G47690.1	1e-135
Dlo_pri0447F.1_g00920.1	1.27526	0.729714	0.0078842	1.74761	AT3G42170.1	0.004
Dlo_pri0459F.1_g00060.1	4.27089	3.22766	0.00789062	1.32322	AT3G63170.1	1e-92
Dlo_pri0002F.1_g01990.1	2.26323	1.6904	0.00791537	1.33887	AT5G44650.1	5e-42
Dlo_pri0029F.1_g04250.1	0.795123	1.52053	0.00793031	0.522924	AT1G75730.2	1e-09
Dlo_pri0046F.1_g00930.1	56.2951	117.175	0.00793389	0.480436	AT3G16370.1	0
Dlo_alt0042F-002-01.1_g00200.1	1.29637	0.843186	0.00794174	1.53746	AT5G42620.2	0
Dlo_alt1252F-001-01.1_g00010.1	0.790618	1.90658	0.00796389	0.414678	AT1G12420.1	5e-109
Dlo_pri0601F.1_g00240.1	1.62583	2.66364	0.00801593	0.61038	AT1G01490.2	6e-09
Dlo_pri0101F.1_g02990.1	0.629327	1.33825	0.00803956	0.470262	AT4G09750.1	2e-113
Dlo_pri0297F.1_g01020.1	0.682907	1.35365	0.00805136	0.504493	AT5G63480.1	7e-47
Dlo_pri0179F.1_g00210.1	4.85992	7.32678	0.00809592	0.663309	AT2G26510.1	0
Dlo_alt0000F-024-01.1_g00020.1	0.811166	1.73375	0.00810377	0.467868	AT5G67420.1	1e-69
Dlo_pri0002F.1_g08080.1	5.90501	8.37915	0.00810408	0.704727	AT4G13360.1	0
Dlo_pri0015F.1_g03670.1	25.9242	46.0643	0.00814814	0.562782	AT2G47710.1	2e-83
Dlo_pri0449F.1_g00960.1	1.36936	0.909217	0.00815257	1.50609	AT5G55180.1	0
Dlo_pri0033F.1_g00840.1	5.78339	4.36281	0.00817826	1.32561	AT1G42430.1	0
Dlo_alt0001F-053-01.1_g00060.1	0.331347	2.29884	0.00818217	0.144136	AT5G14760.1	0
Dlo_pri1517F.1_g00160.1	0.122943	2.26684	0.00819754	0.0542357	AT5G02750.1	6e-36
Dlo_pri0073F.1_g00430.1	0.272199	1.64888	0.008207	0.165081	AT3G25585.3	4e-25
Dlo_alt0055F-020-01.1_g00050.1	7.23174	47.5899	0.00821368	0.15196	AT3G52130.1	6e-39
Dlo_alt0209F-008-02.1_g00020.1	3.76255	3.36316	0.0082213	1.11875	AT4G13200.1	7e-19
Dlo_pri0001F.1_g04360.1	0.955932	1.48145	0.00823767	0.645268	AT5G15870.1	0
Dlo_alt0594F-004-01.1_g00110.1	3.79728	5.7689	0.00825086	0.658233	AT4G31860.1	5e-91
Dlo_pri0205F.1_g01450.1	1.83265	3.16134	0.00828492	0.579707	AT1G14300.1	0
Dlo_pri0402F.1_g01270.1	1.10504	0.683893	0.00830003	1.61581	AT1G74070.1	4e-105
Dlo_pri0143F.1_g00350.1	2.27593	1.59607	0.00832247	1.42596	AT1G02816.1	5e-59
Dlo_pri0010F.1_g02150.1	1.07741	2.42326	0.00833382	0.444611	AT5G25880.1	0
Dlo_pri0001F.1_g11670.1	1.54588	2.5052	0.00833471	0.617067	AT5G14430.1	0
Dlo_pri0442F.1_g00690.1	5.19493	3.81764	0.00835322	1.36077	AT3G18000.1	0
Dlo_pri0194F.1_g01730.1	3.87566	5.72282	0.00839991	0.67723	AT2G47115.1	7e-72
Dlo_pri2184F.1_g00120.1	2.68713	1.50961	0.00841107	1.78001	AT1G53430.2	4e-20
Dlo_pri0082F.1_g03380.1	0.944012	1.60288	0.00842173	0.588948	AT3G50120.1	0
Dlo_pri0189F.1_g02280.1	0.958321	1.46134	0.00842913	0.655783	AT1G19025.1	2e-107
Dlo_pri0453F.1_g00900.1	2.77611	1.78124	0.00843319	1.55853	AT4G18480.1	2e-57
Dlo_pri0015F.1_g04990.1	4.26815	6.62427	0.00845155	0.644321	AT3G06720.2	0
Dlo_pri0037F.1_g02050.1	4.76358	7.32236	0.00847314	0.650553	AT4G21800.2	1e-31
Dlo_pri0072F.1_g01620.1	1.43061	3.03967	0.00850845	0.470648	AT3G60410.3	2e-27
Dlo_alt0011F-001-01.1_g00040.1	16.8603	37.2354	0.00852713	0.452802	AT3G12630.1	2e-52
Dlo_alt0117F-004-01.1_g00040.1	0.440794	1.82069	0.00853083	0.242103	AT3G11840.1	5e-25
Dlo_pri0439F.1_g00600.1	32.489	21.7198	0.00853233	1.49582	AT4G14710.5	3e-64
Dlo_pri0374F.1_g00360.1	6.52279	5.33495	0.00853268	1.22265	AT5G08420.1	0.0002
Dlo_alt0001F-035-01.1_g00010.1	1.86189	2.98045	0.00856906	0.624702	AT3G01210.1	8e-67
Dlo_pri0198F.1_g00900.1	61.7804	37.4992	0.00861293	1.64751	AT2G30620.2	5e-25
Dlo_pri0015F.1_g00120.1	0.0757577	16.1004	0.00862109	0.00470532	AT5G19640.1	0
Dlo_pri0434F.1_g00890.1	1.65092	1.44904	0.00866311	1.13932	AT5G54160.1	5e-126
Dlo_pri0426F.1_g00010.1	2.4989	1.61148	0.00868728	1.55068	AT2G38740.1	4e-101
Dlo_pri0018F.1_g05040.1	4.81666	7.06296	0.00869153	0.681962	AT1G15740.1	0
Dlo_pri2006F.1_g00080.1	3.77735	2.94724	0.00869884	1.28166	ATCG00905.1	1e-17
Dlo_pri0017F.1_g01290.1	4.9385	3.18212	0.00870014	1.55195	AT5G38940.1	2e-93
Dlo_pri0115F.1_g00330.1	0.166013	1.23585	0.00870154	0.134331	AT3G17790.1	4e-159
Dlo_alt0343F-002-01.1_g00040.1	4.00532	3.19391	0.00870311	1.25405	AT2G04780.2	1e-79
Dlo_alt0117F-005-01.1_g00010.1	1.63748	1.1678	0.008743	1.40219	AT3G11760.1	0
Dlo_pri0731F.1_g00310.1	0.643362	2.18405	0.00878061	0.294573	AT4G26580.2	7e-30
Dlo_pri0780F.1_g00380.1	2.69561	1.92341	0.00878103	1.40147	AT1G45474.2	4e-110
Dlo_pri1483F.1_g00100.1	13.4145	10.9875	0.0087919	1.22089	AT5G02160.1	5e-30
Dlo_pri0004F.1_g06380.1	2.07361	1.63846	0.00880895	1.26558	AT3G17100.2	8e-52
Dlo_pri0469F.1_g00460.1	0.217763	1.40169	0.00882306	0.155358	AT5G24090.1	1e-108
Dlo_pri2471F.1_g00030.1	4.39505	3.41146	0.00882941	1.28832	ATCG00340.1	0
Dlo_pri0163F.1_g01220.1	1.55125	0.818635	0.00884386	1.89492	AT5G10110.1	8e-27
Dlo_alt0072F-005-01.1_g00030.1	2.86669	1.74384	0.00884468	1.64389	AT2G45190.1	3e-81
Dlo_pri0041F.1_g04070.1	5.11952	9.67631	0.00884949	0.529078	AT4G28400.1	3e-133
Dlo_pri0166F.1_g00480.1	1.09809	1.9206	0.00885267	0.571742	AT2G35800.1	0
Dlo_pri0081F.1_g02060.1	4.41984	3.58715	0.00886037	1.23213	AT1G01510.1	1e-72
Dlo_pri1233F.1_g00140.1	6.6501	4.63628	0.00887521	1.43436	AT1G18650.1	2e-41
Dlo_pri0167F.1_g02600.1	2.648	2.03534	0.0088908	1.30101	AT5G19370.1	4e-72
Dlo_pri0001F.1_g07150.1	1.98321	1.25714	0.00893863	1.57756	AT5G39530.1	8e-100
Dlo_pri0004F.1_g06190.1	1.35761	2.13195	0.00897638	0.636791	AT4G16180.2	6e-151
Dlo_pri0010F.1_g00320.1	6.72281	5.97853	0.00897931	1.12449	AT5G11970.1	6e-26
Dlo_pri0010F.1_g00360.1	5.71292	9.28011	0.00903907	0.615609	AT1G14560.1	2e-162
Dlo_alt0313F-003-01.1_g00030.1	0.616619	1.05971	0.00904748	0.581875	AT4G30210.2	0
Dlo_pri0106F.1_g01230.1	1.04856	2.41282	0.00905487	0.434578	AT1G15400.1	6e-20
Dlo_pri0418F.1_g00160.1	4.7774	3.3665	0.00905904	1.4191	AT1G76450.1	1e-94
Dlo_pri1599F.1_g00060.1	2.34019	3.51238	0.00906363	0.666268	AT3G51820.1	0
Dlo_alt0138F-005-01.1_g00120.1	6.97207	5.55142	0.00909284	1.25591	AT4G34190.1	8e-35
Dlo_pri0000F.1_g04570.1	1.1867	1.7878	0.00912539	0.663778	AT3G03440.1	6e-119
Dlo_pri0159F.1_g01450.1	1.05363	0.612773	0.00912919	1.71945	AT1G17850.2	3e-161
Dlo_pri0308F.1_g00010.1	4.29335	9.78029	0.00913519	0.43898	AT4G09670.1	1e-169
Dlo_pri0164F.1_g01320.1	7.69604	5.9542	0.00919343	1.29254	AT3G24050.1	5e-41
Dlo_pri0316F.1_g00640.1	0.58303	1.20161	0.00922619	0.485206	AT2G30990.3	0.0008
Dlo_pri0380F.1_g00260.1	4.39807	2.7152	0.00923343	1.61979	AT4G15510.1	1e-106
Dlo_pri0079F.1_g02600.1	14.3418	28.5554	0.0092831	0.502244	AT1G10670.4	0
Dlo_pri0047F.1_g00460.1	1.22228	0.654279	0.00931289	1.86813	AT3G07470.1	5e-53
Dlo_pri0016F.1_g06800.1	3.99864	3.2818	0.0093426	1.21843	AT3G54480.1	5e-127
Dlo_alt0193F-010-01.1_g00050.1	1.32212	2.17538	0.00935385	0.607766	AT1G32120.1	9e-119
Dlo_alt0042F-011-01.1_g00110.1	1.92543	1.39332	0.0093546	1.3819	AT1G19400.2	7e-72
Dlo_pri0103F.1_g01740.1	0.54971	1.86167	0.00935783	0.295278	AT5G32470.1	2e-169
Dlo_pri0695F.1_g00040.1	1.01084	0.48235	0.00937013	2.09566	AT1G17860.1	0.17
Dlo_pri0229F.1_g00280.1	1.12136	1.73488	0.00937267	0.646364	AT1G11430.1	5e-52
Dlo_alt0084F-009-01.1_g00040.1	2.60565	2.0145	0.00937664	1.29345	AT5G64090.1	4e-131
Dlo_pri0039F.1_g01330.1	46.1698	39.7068	0.00938533	1.16277	AT1G29930.1	9e-170
Dlo_pri0261F.1_g00760.1	1.21966	2.77108	0.00939902	0.440138	***** No hits
Dlo_pri0246F.1_g00660.1	1.0205	1.9634	0.00941348	0.519763	AT3G59570.1	0
Dlo_pri0018F.1_g06190.1	3.17576	4.14307	0.00942852	0.766523	AT3G15880.1	0
Dlo_pri0185F.1_g01760.1	2.64168	2.25857	0.00943156	1.16963	AT4G10760.1	7e-167
Dlo_alt0039F-015-01.1_g00020.1	0.789831	1.23957	0.00943271	0.637179	AT1G06410.1	0
Dlo_pri0074F.1_g01700.1	2.39539	3.58847	0.00944377	0.667524	AT1G50200.1	0
Dlo_pri0225F.1_g01710.1	3.42339	2.21752	0.00946236	1.54379	AT2G44300.1	9e-66
Dlo_pri0196F.1_g01810.1	5.23027	3.62161	0.00946642	1.44418	AT1G66740.1	7e-81
Dlo_pri3061F.1_g00020.1	1.05667	0.669122	0.00948127	1.57918	ATCG01280.1	0
Dlo_alt0418F-001-01.1_g00040.1	1.17197	0.835633	0.00948157	1.40249	AT4G15080.1	2e-24
Dlo_pri0194F.1_g01190.1	1.78861	2.46691	0.00949434	0.725044	AT4G12770.1	2e-80
Dlo_alt0146F-002-02.1_g00030.1	0.383362	1.05333	0.00953975	0.363954	AT1G65840.1	0
Dlo_pri0219F.1_g00200.1	0.958534	1.73766	0.0095807	0.551622	AT2G43240.1	0
Dlo_pri0146F.1_g00040.1	15.8426	30.2578	0.00960838	0.523586	AT1G76490.1	0
Dlo_pri0246F.1_g00690.1	0.0397852	2.72948	0.00962863	0.0145761	AT5G67550.1	1e-52
Dlo_pri0097F.1_g01800.1	2.06789	4.22809	0.00965377	0.489085	AT3G48480.1	1e-82
Dlo_pri0209F.1_g00340.1	0.765106	1.68195	0.0096786	0.454891	AT5G48470.1	0
Dlo_pri0454F.1_g00080.1	0.847434	1.80122	0.00968399	0.470478	AT2G17420.1	0
Dlo_pri3233F.1_g00010.1	2.59669	2.29863	0.00970289	1.12967	ATCG00350.1	0
Dlo_alt0041F-015-01.1_g00080.1	0.603209	2.66649	0.00971241	0.226218	AT4G19645.2	8e-116
Dlo_pri0014F.1_g01580.1	0.69134	1.19002	0.00972159	0.580951	AT1G21480.2	4e-99
Dlo_pri0024F.1_g00400.1	3.05757	2.47242	0.00975101	1.23667	AT1G55480.1	6e-132
Dlo_pri0001F.1_g00420.1	11.095	8.55537	0.00976332	1.29685	AT3G49870.1	1e-121
Dlo_pri1214F.1_g00160.1	1.71592	2.55163	0.00979622	0.672481	AT5G60910.1	1e-72
Dlo_pri0075F.1_g00920.1	1.52454	2.20345	0.00980922	0.691888	AT2G02970.1	0
Dlo_pri0055F.1_g04100.1	0.912219	1.91368	0.00982398	0.476683	AT5G64950.1	3e-70
Dlo_alt0074F-011-01.1_g00020.1	1.91619	2.79217	0.00983478	0.686272	AT5G17520.1	3e-123
Dlo_pri0222F.1_g01090.1	2.81008	4.01231	0.00986456	0.700364	AT1G08460.1	0
Dlo_pri0084F.1_g02820.1	74.2972	58.0233	0.00986497	1.28047	AT1G15820.1	7e-84
Dlo_pri0445F.1_g00440.1	1.12957	0.695944	0.00986878	1.62308	AT3G61770.1	8e-89
Dlo_pri0338F.1_g00960.1	0.950551	1.77472	0.00987995	0.535606	AT2G38740.1	6e-109
Dlo_pri0022F.1_g03880.1	1.2636	2.24009	0.00988645	0.564085	AT2G43240.2	7e-83
Dlo_pri0339F.1_g01460.1	2.49488	1.38572	0.00990874	1.80043	AT3G18430.2	1e-54
Dlo_alt0039F-021-01.1_g00040.1	43.0413	38.2737	0.00995082	1.12457	AT1G29930.1	6e-169
Dlo_pri0211F.1_g01760.1	1.30693	2.70578	0.00996613	0.483015	AT1G70840.1	2e-53
Dlo_pri0102F.1_g01100.1	2.42859	1.85155	0.00997805	1.31165	AT1G35680.1	2e-08
Dlo_pri0002F.1_g09530.1	2.72896	3.93603	0.0100031	0.693327	AT1G79610.1	6e-161
Dlo_pri0385F.1_g01040.1	0.695031	1.39773	0.0100175	0.497258	AT2G21340.2	6e-154
Dlo_pri0081F.1_g00890.1	4.04535	6.62618	0.0100223	0.610511	AT3G61600.2	0
Dlo_pri0140F.1_g00630.1	21.169	17.4825	0.0100271	1.21087	AT1G51510.1	1e-42
Dlo_pri0137F.1_g02450.1	1.17641	2.30613	0.0100733	0.51012	AT3G28480.1	5e-34
Dlo_pri0576F.1_g00140.1	4.36561	3.20587	0.0100766	1.36175	AT5G14320.1	1e-56
Dlo_pri0228F.1_g01750.1	1.05199	2.03367	0.01009	0.517284	AT2G01290.1	6e-139
Dlo_pri0010F.1_g02230.1	2.53489	1.71234	0.0100964	1.48036	AT2G25770.2	1e-54
Dlo_pri0050F.1_g01490.1	9.42093	13.6519	0.0101119	0.690085	AT3G48330.2	6e-71
Dlo_pri0476F.1_g00350.1	2.80272	4.08204	0.0101592	0.686599	AT1G18335.1	3e-55
Dlo_pri0410F.1_g00320.1	1.11626	1.9158	0.0101814	0.582659	AT4G26060.1	7e-42
[truncated: 2,281 more rows]
