# Supplementary material for: Gene networks orchestrated by MeGI: a single‐factor mechanism underlying sex determination in persimmon
Source: Plant J. 2019 Feb 14;98(1):97–111. doi: 10.1111/tpj.14202 (PMC6850717; doi:10.1111/tpj.14202)
Supplement: Supplementary file 4 — Dataset S2. Genes list in each module. [file TPJ-98-97-s004.xlsx]

## Sheet: M1 (Female module)
	Gene ID	Gene name	RPKM_F	RPKM_M	Female/Make	Annotation	Description		e-value
Directly MeGI connected	Dlo_pri0234F.1_g01300.1	GRF1	40.9369	24.6925	1.65787	AT2G22840.1	AtGRF1, GRF1	growth-regulating factor 1	1e-98
(first degree genes)	Dlo_pri0234F.1_g00690.1	KNAT1-2	22.1065	12.9644	1.70517	AT4G08150.1	KNAT1, BP, BP1	KNOTTED-like from Arabidopsis thaliana	8e-78
	Dlo_pri0234F.1_g00670.1	KNAT1-1	17.9267	11.3743	1.57606	AT4G08150.1	KNAT1, BP, BP1	KNOTTED-like from Arabidopsis thaliana	1e-48
	Dlo_pri0153F.1_g01030.1	OFP4	4.94388	2.17787	2.27005	AT1G06920.1	ATOFP4, OFP4	ovate family protein 4	8e-29
	Dlo_pri0138F.1_g00570.1		91.8015	54.2174	1.69321	AT5G67260.1	CYCD3;2	CYCLIN D3;2	2e-94
	Dlo_pri0135F.1_g01240.1	STM	5.47127	3.21528	1.70165	AT1G62360.1	STM, BUM1, SHL, WAM1, BUM, WAM	KNOX/ELK homeobox transcription factor	1e-129
	Dlo_pri0109F.1_g02440.1		7.92036	5.46677	1.44882	AT1G12420.1	ACR8	ACT domain repeat 8	0
	Dlo_pri0079F.1_g02310.1	KNAT6	9.03736	6.57328	1.37486	AT1G23380.1	KNAT6, KNAT6L, KNAT6S	KNOTTED1-like homeobox gene 6	9e-111
	Dlo_pri0049F.1_g02630.1		2.79675	1.86762	1.4975	AT2G41990.1		CONTAINS InterPro DOMAIN/s: Late embryogenesis abundant protein, group 2 (InterPro:IPR004864); BEST Arabidopsis thaliana protein match is: Late embryogenesis abundant (LEA) hydroxyproline-rich glycoprotein family (TAIR:AT4G35170.1); Has 172 Blast hits to 168 proteins in 15 species: Archae - 0; Bacteria - 0; Metazoa - 0; Fungi - 0; Plants - 172; Viruses - 0; Other Eukaryotes - 0 (source: NCBI BLin…	3e-75
	Dlo_pri0040F.1_g01150.1		5.27872	3.42678	1.54043	AT3G11690.1		unknown protein; FUNCTIONS IN: molecular function unknown; INVOLVED IN: biological process unknown; LOCATED IN: chloroplast; EXPRESSED IN: 24 plant structures; EXPRESSED DURING: 15 growth stages; BEST Arabidopsis thaliana protein match is: unknown protein (TAIR:AT5G06380.1); Has 84 Blast hits to 84 proteins in 12 species: Archae - 0; Bacteria - 0; Metazoa - 0; Fungi - 0; Plants - 84; Viruses - 0;…	2e-12
	Dlo_pri0031F.1_g05400.1	SVP	5.47636	3.40326	1.60915	AT2G22540.1	SVP, AGL22	K-box region and MADS-box transcription factor family protein	7e-108
	Dlo_pri0025F.1_g00500.1	OFP7	5.60198	3.01185	1.85998	AT2G18500.1	ATOFP7, OFP7	ovate family protein 7	2e-27
	Dlo_pri0009F.1_g01770.1		27.0802	17.2207	1.57253	AT5G13870.1	EXGT-A4, XTH5	xyloglucan endotransglucosylase/hydrolase 5	0
	Dlo_alt0581F-006-01.1_g00060.1	GRF5	8.56525	6.4368	1.33067	AT3G13960.1	AtGRF5, GRF5	growth-regulating factor 5	5e-43
	Dlo_alt0135F-005-01.1_g00030.1	alternative allele of STM	5.43723	2.8098	1.9351	AT1G62360.1	STM, BUM1, SHL, WAM1, BUM, WAM	KNOX/ELK homeobox transcription factor	1e-129
	Dlo_alt0035F-008-01.1_g00030.1		9.91041	6.73073	1.47241	AT5G50011.1	CPuORF37	conserved peptide upstream open reading frame 37	3e-15
	Dlo_alt0025F-006-01.1_g00040.1	alternative allele of OFP7	4.6056	2.4065	1.91382	AT2G18500.1	ATOFP7, OFP7	ovate family protein 7	3e-27
	Dlo_alt0000F-038-01.1_g00020.1		12.7536	9.35808	1.36284	AT1G30270.1	CIPK23, SnRK3.23, ATCIPK23, LKS1	CBL-interacting protein kinase 23	5e-95
	Dlo_pri0392F.1_g01450.1		12.7838	6.9555	1.83794	AT5G01600.1	ATFER1, FER1	ferretin 1	5e-101
	Dlo_pri0389F.1_g00950.1		31.2738	17.9714	1.7402	AT2G36830.1	GAMMA-TIP, TIP1;1, GAMMA-TIP1	gamma tonoplast intrinsic protein	7e-118
	Dlo_pri0389F.1_g00640.1		2.30814	1.36269	1.69381	AT3G53190.1		Pectin lyase-like superfamily protein	3e-91
	Dlo_pri0383F.1_g00790.1		2.8937	1.9022	1.52124	AT3G05330.1	ATN, ATTAN	cyclin family	3e-61
	Dlo_pri0383F.1_g00110.1		1.79553	1.14963	1.56184	AT2G29420.1	ATGSTU7, GST25, GSTU7	glutathione S-transferase tau 7	6e-55
	Dlo_pri0379F.1_g01060.1		8.76214	5.42829	1.61416	AT1G23000.1		Heavy metal transport/detoxification superfamily protein	7e-15
	Dlo_pri0367F.1_g00560.1		2.73725	1.59914	1.7117	AT2G13440.1		glucose-inhibited division family A protein	3e-17
	Dlo_pri0361F.1_g00870.1		4.18746	3.01436	1.38917	AT2G42570.1	TBL39	TRICHOME BIREFRINGENCE-LIKE 39	0
	Dlo_pri0360F.1_g00360.1		1.66278	0.486945	3.41471	AT4G11660.1	AT-HSFB2B, HSFB2B	winged-helix DNA-binding transcription factor family protein	3e-79
	Dlo_pri0359F.1_g00980.1		8.1862	5.36434	1.52604	AT4G00740.1		S-adenosyl-L-methionine-dependent methyltransferases superfamily protein	1e-55
	Dlo_pri0359F.1_g00800.1		1.75199	0.916213	1.91221	AT1G01840.1		unknown protein; Has 23 Blast hits to 23 proteins in 9 species: Archae - 0; Bacteria - 0; Metazoa - 0; Fungi - 0; Plants - 23; Viruses - 0; Other Eukaryotes - 0 (source: NCBI BLink).	2e-13
	Dlo_pri0359F.1_g00240.1	SOC1	1.8902	0.798814	2.36625	AT2G45660.1	AGL20, SOC1, ATSOC1	AGAMOUS-like 20	3e-76
	Dlo_pri0359F.1_g00160.1		4.92603	3.6903	1.33486	AT3G61130.1	GAUT1, LGT1	galacturonosyltransferase 1	0
	Dlo_pri0357F.1_g00820.1		75.7257	48.5081	1.56109	AT3G55120.1	TT5, A11, CFI	Chalcone-flavanone isomerase family protein	2e-95
	Dlo_pri0355F.1_g00020.1		5.70409	3.72752	1.53026	NA			0
	Dlo_pri0354F.1_g00420.1		5.2808	3.03196	1.74171	AT1G45230.1		Protein of unknown function (DUF3223)	5e-51
	Dlo_pri0353F.1_g00360.1		1.75163	0.864533	2.0261	AT4G33790.1	CER4, G7, FAR3	Jojoba acyl CoA reductase-related male sterility protein	2e-84
	Dlo_pri0352F.1_g00260.1		2.13512	1.32104	1.61624	AT3G50140.1		Plant protein of unknown function (DUF247)	9e-14
	Dlo_pri0342F.1_g01170.1		1.05832	0.620876	1.70456	AT2G33480.1			3e-27
	Dlo_pri0339F.1_g00710.1		9.69889	7.36708	1.31652	AT1G15750.4	WSIP1, TPL	Transducin family protein / WD-40 repeat family protein	0
	Dlo_pri0332F.1_g01500.1		20.3441	8.54236	2.38155	AT2G17230.1	EXL5	EXORDIUM like 5	6e-135
	Dlo_pri0331F.1_g01180.1		12.8097	8.85971	1.44583	AT4G11090.1	TBL23	TRICHOME BIREFRINGENCE-LIKE 23	2e-157
	Dlo_pri0327F.1_g01110.1		5.11525	1.1971	4.27303	AT4G39700.1		Heavy metal transport/detoxification superfamily protein	9e-72
	Dlo_pri0325F.1_g01240.1		1.257	0.561905	2.23704	NA			0
	Dlo_pri0307F.1_g01640.1		15.5904	10.3177	1.51103	AT4G08150.1	KNAT1, BP, BP1	KNOTTED-like from Arabidopsis thaliana	6e-135
	Dlo_pri0297F.1_g00330.1		2.42333	1.66249	1.45765	AT3G51470.1		Protein phosphatase 2C family protein	0
	Dlo_pri0290F.1_g01490.1		2.14322	1.12063	1.91251	AT5G12250.1	TUB6	beta-6 tubulin	0
	Dlo_pri0287F.1_g00300.1		12.6197	9.37238	1.34648	AT5G17640.1		Protein of unknown function (DUF1005)	0
	Dlo_pri0284F.1_g01160.1		3.64739	2.31752	1.57383	AT5G45275.1		Major facilitator superfamily protein	0
	Dlo_pri0267F.1_g00050.1		1.22339	0.81074	1.50898	AT2G42300.1		basic helix-loop-helix (bHLH) DNA-binding superfamily protein	2e-76
	Dlo_pri0263F.1_g00840.1		2.36807	0.867152	2.73086	AT5G57550.1	XTR3, XTH25	xyloglucan endotransglucosylase/hydrolase 25	8e-130
	Dlo_pri0262F.1_g00920.1		12.2991	16.8871	0.728315	AT3G61260.1		Remorin family protein	2e-37
	Dlo_pri0261F.1_g00220.1		3.4283	2.09854	1.63366	NA			0
	Dlo_pri0260F.1_g00170.1		4.2906	2.97112	1.44411	AT2G20780.1		Major facilitator superfamily protein	0
	Dlo_pri0259F.1_g01230.1		9.91152	6.48005	1.52954	AT2G26060.1	emb1345	Transducin/WD40 repeat-like superfamily protein	2e-59
	Dlo_pri0252F.1_g01640.1		1.04638	0.507529	2.06171	AT5G16350.1		O-acyltransferase (WSD1-like) family protein	7e-35
	Dlo_pri0246F.1_g00620.1		11.6711	8.5961	1.35772	AT2G30700.1		unknown protein; BEST Arabidopsis thaliana protein match is: unknown protein (TAIR:AT1G61900.1); Has 68 Blast hits to 67 proteins in 13 species: Archae - 0; Bacteria - 2; Metazoa - 0; Fungi - 0; Plants - 66; Viruses - 0; Other Eukaryotes - 0 (source: NCBI BLink).	0
	Dlo_pri0246F.1_g00070.1		1.42227	0.767001	1.85432	AT4G15550.1	IAGLU	indole-3-acetate beta-D-glucosyltransferase	1e-43
	Dlo_pri0245F.1_g00290.1		1.1929	0.680626	1.75266	AT5G54620.1		Ankyrin repeat family protein	8e-16
	Dlo_pri0244F.1_g00320.1		4.00994	2.70523	1.48229	AT1G36390.2		Co-chaperone GrpE family protein	7e-69
	Dlo_pri0241F.1_g00900.1		10.5867	9.9183	1.06739	AT1G58440.1	XF1, SQE1	FAD/NAD(P)-binding oxidoreductase family protein	0
	Dlo_pri0236F.1_g00210.1		4.19101	2.71783	1.54204	AT5G63110.1	HDA6, AXE1, ATHDA6, RTS1, RPD3B, SIL1	histone deacetylase 6	2e-97
	Dlo_pri0234F.1_g01540.1		5.63174	2.54408	2.21367	NA			0
	Dlo_pri0229F.1_g00560.1		2.95667	1.43644	2.05832	AT4G06599.1		ubiquitin family protein	3e-24
	Dlo_pri0228F.1_g00610.1		4.44651	2.47692	1.79518	AT3G61920.1		unknown protein; FUNCTIONS IN: molecular function unknown; INVOLVED IN: N-terminal protein myristoylation; LOCATED IN: cellular component unknown; EXPRESSED IN: shoot, hypocotyl, root, egg cell; BEST Arabidopsis thaliana protein match is: unknown protein (TAIR:AT1G64700.1); Has 77 Blast hits to 77 proteins in 8 species: Archae - 0; Bacteria - 0; Metazoa - 0; Fungi - 0; Plants - 77; Viruses - 0; O…	1e-23
	Dlo_pri0218F.1_g00670.1		6.60569	4.59697	1.43697	AT1G11125.1		unknown protein; BEST Arabidopsis thaliana protein match is: unknown protein (TAIR:AT1G61170.1).	6e-11
	Dlo_pri0213F.1_g00350.1		4.00084	2.15357	1.85777	AT1G70090.2	GATL9, LGT8	glucosyl transferase family 8	0
	Dlo_pri0206F-1.1_g00550.1		2.66437	1.42471	1.87012	AT3G59400.1	GUN4	enzyme binding;tetrapyrrole binding	3e-20
	Dlo_pri0205F.1_g00450.1		7.54948	5.09457	1.48187	AT5G39950.1	ATTRX2, ATH2, ATTRXH2, TRXH2, TRX2	thioredoxin 2	2e-33
	Dlo_pri0202F.1_g00930.1		13.7708	9.16742	1.50215	AT1G47480.1		alpha/beta-Hydrolases superfamily protein	7e-82
	Dlo_pri0202F.1_g00670.1		3.06085	1.5362	1.99248	AT2G15760.1		Protein of unknown function (DUF1645)	6e-16
	Dlo_pri0199F.1_g00740.1		2.51533	2.91198	0.863785	AT1G53590.1	NTMC2TYPE6.1, NTMC2T6.1	Calcium-dependent lipid-binding (CaLB domain) family protein	0
	Dlo_pri0197F.1_g01730.1		1.42123	0.779006	1.82441	AT1G19100.1		Histidine kinase-, DNA gyrase B-, and HSP90-like ATPase family protein	2e-32
	Dlo_pri0193F.1_g01270.1		8.59741	5.71706	1.50382	AT1G31830.1		Amino acid permease family protein	0
	Dlo_pri0189F.1_g02270.1		2.97824	1.62781	1.8296	AT4G33460.1	ATNAP13, EMB2751	ABC transporter family protein	6e-40
	Dlo_pri0183F.1_g02130.1		2.71439	1.48814	1.82402	AT4G04640.1	ATPC1	ATPase, F1 complex, gamma subunit protein	6e-178
	Dlo_pri0183F.1_g00800.1		44.7078	26.5807	1.68196	AT1G61720.1	BAN	NAD(P)-binding Rossmann-fold superfamily protein	4e-152
	Dlo_pri0181F.1_g01560.1		3.83058	2.61168	1.46671	AT1G79830.3	GC5	golgin candidate 5	3e-175
	Dlo_pri0179F.1_g01000.1		5.66661	4.29295	1.31998	AT3G50700.1	AtIDD2, IDD2	indeterminate(ID)-domain 2	2e-117
	Dlo_pri0177F.1_g00830.1		5.39385	3.26609	1.65147	AT4G33070.1		Thiamine pyrophosphate dependent pyruvate decarboxylase family protein	0
	Dlo_pri0173F.1_g00530.1		1.24312	1.7261	0.720192	AT2G20740.2		Tetraspanin family protein	2e-30
	Dlo_pri0170F.1_g00790.1		2.9539	1.48537	1.98866	NA			0
	Dlo_pri0169F.1_g00930.1		7.3564	5.11674	1.43771	AT4G22540.1	ORP2A	OSBP(oxysterol binding protein)-related protein 2A	3e-162
	Dlo_pri0167F.1_g01530.1		5.52746	3.47306	1.59152	AT5G12330.4	LRP1	Lateral root primordium (LRP) protein-related	2e-85
	Dlo_pri0167F.1_g01130.1		4.90195	3.42141	1.43273	AT5G12300.1		Calcium-dependent lipid-binding (CaLB domain) family protein	3e-90
	Dlo_pri0165F.1_g01510.1		8.67888	5.71283	1.51919	AT1G43800.1		Plant stearoyl-acyl-carrier-protein desaturase family protein	0
	Dlo_pri0165F.1_g01430.1		3.77104	2.74415	1.37421	AT1G48880.1	TBL7	TRICHOME BIREFRINGENCE-LIKE 7	1e-172
	Dlo_pri0165F.1_g01420.1		2.74768	1.87497	1.46545	AT3G18660.1	PGSIP1, GUX1	plant glycogenin-like starch initiation protein 1	4e-139
	Dlo_pri0164F.1_g01450.1		14.7054	13.1832	1.11547	AT4G13710.1		Pectin lyase-like superfamily protein	0
	Dlo_pri0163F.1_g00480.1		1.21304	0.770928	1.57348	AT5G65160.1	TPR14	tetratricopeptide repeat (TPR)-containing protein	0
	Dlo_pri0163F.1_g00180.1		1.08364	0.637967	1.69859	AT5G65170.1		VQ motif-containing protein	4e-13
	Dlo_pri0160F.1_g00650.1		16.5442	3.48088	4.75289	AT4G08950.1	EXO	Phosphate-responsive 1 family protein	9e-141
	Dlo_pri0158F.1_g00910.1		1.15168	0.554968	2.07522	AT4G39410.1	WRKY13, ATWRKY13	WRKY DNA-binding protein 13	3e-54
	Dlo_pri0151F.1_g02020.1		1.01214	0.470817	2.14975	AT4G24265.1		unknown protein; Has 3 Blast hits to 3 proteins in 2 species: Archae - 0; Bacteria - 0; Metazoa - 0; Fungi - 0; Plants - 3; Viruses - 0; Other Eukaryotes - 0 (source: NCBI BLink).	2e-16
	Dlo_pri0151F.1_g01530.1		1.54351	0.811035	1.90313	AT2G02380.1	ATGSTZ2, GSTZ2	glutathione S-transferase (class zeta) 2	3e-76
	Dlo_pri0148F.1_g01380.1		5.46183	3.53758	1.54395	AT5G10700.1		Peptidyl-tRNA hydrolase II (PTH2) family protein	2e-72
	Dlo_pri0144F.1_g03070.1		4.79351	3.24356	1.47786	AT4G04610.1	APR1, APR, PRH19, ATAPR1	APS reductase 1	0
	Dlo_pri0144F.1_g02620.1		13.4961	10.0969	1.33665	AT1G62360.1	STM, BUM1, SHL, WAM1, BUM, WAM	KNOX/ELK homeobox transcription factor	7e-129
	Dlo_pri0142F.1_g00040.1		1.75839	0.733324	2.39784	AT2G35160.1			5e-45
	Dlo_pri0141F.1_g02250.1		17.4965	9.41378	1.8586	AT1G45688.1		unknown protein; FUNCTIONS IN: molecular function unknown; INVOLVED IN: biological process unknown; LOCATED IN: plasma membrane; EXPRESSED IN: 22 plant structures; EXPRESSED DURING: 13 growth stages; BEST Arabidopsis thaliana protein match is: unknown protein (TAIR:AT5G42860.1); Has 258 Blast hits to 242 proteins in 39 species: Archae - 0; Bacteria - 11; Metazoa - 10; Fungi - 14; Plants - 198; Vi…	4e-118
	Dlo_pri0141F.1_g00680.1		12.7615	6.70922	1.90209	AT2G14900.1		Gibberellin-regulated family protein	6e-26
	Dlo_pri0140F.1_g02280.1		4.26367	2.78258	1.53227	AT1G21840.1	UREF	urease accessory protein F	2e-119
	Dlo_pri0136F.1_g00540.1		5.02746	2.69402	1.86615	NA			0
	Dlo_pri0136F.1_g00530.1		6.26653	2.31574	2.70606	NA			0
	Dlo_pri0134F.1_g01370.1		5.02883	2.56015	1.96427	AT3G25400.1		CONTAINS InterPro DOMAIN/s: NTP Pyrophosphohydrolase MazG-related, RS21-C6 (InterPro:IPR011394), EAR (InterPro:IPR009039), NTP pyrophosphohydrolase MazG, putative catalytic core (InterPro:IPR004518); Has 1123 Blast hits to 1121 proteins in 452 species: Archae - 22; Bacteria - 753; Metazoa - 81; Fungi - 3; Plants - 83; Viruses - 0; Other Eukaryotes - 181 (source: NCBI BLink).	2e-38
	Dlo_pri0133F.1_g02980.1		10.5483	6.40226	1.64759	AT1G23000.1		Heavy metal transport/detoxification superfamily protein	2e-35
	Dlo_pri0129F.1_g01790.1		6.9192	4.2227	1.63857	AT5G03670.1		unknown protein; BEST Arabidopsis thaliana protein match is: unknown protein (TAIR:AT2G36420.1); Has 700 Blast hits to 624 proteins in 104 species: Archae - 0; Bacteria - 18; Metazoa - 333; Fungi - 60; Plants - 73; Viruses - 24; Other Eukaryotes - 192 (source: NCBI BLink).	5e-76
	Dlo_pri0128F.1_g02260.1		33.8966	23.923	1.41691	AT4G02080.1	ASAR1, ATSARA1C, ATSAR2, SAR2	secretion-associated RAS super family 2	2e-105
	Dlo_pri0128F.1_g02240.1		4.16315	1.05734	3.93738	AT3G62550.1		Adenine nucleotide alpha hydrolases-like superfamily protein	3e-48
	Dlo_pri0128F.1_g01030.1		8.15904	5.98722	1.36274	NA			0
	Dlo_pri0128F.1_g01020.1		4.55038	2.8715	1.58467	AT1G22380.1	AtUGT85A3, UGT85A3	UDP-glucosyl transferase 85A3	7e-100
	Dlo_pri0127F.1_g01850.1		6.75719	4.40981	1.53231	AT1G59600.1	ZCW7	ZCW7	2e-23
	Dlo_pri0127F.1_g01770.1		8.2085	5.6137	1.46222	AT1G59600.1	ZCW7	ZCW7	6e-90
	Dlo_pri0125F.1_g02340.1		1.08428	1.63898	0.661554	AT3G15510.1	ATNAC2, ANAC056, NARS1, NAC2	NAC domain containing protein 2	1e-109
	Dlo_pri0123F.1_g01960.1		1.67639	1.15475	1.45173	AT1G77500.1		Protein of unknown function (DUF630 and DUF632)	9e-42
	Dlo_pri0120F.1_g01930.1		11.2377	5.80328	1.93644	AT1G75250.2	ATRL6, RSM3, RL6	RAD-like 6	4e-34
	Dlo_pri0119F.1_g03450.1		0.816975	1.36912	0.596716	AT3G11110.1		RING/U-box superfamily protein	4e-16
	Dlo_pri0116F.1_g02750.1		5.93191	3.4598	1.71453	AT3G43240.1		ARID/BRIGHT DNA-binding domain-containing protein	2e-59
	Dlo_pri0112F.1_g02210.1		2.60893	1.67129	1.56103	AT4G20820.1		FAD-binding Berberine family protein	2e-177
	Dlo_pri0110F.1_g01330.1		15.8783	9.69433	1.63789	AT2G03890.1	ATPI4K GAMMA 7, UBDK GAMMA 7, PI4K GAMMA 7	phosphoinositide 4-kinase gamma 7	0
	Dlo_pri0108F.1_g00870.1		3.6926	2.56137	1.44165	AT5G19650.1	ATOFP8, OFP8	ovate family protein 8	7e-24
	Dlo_pri0106F.1_g01890.1		13.6132	9.44466	1.44137	AT1G08510.1	FATB	fatty acyl-ACP thioesterases B	0
	Dlo_pri0106F.1_g00830.1		1.19059	0.704736	1.68942	AT2G26690.1		Major facilitator superfamily protein	0
	Dlo_pri0098F.1_g00250.1		3.59952	1.45317	2.47702	AT5G62020.1	AT-HSFB2A, HSFB2A	heat shock transcription factor B2A	2e-88
	Dlo_pri0097F.1_g02980.1		2.12574	1.38611	1.5336	AT4G12690.2		Plant protein of unknown function (DUF868)	5e-82
	Dlo_pri0097F.1_g02290.1		5.76233	3.49111	1.65057	AT2G36850.1	ATGSL08, GSL8, GSL08, ATGSL8, CHOR	glucan synthase-like 8	5e-51
	Dlo_pri0089F.1_g00810.1		9.95229	9.98325	0.996899	AT1G67750.1		Pectate lyase family protein	0
	Dlo_pri0087F.1_g00980.1		4.92901	3.11567	1.58201	NA			0
	Dlo_pri0084F.1_g02780.1		1.04226	0.415892	2.50608	AT5G64170.2		dentin sialophosphoprotein-related	7e-63
	Dlo_pri0084F.1_g01850.1		0.758574	1.39111	0.545302	AT1G58070.1		unknown protein; Has 286 Blast hits to 266 proteins in 81 species: Archae - 2; Bacteria - 25; Metazoa - 90; Fungi - 19; Plants - 78; Viruses - 4; Other Eukaryotes - 68 (source: NCBI BLink).	3e-23
	Dlo_pri0084F.1_g01620.1		8.90959	5.12996	1.73678	AT1G57680.2		FUNCTIONS IN: molecular function unknown; INVOLVED IN: biological process unknown; LOCATED IN: endomembrane system; EXPRESSED IN: 24 plant structures; EXPRESSED DURING: 15 growth stages; CONTAINS InterPro DOMAIN/s: Uncharacterised conserved protein UCP031277 (InterPro:IPR016971); Has 35333 Blast hits to 34131 proteins in 2444 species: Archae - 798; Bacteria - 22429; Metazoa - 974; Fungi - 991; Pl…	2e-118
	Dlo_pri0083F.1_g02960.1		3.93482	2.43559	1.61555	AT1G70290.1	ATTPS8, TPS8, ATTPSC	trehalose-6-phosphatase synthase S8	0
	Dlo_pri0083F.1_g01250.1		2.35789	1.3817	1.70651	AT1G07530.1	SCL14, ATGRAS2, GRAS2	SCARECROW-like 14	6e-175
	Dlo_pri0083F.1_g00820.1		4.7455	2.47939	1.91398	AT1G56430.1	ATNAS4, NAS4	nicotianamine synthase 4	4e-124
	Dlo_pri0082F.1_g03380.1		4.42487	2.72601	1.6232	AT3G50120.1		Plant protein of unknown function (DUF247)	0
	Dlo_pri0082F.1_g01230.1		5.17333	3.65087	1.41701	AT5G60200.1	TMO6	TARGET OF MONOPTEROS 6	2e-31
	Dlo_pri0082F.1_g00570.1		2.34973	1.37607	1.70757	AT2G23690.1		unknown protein; FUNCTIONS IN: molecular function unknown; INVOLVED IN: N-terminal protein myristoylation; LOCATED IN: cellular component unknown; EXPRESSED IN: 7 plant structures; EXPRESSED DURING: petal differentiation and expansion stage; BEST Arabidopsis thaliana protein match is: unknown protein (TAIR:AT4G37240.1); Has 243 Blast hits to 243 proteins in 15 species: Archae - 0; Bacteria - 0; M…	2e-34
	Dlo_pri0078F.1_g01300.1		2.16638	1.19397	1.81443	AT5G21482.1	CKX7, ATCKX5	cytokinin oxidase 7	1e-83
	Dlo_pri0077F.1_g00590.1		5.58034	2.22085	2.5127	AT4G29190.1		Zinc finger C-x8-C-x5-C-x3-H type family protein	7e-102
	Dlo_pri0076F.1_g03310.1		1.43168	0.626708	2.28444	NA			0
	Dlo_pri0075F.1_g01200.1		1.57083	1.04776	1.49922	AT1G26650.1		unknown protein; BEST Arabidopsis thaliana protein match is: unknown protein (TAIR:AT1G69430.1); Has 205 Blast hits to 204 proteins in 17 species: Archae - 0; Bacteria - 0; Metazoa - 0; Fungi - 0; Plants - 205; Viruses - 0; Other Eukaryotes - 0 (source: NCBI BLink).	8e-135
	Dlo_pri0074F.1_g01520.1		4.17206	2.4118	1.72985	AT1G64890.1		Major facilitator superfamily protein	1e-160
	Dlo_pri0073F.1_g00430.1		2.80448	1.17799	2.38074	AT3G25585.3	AAPT2, ATAAPT2	aminoalcoholphosphotransferase	4e-25
	Dlo_pri0072F.1_g02400.1		6.53336	3.87764	1.68488	AT3G60550.1	CYCP3;2	cyclin p3;2	2e-113
	Dlo_pri0072F.1_g01190.1		1.40709	0.811409	1.73413	AT5G52210.2	ATARLB1, ATGB1, GB1	GTP-binding protein 1	3e-94
	Dlo_pri0071F.1_g03290.1		8.05019	5.30803	1.51661	AT1G77610.1		EamA-like transporter family protein	0
	Dlo_pri0070F.1_g03340.1		2.15074	1.50029	1.43355	AT3G47500.1	CDF3	cycling DOF factor 3	4e-86
	Dlo_pri0070F.1_g02710.1		9.27751	5.62421	1.64957	AT3G47800.1		Galactose mutarotase-like superfamily protein	5e-147
	Dlo_pri0066F.1_g03540.1		4.28737	2.379	1.80218	AT1G01060.5	LHY	Homeodomain-like superfamily protein	9e-65
	Dlo_pri0064F.1_g02830.1		1.37784	0.573608	2.40206	AT1G16770.1		unknown protein; Has 109 Blast hits to 109 proteins in 52 species: Archae - 0; Bacteria - 4; Metazoa - 0; Fungi - 71; Plants - 32; Viruses - 0; Other Eukaryotes - 2 (source: NCBI BLink).	9e-149
	Dlo_pri0064F.1_g01960.1		3.7266	2.79545	1.33309	AT3G58530.1		RNI-like superfamily protein	3e-148
	Dlo_pri0064F.1_g01600.1		10.8993	6.37067	1.71086	AT1G55210.2		Disease resistance-responsive (dirigent-like protein) family protein	3e-66
	Dlo_pri0063F.1_g02730.1		13.5331	9.2491	1.46318	AT2G39020.1		Acyl-CoA N-acyltransferases (NAT) superfamily protein	1e-69
	Dlo_pri0061F.1_g03120.1		7.76971	5.57236	1.39433	AT2G35640.1			3e-60
	Dlo_pri0061F.1_g01960.1		1.45537	1.72158	0.845368	AT4G20050.2	QRT3	Pectin lyase-like superfamily protein	0
	Dlo_pri0060F.1_g03010.1		4.20077	2.18403	1.9234	AT2G22540.1	SVP, AGL22	K-box region and MADS-box transcription factor family protein	6e-34
	Dlo_pri0060F.1_g00660.1		4.89469	1.9904	2.45915	AT1G10020.1		Protein of unknown function (DUF1005)	3e-121
	Dlo_pri0059F.1_g02680.1		3.65715	1.75645	2.08213	NA			0
	Dlo_pri0059F.1_g01010.1		2.33579	1.19773	1.95018	AT1G25550.1		myb-like transcription factor family protein	2e-79
	Dlo_pri0059F.1_g00900.1		5.92136	3.64046	1.62654	AT1G13250.1	GATL3	galacturonosyltransferase-like 3	1e-174
	Dlo_pri0059F.1_g00860.1		1.1128	0.403802	2.7558	AT1G13250.1	GATL3	galacturonosyltransferase-like 3	8e-46
	Dlo_pri0056F.1_g01620.1		1.98732	1.30547	1.52229	AT1G64080.1		unknown protein; FUNCTIONS IN: molecular function unknown; INVOLVED IN: biological process unknown; LOCATED IN: plasma membrane; BEST Arabidopsis thaliana protein match is: unknown protein (TAIR:AT5G52870.1); Has 1546 Blast hits to 738 proteins in 176 species: Archae - 0; Bacteria - 143; Metazoa - 278; Fungi - 131; Plants - 95; Viruses - 4; Other Eukaryotes - 895 (source: NCBI BLink).	2e-16
	Dlo_pri0056F.1_g01570.1		1.37749	0.754703	1.82521	AT3G16520.2	UGT88A1	UDP-glucosyl transferase 88A1	1e-114
	Dlo_pri0056F.1_g01130.1		5.29949	3.27952	1.61593	AT4G25700.1	BETA-OHASE 1, B1, chy1, BCH1	beta-hydroxylase 1	2e-116
	Dlo_pri0054F.1_g02850.1		1.18479	0.674303	1.75706	AT3G18690.1	MKS1	MAP kinase substrate 1	7e-15
	Dlo_pri0053F.1_g00540.1		1.23277	0.554143	2.22465	AT2G05620.1	PGR5	proton gradient regulation 5	5e-61
	Dlo_pri0050F.1_g04370.1		1.86467	1.09804	1.69819	AT5G07290.1	AML4, ML4	MEI2-like 4	0
	Dlo_pri0047F.1_g04090.1		1.55905	0.891302	1.74918	AT2G29640.1	JOSL	JOSEPHIN-like protein	5e-72
	Dlo_pri0047F.1_g00410.1		11.1089	7.67255	1.44788	AT5G48500.1		unknown protein; BEST Arabidopsis thaliana protein match is: unknown protein (TAIR:AT2G10930.1); Has 30201 Blast hits to 17322 proteins in 780 species: Archae - 12; Bacteria - 1396; Metazoa - 17338; Fungi - 3422; Plants - 5037; Viruses - 0; Other Eukaryotes - 2996 (source: NCBI BLink).	1e-24
	Dlo_pri0047F.1_g00380.1		3.72332	1.96407	1.89572	AT3G51910.1	AT-HSFA7A, HSFA7A	heat shock transcription factor A7A	7e-31
	Dlo_pri0046F.1_g03290.1		8.39283	5.18421	1.61892	AT1G17530.1	ATTIM23-1, TIM23-1	translocase of inner mitochondrial membrane 23	2e-57
	Dlo_pri0046F.1_g01890.1		8.26396	5.13351	1.60981	AT1G17710.1		Pyridoxal phosphate phosphatase-related protein	7e-131
	Dlo_pri0045F.1_g04800.1		12.559	7.06163	1.77849	AT1G60060.1		Serine/threonine-protein kinase WNK (With No Lysine)-related	1e-137
	Dlo_pri0045F.1_g04370.1		9.31191	5.48274	1.6984	AT1G23870.1	ATTPS9, TPS9	trehalose-phosphatase/synthase 9	0
	Dlo_pri0042F.1_g04550.1		1.56962	0.913443	1.71836	AT4G08950.1	EXO	Phosphate-responsive 1 family protein	2e-11
	Dlo_pri0042F.1_g03550.1		1.39338	0.757964	1.83833	AT4G34760.1		SAUR-like auxin-responsive protein family	2e-48
	Dlo_pri0042F.1_g01950.1		16.6748	19.1408	0.871163	AT1G75280.1		NmrA-like negative transcriptional regulator family protein	1e-171
	Dlo_pri0041F.1_g04910.1		2.58752	1.60595	1.61121	AT4G03510.2	RMA1, ATRMA1	RING membrane-anchor 1	3e-52
	Dlo_pri0040F.1_g01140.1		8.94367	6.24343	1.43249	AT5G06390.1	FLA17	FASCICLIN-like arabinogalactan protein 17 precursor	0
	Dlo_pri0038F.1_g03800.1		1.79262	1.1545	1.55273	AT3G07270.1		GTP cyclohydrolase I	0
	Dlo_pri0038F.1_g01140.1		8.05498	5.34801	1.50617	AT3G62640.1		Protein of unknown function (DUF3511)	3e-18
	Dlo_pri0038F.1_g00680.1		5.61618	1.06224	5.28711	AT2G47180.1	AtGolS1, GolS1	galactinol synthase 1	0
	Dlo_pri0036F.1_g05590.1		2.61597	1.50234	1.74126	AT1G68640.1	PAN	bZIP transcription factor family protein	2e-67
	Dlo_pri0036F.1_g05200.1		1.04002	0.513802	2.02416	AT1G25550.1		myb-like transcription factor family protein	1e-84
	Dlo_pri0036F.1_g03000.1		1.76781	0.658499	2.68461	AT1G68750.1	ATPPC4, PPC4	phosphoenolpyruvate carboxylase 4	9e-31
	Dlo_pri0036F.1_g02920.1		1.63608	0.995727	1.64311	AT1G68750.1	ATPPC4, PPC4	phosphoenolpyruvate carboxylase 4	0
	Dlo_pri0035F.1_g03650.1		10.2576	6.38559	1.60636	AT5G50011.1	CPuORF37	conserved peptide upstream open reading frame 37	8e-22
	Dlo_pri0031F.1_g02410.1		1.02876	0.6317	1.62855	AT5G07610.1		F-box family protein	1e-53
	Dlo_pri0030F.1_g04740.1		69.3011	43.4625	1.5945	NA			0
	Dlo_pri0030F.1_g01740.1		4.47454	2.62799	1.70265	AT2G27990.1	BLH8, PNF	BEL1-like homeodomain 8	5e-91
	Dlo_pri0028F.1_g01180.1		1.88332	1.02349	1.84009	AT2G45290.1		Transketolase	0
	Dlo_pri0026F.1_g03490.1		4.13269	2.08063	1.98627	AT1G29195.1		unknown protein; FUNCTIONS IN: molecular function unknown; INVOLVED IN: biological process unknown; LOCATED IN: chloroplast; EXPRESSED IN: 13 plant structures; EXPRESSED DURING: 4 anthesis, C globular stage, 4 leaf senescence stage, petal differentiation and expansion stage; BEST Arabidopsis thaliana protein match is: unknown protein (TAIR:AT2G30230.1); Has 180 Blast hits to 180 proteins in 14 sp…	2e-30
	Dlo_pri0026F.1_g00210.1		17.0217	12.2622	1.38814	AT1G29990.1	PFD6	prefoldin 6	5e-60
	Dlo_pri0026F.1_g00130.1		3.44661	3.3557	1.02709	AT1G78955.1	CAMS1	camelliol C synthase 1	0
	Dlo_pri0025F.1_g04520.1		2.39173	1.65071	1.44891	AT5G66200.1	ARO2	armadillo repeat only 2	0
	Dlo_pri0025F.1_g03740.1		6.49105	3.82891	1.69527	AT2G21320.1		B-box zinc finger family protein	2e-73
	Dlo_pri0025F.1_g03320.1		1.25914	0.708892	1.7762	AT5G66350.1	SHI	Lateral root primordium (LRP) protein-related	6e-66
	Dlo_pri0024F.1_g04970.1		4.01733	0.896418	4.48153	NA			0
	Dlo_pri0024F.1_g01980.1		1.00976	0.583205	1.73139	AT3G11340.1		UDP-Glycosyltransferase superfamily protein	7e-140
	Dlo_pri0024F.1_g01740.1		3.24786	2.08142	1.56041	AT3G55580.1		Regulator of chromosome condensation (RCC1) family protein	2e-161
	Dlo_pri0024F.1_g00050.1		1.1836	0.705326	1.67809	AT1G04540.1		Calcium-dependent lipid-binding (CaLB domain) family protein	4e-43
	Dlo_pri0023F.1_g04140.1		2.16655	0.853527	2.53835	AT1G59940.1	ARR3	response regulator 3	8e-73
	Dlo_pri0023F.1_g03940.1		40.7903	27.0971	1.50534	AT2G18420.1		Gibberellin-regulated family protein	5e-22
	Dlo_pri0023F.1_g03750.1		2.87987	2.07588	1.38731	AT1G70210.1	CYCD1;1, ATCYCD1;1	CYCLIN D1;1	3e-121
	Dlo_pri0023F.1_g02910.1		6.27603	4.33164	1.44888	AT3G59400.1	GUN4	enzyme binding;tetrapyrrole binding	2e-73
	Dlo_pri0021F.1_g08400.1		0.776005	1.23588	0.627897	AT5G63800.1	MUM2, BGAL6	Glycosyl hydrolase family 35 protein	2e-58
	Dlo_pri0021F.1_g06620.1		2.89781	1.88643	1.53614	AT5G63920.1	TOP3A, AtTOP3alpha	topoisomerase 3alpha	2e-110
	Dlo_pri0018F.1_g06060.1		2.24754	1.52995	1.46903	AT4G03290.1		EF hand calcium-binding protein family	8e-23
	Dlo_pri0018F.1_g00030.1		2.11458	1.20473	1.75523	AT3G02470.4		S-adenosylmethionine decarboxylase	9e-123
	Dlo_pri0017F.1_g05870.1		2.21748	1.47071	1.50776	AT5G15470.1	GAUT14	galacturonosyltransferase 14	0
	Dlo_pri0016F.1_g05460.1		3.05629	1.61584	1.89145	AT1G75250.2	ATRL6, RSM3, RL6	RAD-like 6	1e-31
	Dlo_pri0015F.1_g04920.1		10.7822	6.87074	1.56929	AT3G62660.1	GATL7	galacturonosyltransferase-like 7	0
	Dlo_pri0010F.1_g05330.1		2.05433	1.30637	1.57254	AT2G12400.1		unknown protein; FUNCTIONS IN: molecular function unknown; INVOLVED IN: biological process unknown; LOCATED IN: endomembrane system; EXPRESSED IN: 25 plant structures; EXPRESSED DURING: 13 growth stages; BEST Arabidopsis thaliana protein match is: unknown protein (TAIR:AT2G25270.1); Has 177 Blast hits to 172 proteins in 23 species: Archae - 0; Bacteria - 2; Metazoa - 3; Fungi - 0; Plants - 164; V…	0
	Dlo_pri0010F.1_g04930.1		2.7336	1.1483	2.38056	AT5G11160.1	APT5	adenine phosphoribosyltransferase 5	2e-105
	Dlo_pri0009F.1_g00060.1		1.54284	0.842053	1.83224	AT3G12090.1	TET6	tetraspanin6	1e-99
	Dlo_pri0008F.1_g04600.1		9.64319	6.23938	1.54554	AT5G42000.1		ORMDL family protein	3e-60
	Dlo_pri0005F.1_g04920.1		2.12722	0.631788	3.36699	NA			0
	Dlo_pri0005F.1_g04420.1		1.50738	0.577553	2.60994	AT3G50160.1		Plant protein of unknown function (DUF247)	8e-16
	Dlo_pri0005F.1_g04200.1		5.39031	3.05147	1.76646	AT4G31980.1		unknown protein; CONTAINS InterPro DOMAIN/s: Protein of unknown function DUF247, plant (InterPro:IPR004158), Protein of unknown function DUF862, eukaryotic (InterPro:IPR008580); BEST Arabidopsis thaliana protein match is: Plant protein of unknown function (DUF247) (TAIR:AT5G11290.1); Has 1967 Blast hits to 1844 proteins in 183 species: Archae - 0; Bacteria - 6; Metazoa - 223; Fungi - 83; Plants -…	6e-26
	Dlo_pri0004F.1_g08530.1		6.75694	1.18328	5.71037	AT5G49910.1	CPHSC70-2EAT SHOCK PROTEIN 70-2, HSC70-7, cpHsc70-2	chloroplast heat shock protein 70-2	0
	Dlo_pri0004F.1_g05350.1		2.71548	0.376257	7.21709	AT1G68360.1		C2H2 and C2HC zinc fingers superfamily protein	2e-14
	Dlo_pri0002F.1_g07870.1		11.4014	1.96962	5.78864	AT3G24500.1	MBF1C, ATMBF1C	multiprotein bridging factor 1C	2e-74
	Dlo_pri0002F.1_g07020.1		5.16889	3.85111	1.34218	AT2G19930.1		RNA-dependent RNA polymerase family protein	0
	Dlo_pri0002F.1_g02460.1		1.49006	0.983284	1.51539	AT1G05300.1	ZIP5	zinc transporter 5 precursor	7e-76
	Dlo_pri0001F.1_g08620.1		2.62689	1.63956	1.6022	AT3G28480.1		Oxoglutarate/iron-dependent oxygenase	2e-147
	Dlo_pri0001F.1_g08020.1		8.61543	6.33665	1.35962	AT3G28720.1		unknown protein; FUNCTIONS IN: molecular function unknown; INVOLVED IN: biological process unknown; LOCATED IN: cellular component unknown; EXPRESSED IN: 25 plant structures; EXPRESSED DURING: 13 growth stages; BEST Arabidopsis thaliana protein match is: unknown protein (TAIR:AT5G58100.1); Has 1610 Blast hits to 344 proteins in 85 species: Archae - 0; Bacteria - 567; Metazoa - 95; Fungi - 71; Pla…	0
	Dlo_pri0001F.1_g06310.1		3.75505	2.48553	1.51076	AT3G29310.1		calmodulin-binding protein-related	1e-19
	Dlo_pri0001F.1_g06030.1		1.02882	0.57938	1.77573	AT3G02100.1		UDP-Glycosyltransferase superfamily protein	2e-67
	Dlo_pri0001F.1_g05590.1		2.33752	1.53781	1.52003	AT3G02160.1		Bromodomain transcription factor	2e-60
	Dlo_pri0001F.1_g00140.1		2.10549	0.915729	2.29925	AT2G23060.1		Acyl-CoA N-acyltransferases (NAT) superfamily protein	0
	Dlo_pri0001F.1_g00020.1		2.81574	3.15632	0.892096	AT4G37560.1		Acetamidase/Formamidase family protein	0
	Dlo_pri0000F.1_g12620.1		6.78513	4.32828	1.56763	AT1G14700.1	PAP3, ATPAP3	purple acid phosphatase 3	3e-139
	Dlo_pri0000F.1_g03690.1		1.18436	0.519973	2.27773	AT4G37850.1		basic helix-loop-helix (bHLH) DNA-binding superfamily protein	2e-42
	Dlo_pri0000F.1_g02220.1		1.04709	0.406752	2.57428	AT1G24625.1	ZFP7	zinc finger protein 7	9e-17
	Dlo_alt0887F-002-01.1_g00010.1		1.06447	0.700509	1.51956	AT5G12260.1		BEST Arabidopsis thaliana protein match is: glycosyltransferase family protein 2 (TAIR:AT5G60700.1); Has 1807 Blast hits to 1807 proteins in 277 species: Archae - 0; Bacteria - 0; Metazoa - 736; Fungi - 347; Plants - 385; Viruses - 0; Other Eukaryotes - 339 (source: NCBI BLink).	1e-78
	Dlo_alt0875F-001-01.1_g00030.1		3.02491	1.69874	1.78068	AT3G57670.1	NTT, WIP2	C2H2-type zinc finger family protein	6e-133
	Dlo_alt0734F-003-01.1_g00050.1		57.2531	42.3658	1.3514	AT2G34700.1			9e-29
	Dlo_alt0656F-003-01.1_g00080.1		3.10382	1.8085	1.71624	AT3G07490.1	AGD11	ARF-GAP domain 11	2e-74
	Dlo_alt0618F-001-01.1_g00020.1		3.15069	2.11007	1.49317	AT3G05170.1		Phosphoglycerate mutase family protein	7e-110
	Dlo_alt0450F-006-01.1_g00080.1		3.584	2.6304	1.36253	AT5G62030.1		diphthamide synthesis DPH2 family protein	5e-159
	Dlo_alt0416F-004-01.1_g00070.1		6.7346	4.44359	1.51558	AT4G35300.5	TMT2	tonoplast monosaccharide transporter2	1e-66
	Dlo_alt0360F-004-01.1_g00060.1		1.37377	0.650382	2.11225	AT4G11660.1	AT-HSFB2B, HSFB2B	winged-helix DNA-binding transcription factor family protein	3e-79
	Dlo_alt0359F-001-01.1_g00080.1	SOC1-2	1.06129	0.139144	7.6273	AT2G45660.1	AGL20, SOC1, ATSOC1	AGAMOUS-like 20	1e-30
	Dlo_alt0359F-001-01.1_g00070.1	SOC1-1	1.08334	0.373512	2.9004	AT2G45660.1	AGL20, SOC1, ATSOC1	AGAMOUS-like 20	9e-23
	Dlo_alt0262F-005-01.1_g00030.1		12.8366	17.9283	0.715999	AT3G61260.1		Remorin family protein	2e-37
	Dlo_alt0251F-002-01.1_g00100.1		3.06208	2.03867	1.502	AT4G21490.1	NDB3	NAD(P)H dehydrogenase B3	3e-133
	Dlo_alt0243F-001-01.1_g00010.1		1.49468	0.418881	3.56826	AT3G52990.2		Pyruvate kinase family protein	1e-36
	Dlo_alt0229F-005-01.1_g00010.1		9.89068	5.95613	1.66059	AT1G57680.2		FUNCTIONS IN: molecular function unknown; INVOLVED IN: biological process unknown; LOCATED IN: endomembrane system; EXPRESSED IN: 24 plant structures; EXPRESSED DURING: 15 growth stages; CONTAINS InterPro DOMAIN/s: Uncharacterised conserved protein UCP031277 (InterPro:IPR016971); Has 35333 Blast hits to 34131 proteins in 2444 species: Archae - 798; Bacteria - 22429; Metazoa - 974; Fungi - 991; Pl…	2e-46
	Dlo_alt0229F-001-01.1_g00070.1		6.0395	4.20134	1.43752	AT5G49910.1	CPHSC70-2EAT SHOCK PROTEIN 70-2, HSC70-7, cpHsc70-2	chloroplast heat shock protein 70-2	0
	Dlo_alt0229F-001-01.1_g00020.1		1.27595	0.794646	1.60569	AT1G09812.1		unknown protein; BEST Arabidopsis thaliana protein match is: unknown protein (TAIR:AT1G58007.2); Has 93 Blast hits to 93 proteins in 13 species: Archae - 0; Bacteria - 0; Metazoa - 0; Fungi - 0; Plants - 93; Viruses - 0; Other Eukaryotes - 0 (source: NCBI BLink).	4e-28
	Dlo_alt0215F-006-01.1_g00030.1		3.85422	2.79763	1.37767	AT2G28110.1	FRA8, IRX7	Exostosin family protein	0
	Dlo_alt0210F-005-01.1_g00010.1		2.66685	1.8124	1.47145	AT5G01710.1		methyltransferases	6e-173
	Dlo_alt0208F-005-01.1_g00250.1		2.98833	3.92566	0.76123	AT1G70840.1	MLP31	MLP-like protein 31	2e-49
	Dlo_alt0203F-011-01.1_g00190.1		8.85102	5.63744	1.57004	AT1G71820.1	SEC6	SEC6	1e-38
	Dlo_alt0202F-002-01.1_g00040.1		3.37923	1.45189	2.32747	AT2G15760.1		Protein of unknown function (DUF1645)	6e-16
	Dlo_alt0194F-003-01.1_g00290.1		2.65873	0.174932	15.1987	AT2G29500.1		HSP20-like chaperones superfamily protein	6e-23
	Dlo_alt0187F-005-01.1_g00050.1		6.68957	4.28874	1.5598	AT3G20790.1		NAD(P)-binding Rossmann-fold superfamily protein	3e-107
	Dlo_alt0183F-009-01.1_g00320.1		47.3717	27.8595	1.70038	AT1G61720.1	BAN	NAD(P)-binding Rossmann-fold superfamily protein	4e-152
	Dlo_alt0179F-012-01.1_g00030.1		1.60061	0.931751	1.71785	AT1G20080.1	SYTB, ATSYTB, NTMC2TYPE1.2, NTMC2T1.2, SYT2	Calcium-dependent lipid-binding (CaLB domain) family protein	1e-98
	Dlo_alt0179F-011-01.1_g00020.1		5.36079	3.94544	1.35873	AT3G50700.1	AtIDD2, IDD2	indeterminate(ID)-domain 2	2e-117
	Dlo_alt0179F-003-01.1_g00070.1		1.04247	0.624426	1.66948	AT2G26350.1	PEX10, ATPEX10	peroxin 10	2e-126
	Dlo_alt0173F-007-01.1_g00060.1		2.20186	1.42399	1.54626	AT2G33860.1			1e-175
	Dlo_alt0169F-004-01.1_g00010.1		2.29882	1.27031	1.80965	AT4G22540.1	ORP2A	OSBP(oxysterol binding protein)-related protein 2A	6e-39
	Dlo_alt0139F-009-01.1_g00010.1		3.6864	1.91957	1.92043	AT5G42570.1		B-cell receptor-associated 31-like	8e-32
	Dlo_alt0138F-010-01.1_g00010.1		17.6476	12.3914	1.42418	AT3G21560.1	UGT84A2	UDP-Glycosyltransferase superfamily protein	3e-53
	Dlo_alt0138F-005-01.1_g00010.1		15.8199	11.1717	1.41607	AT4G35220.1		Cyclase family protein	3e-45
	Dlo_alt0129F-002-01.1_g00010.1		6.34794	3.37619	1.88021	AT5G03670.1		unknown protein; BEST Arabidopsis thaliana protein match is: unknown protein (TAIR:AT2G36420.1); Has 700 Blast hits to 624 proteins in 104 species: Archae - 0; Bacteria - 18; Metazoa - 333; Fungi - 60; Plants - 73; Viruses - 24; Other Eukaryotes - 192 (source: NCBI BLink).	7e-37
	Dlo_alt0127F-008-01.1_g00270.1		3.12465	1.61971	1.92914	AT3G17850.1		Protein kinase superfamily protein	1e-33
	Dlo_alt0127F-008-01.1_g00010.1		1.94704	1.20292	1.61859	AT1G10120.1		basic helix-loop-helix (bHLH) DNA-binding superfamily protein	2e-60
	Dlo_alt0112F-015-01.1_g00030.1		1.93604	0.941999	2.05525	AT5G44380.1		FAD-binding Berberine family protein	3e-44
	Dlo_alt0112F-008-01.1_g00180.1		6.23573	4.2423	1.46989	AT2G34770.1			4e-40
	Dlo_alt0110F-023-01.1_g00100.1		15.6362	9.5848	1.63135	AT2G03890.1	ATPI4K GAMMA 7, UBDK GAMMA 7, PI4K GAMMA 7	phosphoinositide 4-kinase gamma 7	0
	Dlo_alt0107F-018-01.1_g00210.1		2.84048	1.85179	1.53391	AT4G00110.1	GAE3	UDP-D-glucuronate 4-epimerase 3	0
	Dlo_alt0104F-004-01.1_g00140.1		1.8465	0.983631	1.87722	AT1G03520.1		Core-2/I-branching beta-1,6-N-acetylglucosaminyltransferase family protein	2e-25
	Dlo_alt0103F-008-01.1_g00070.1		6.53958	4.49415	1.45513	AT3G02750.2		Protein phosphatase 2C family protein	0
	Dlo_alt0098F-008-01.1_g00150.1		3.20626	1.29879	2.46866	AT5G62020.1	AT-HSFB2A, HSFB2A	heat shock transcription factor B2A	2e-85
	Dlo_alt0092F-016-01.1_g00190.1		1.28217	0.716422	1.78968	AT1G64760.2		O-Glycosyl hydrolases family 17 protein	0
	Dlo_alt0084F-009-01.1_g00030.1		1.09161	0.470248	2.32135	AT5G64170.1		dentin sialophosphoprotein-related	4e-34
	Dlo_alt0082F-015-01.1_g00080.1		1.78794	1.05001	1.70278	AT2G23690.1		unknown protein; FUNCTIONS IN: molecular function unknown; INVOLVED IN: N-terminal protein myristoylation; LOCATED IN: cellular component unknown; EXPRESSED IN: 7 plant structures; EXPRESSED DURING: petal differentiation and expansion stage; BEST Arabidopsis thaliana protein match is: unknown protein (TAIR:AT4G37240.1); Has 243 Blast hits to 243 proteins in 15 species: Archae - 0; Bacteria - 0; M…	8e-34
	Dlo_alt0082F-007-01-1.1_g00020.1		4.41937	2.85168	1.54974	AT3G50120.1		Plant protein of unknown function (DUF247)	0
	Dlo_alt0082F-005-01.1_g00050.1		4.66627	2.95399	1.57965	AT5G67270.1	ATEB1C, EB1C, ATEB1H1	end binding protein 1C	2e-134
	Dlo_alt0078F-011-01.1_g00140.1		1.94905	1.07191	1.81829	AT5G21482.1	CKX7, ATCKX5	cytokinin oxidase 7	3e-43
	Dlo_alt0063F-005-01.1_g00050.1		2.12288	1.13299	1.87369	AT3G13960.1	AtGRF5, GRF5	growth-regulating factor 5	1e-52
	Dlo_alt0062F-006-01.1_g00090.1		3.63673	2.61122	1.39273	AT5G53950.1	CUC2, ANAC098, ATCUC2	NAC (No Apical Meristem) domain transcriptional regulator superfamily protein	2e-59
	Dlo_alt0059F-007-01.1_g00070.1		2.43931	1.20653	2.02176	AT1G25550.1		myb-like transcription factor family protein	2e-79
	Dlo_alt0050F-020-01.1_g00120.1		1.27339	0.804464	1.58291	AT3G26890.5		unknown protein; FUNCTIONS IN: molecular function unknown; INVOLVED IN: biological process unknown; EXPRESSED IN: 24 plant structures; EXPRESSED DURING: 15 growth stages; BEST Arabidopsis thaliana protein match is: unknown protein (TAIR:AT5G41110.1); Has 30201 Blast hits to 17322 proteins in 780 species: Archae - 12; Bacteria - 1396; Metazoa - 17338; Fungi - 3422; Plants - 5037; Viruses - 0; Othe…	5e-85
	Dlo_alt0050F-015-01.1_g00010.1		1.39871	0.892668	1.56689	AT5G07290.1	AML4, ML4	MEI2-like 4	0
	Dlo_alt0046F-001-01.1_g00050.1		4.30811	3.10004	1.3897	AT1G23280.1		MAK16 protein-related	2e-50
	Dlo_alt0042F-012-01.1_g00020.1		1.25164	0.312245	4.00852	AT4G08950.1	EXO	Phosphate-responsive 1 family protein	6e-45
	Dlo_alt0042F-006-01.1_g00140.1		16.834	19.0702	0.882739	AT1G75280.1		NmrA-like negative transcriptional regulator family protein	1e-171
	Dlo_alt0040F-015-01.1_g00030.1		1.99468	1.32884	1.50107	AT1G08700.1	PS1	Presenilin-1	6e-124
	Dlo_alt0036F-003-01.1_g00070.1		1.18484	0.607735	1.9496	AT1G25550.1		myb-like transcription factor family protein	1e-84
	Dlo_alt0032F-001-01.1_g00120.1		7.01034	4.77235	1.46895	AT4G27070.1	TSB2	tryptophan synthase beta-subunit 2	0
	Dlo_alt0030F-031-01.1_g00020.1		2.1828	1.33586	1.634	AT5G02030.1	LSN, PNY, HB-6, BLR, RPL, BLH9, VAN	POX (plant homeobox) family protein	2e-12
	Dlo_alt0025F-011-01.1_g00010.1		0.92532	1.18784	0.778997	AT1G75170.2		Sec14p-like phosphatidylinositol transfer family protein	8e-137
	Dlo_alt0023F-030-01.1_g00050.1		3.7983	4.32143	0.878943	AT3G16920.1	CTL2, ATCTL2	chitinase-like protein 2	7e-174
	Dlo_alt0023F-004-01.1_g00020.1		2.10376	1.31133	1.6043	AT1G70210.1	CYCD1;1, ATCYCD1;1	CYCLIN D1;1	7e-111
	Dlo_alt0023F-002-01.1_g00040.1		2.31504	1.69304	1.36739	AT1G60160.1		Potassium transporter family protein	0
	Dlo_alt0017F-012-01.1_g00010.1		1.21141	0.76009	1.59377	AT5G15410.2	DND1, ATCNGC2, CNGC2	Cyclic nucleotide-regulated ion channel family protein	0
	Dlo_alt0015F-025-01.1_g00030.1		8.20884	5.9486	1.37996	AT3G62630.1		Protein of unknown function (DUF1645)	2e-79
	Dlo_alt0015F-014-01.1_g00360.1		3.28189	1.71227	1.91669	NA			0
	Dlo_alt0010F-017-01.1_g00010.1		11.7446	7.90464	1.48579	AT2G26110.1		Protein of unknown function (DUF761)	7e-19
	Dlo_alt0001F-022-01.1_g00010.1		1.10755	1.36894	0.809058	AT5G15630.1	COBL4, IRX6	COBRA-like extracellular glycosyl-phosphatidyl inositol-anchored protein family	0

## Sheet: M2
Gene ID	RPKM_F	RPKM_M	Female/Make	Annotation	Description		e-value
Dlo_pri0000F.1_g01460.1	2.55592	2.96414	0.862283	AT2G03667.1		Asparagine synthase family protein	0
Dlo_pri0000F.1_g05970.1	1.73106	2.10428	0.822635	AT5G38840.1		SMAD/FHA domain-containing protein	2e-62
Dlo_pri0000F.1_g08750.1	3.19928	3.97566	0.804716	AT3G19895.1		RING/U-box superfamily protein	4e-79
Dlo_pri0000F.1_g09660.1	4.2758	5.16174	0.828364	AT1G14530.2	THH1	Protein of unknown function (DUF1084)	2e-73
Dlo_pri0001F.1_g00450.1	1.68207	2.20291	0.763565	AT1G49950.1	TRB1, ATTRB1	telomere repeat binding factor 1	8e-13
Dlo_pri0001F.1_g02710.1	2.96448	3.42485	0.865579	AT1G66520.1	pde194	formyltransferase, putative	2e-119
Dlo_pri0001F.1_g10740.1	11.8535	14.4688	0.819246	AT5G14570.1	ATNRT2.7, NRT2.7	high affinity nitrate transporter 2.7	3e-179
Dlo_pri0001F.1_g11800.1	3.1295	3.27954	0.95425	AT3G01680.1		CONTAINS InterPro DOMAIN/s: Mediator complex subunit Med28 (InterPro:IPR021640); BEST Arabidopsis thaliana protein match is: unknown protein (TAIR:AT3G01670.1); Has 122 Blast hits to 112 proteins in 13 species: Archae - 0; Bacteria - 0; Metazoa - 0; Fungi - 0; Plants - 122; Viruses - 0; Other Eukaryotes - 0 (source: NCBI BLink).	0
Dlo_pri0002F.1_g00050.1	1.22626	1.69035	0.72545	AT4G20910.2	HEN1	double-stranded RNA binding protein-related / DsRBD protein-related	0
Dlo_pri0002F.1_g01710.1	7.56426	11.4346	0.661525	AT3G12670.1	emb2742	CTP synthase family protein	0
Dlo_pri0002F.1_g02650.1	4.42977	5.08886	0.870484	AT3G58140.1		phenylalanyl-tRNA synthetase class IIc family protein	1e-130
Dlo_pri0002F.1_g04580.1	7.85774	10.3975	0.755731	AT3G13960.1	AtGRF5, GRF5	growth-regulating factor 5	7e-51
Dlo_pri0002F.1_g05500.1	6.95561	8.28364	0.83968	AT5G56940.1		Ribosomal protein S16 family protein	2e-71
Dlo_pri0004F.1_g01140.1	1.54546	1.88614	0.81938	AT3G06140.1		RING/U-box superfamily protein	2e-67
Dlo_pri0004F.1_g02320.1	2.89388	3.88779	0.744349	AT5G18840.1		Major facilitator superfamily protein	0
Dlo_pri0004F.1_g02680.1	1.72413	2.0288	0.849829	AT2G39080.1		NAD(P)-binding Rossmann-fold superfamily protein	7e-147
Dlo_pri0004F.1_g06990.1	1.05679	1.53236	0.689644	AT1G48310.1	CHR18, CHA18	chromatin remodeling factor18	2e-29
Dlo_pri0005F.1_g05980.1	0.798842	1.10087	0.725647	AT5G01510.1	RUS5	Protein of unknown function, DUF647	5e-83
Dlo_pri0006F.1_g07040.1	2.1641	3.47947	0.621963	AT5G49190.1	SUS2, SSA, ATSUS2	sucrose synthase 2	0
Dlo_pri0010F.1_g01820.1	7.5517	8.54211	0.884056	AT4G35335.1		Nucleotide-sugar transporter family protein	0
Dlo_pri0010F.1_g03400.1	0.675885	1.21048	0.558361	AT2G25730.1		unknown protein; Has 157 Blast hits to 144 proteins in 62 species: Archae - 0; Bacteria - 0; Metazoa - 101; Fungi - 0; Plants - 35; Viruses - 0; Other Eukaryotes - 21 (source: NCBI BLink).	4e-28
Dlo_pri0010F.1_g03460.1	5.38825	6.03753	0.892459	AT5G11460.1		Protein of unknown function (DUF581)	4e-23
Dlo_pri0010F.1_g04440.1	2.00697	2.1491	0.933865	AT4G21065.1		Tetratricopeptide repeat (TPR)-like superfamily protein	2e-173
Dlo_pri0010F.1_g05370.1	0.830583	1.44573	0.574506	AT5G25270.1		Ubiquitin-like superfamily protein	7e-31
Dlo_pri0010F.1_g06130.1	1.31443	1.72506	0.761961	AT2G25050.1		Actin-binding FH2 (Formin Homology) protein	2e-48
Dlo_pri0010F.1_g06250.1	3.55321	3.59355	0.988775	NA			0
Dlo_pri0011F-1.1_g00360.1	0.771086	1.2904	0.597557	AT4G00870.1		basic helix-loop-helix (bHLH) DNA-binding superfamily protein	6e-77
Dlo_pri0011F-1.1_g01350.1	0.529854	3.68222	0.143895	AT3G63440.1	ATCKX6, CKX6, ATCKX7	cytokinin oxidase/dehydrogenase 6	0
Dlo_pri0015F.1_g01330.1	1.8292	2.32429	0.786991	AT3G15680.1		Ran BP2/NZF zinc finger-like superfamily protein	5e-38
Dlo_pri0015F.1_g02390.1	1.3	1.70664	0.761733	AT5G57850.1		D-aminoacid aminotransferase-like PLP-dependent enzymes superfamily protein	3e-160
Dlo_pri0015F.1_g02480.1	1.25107	1.51199	0.827433	AT5G07900.1		Mitochondrial transcription termination factor family protein	3e-84
Dlo_pri0016F.1_g00560.1	3.11865	3.65891	0.852345	AT4G15480.1	UGT84A1	UDP-Glycosyltransferase superfamily protein	1e-165
Dlo_pri0016F.1_g02510.1	2.03172	2.44806	0.829931	AT1G15780.1		unknown protein; BEST Arabidopsis thaliana protein match is: unknown protein (TAIR:AT2G10440.1); Has 103701 Blast hits to 43153 proteins in 1828 species: Archae - 30; Bacteria - 7385; Metazoa - 38639; Fungi - 11531; Plants - 7727; Viruses - 307; Other Eukaryotes - 38082 (source: NCBI BLink).	5e-24
Dlo_pri0016F.1_g06340.1	0.952713	1.42995	0.666257	AT1G49350.1		pfkB-like carbohydrate kinase family protein	6e-118
Dlo_pri0018F.1_g05660.1	0.944117	1.21961	0.774115	NA			0
Dlo_pri0018F.1_g05710.1	41.6874	50.3069	0.828662	AT5G20250.4	DIN10	Raffinose synthase family protein	0
Dlo_pri0018F.1_g06140.1	0.841284	1.32042	0.637132	AT4G32272.1		Nucleotide/sugar transporter family protein	4e-129
Dlo_pri0023F.1_g04970.1	0.664253	1.40992	0.471127	AT2G02990.1	RNS1, ATRNS1	ribonuclease 1	1e-100
Dlo_pri0023F.1_g05730.1	1.56795	1.90159	0.824546	AT1G13770.1	RUS3	Protein of unknown function, DUF647	0
Dlo_pri0024F.1_g02800.1	4.26457	5.12091	0.832775	AT3G12530.1	PSF2	PSF2	5e-85
Dlo_pri0024F.1_g04640.1	1.81779	2.49749	0.727847	NA			0
Dlo_pri0025F.1_g01480.1	6.96543	8.60629	0.809342	AT2G18400.1		ribosomal protein L6 family protein	1e-54
Dlo_pri0025F.1_g04910.1	11.1602	11.7391	0.950684	AT5G66130.1	ATRAD17, RAD17	RADIATION SENSITIVE 17	0
Dlo_pri0026F.1_g05200.1	0.887806	1.10201	0.805622	AT4G18465.1		RNA helicase family protein	1e-31
Dlo_pri0028F.1_g00650.1	2.55023	2.75562	0.925466	AT5G61580.1	PFK4	phosphofructokinase 4	3e-126
Dlo_pri0028F.1_g04200.1	1.78278	2.07493	0.859202	AT5G53130.1	CNGC1, ATCNGC1	cyclic nucleotide gated channel 1	5e-75
Dlo_pri0029F.1_g03040.1	1.7439	2.13529	0.816705	NA			0
Dlo_pri0030F.1_g00180.1	1.36366	1.84457	0.739283	AT2G27600.1	SKD1, VPS4, ATSKD1	AAA-type ATPase family protein	4e-59
Dlo_pri0030F.1_g05210.1	3.9697	4.85512	0.817632	AT2G29050.1	ATRBL1, RBL1	RHOMBOID-like 1	2e-93
Dlo_pri0030F.1_g05630.1	1.00801	1.41605	0.711845	AT2G37650.1		GRAS family transcription factor	8e-139
Dlo_pri0032F.1_g01410.1	1.77415	2.04992	0.86547	AT3G13070.1		CBS domain-containing protein / transporter associated domain-containing protein	2e-122
Dlo_pri0032F.1_g05800.1	1.90115	2.9882	0.63622	AT5G54980.1		Uncharacterised protein family (UPF0497)	1e-31
Dlo_pri0033F.1_g02030.1	0.996771	2.26168	0.440722	AT1G20410.1		Pseudouridine synthase family protein	1e-59
Dlo_pri0036F.1_g02230.1	1.78954	2.78855	0.641746	AT1G26160.1		Metal-dependent phosphohydrolase	2e-86
Dlo_pri0036F.1_g02510.1	8.46766	9.37673	0.903051	AT1G26120.1	ICME-LIKE1	alpha/beta-Hydrolases superfamily protein	6e-36
Dlo_pri0036F.1_g03960.1	2.45542	3.29273	0.74571	AT1G68810.1		basic helix-loop-helix (bHLH) DNA-binding superfamily protein	2e-88
Dlo_pri0037F.1_g00480.1	8.61587	10.2308	0.842151	AT3G52905.1		Polynucleotidyl transferase, ribonuclease H-like superfamily protein	1e-24
Dlo_pri0039F.1_g02000.1	2.72466	3.95271	0.689313	AT5G46420.1		16S rRNA processing protein RimM family	2e-35
Dlo_pri0039F.1_g02950.1	1.41314	1.91799	0.736779	AT4G18960.2	AG	K-box region and MADS-box transcription factor family protein	8e-31
Dlo_pri0040F.1_g02060.1	0.902864	1.72584	0.523143	AT5G17840.1		DnaJ/Hsp40 cysteine-rich domain superfamily protein	3e-40
Dlo_pri0041F.1_g01220.1	3.07354	3.2473	0.946488	AT5G23550.1		Got1/Sft2-like vescicle transport protein family	4e-82
Dlo_pri0042F.1_g00550.1	1.41661	1.86095	0.76123	AT5G42650.1	AOS, CYP74A, DDE2	allene oxide synthase	0
Dlo_pri0042F.1_g02330.1	2.35052	2.82584	0.831797	AT1G27620.1		HXXXD-type acyl-transferase family protein	0
Dlo_pri0042F.1_g02570.1	2.48981	0.914964	2.72122	AT1G02820.1		Late embryogenesis abundant 3 (LEA3) family protein	1e-13
Dlo_pri0042F.1_g02820.1	3.49148	5.81156	0.600782	AT3G54340.1	AP3, ATAP3	K-box region and MADS-box transcription factor family protein	5e-93
Dlo_pri0046F.1_g01010.1	28.5033	37.7231	0.755593	AT1G14520.2	MIOX1	myo-inositol oxygenase 1	5e-179
Dlo_pri0046F.1_g01160.1	21.7115	32.4163	0.669769	AT2G25930.1	ELF3, PYK20	hydroxyproline-rich glycoprotein family protein	2e-77
Dlo_pri0046F.1_g02680.1	2.46862	2.821	0.875087	AT3G13860.1	HSP60-3A	heat shock protein 60-3A	5e-77
Dlo_pri0047F.1_g02580.1	3.96944	4.67302	0.849437	AT2G30150.1		UDP-Glycosyltransferase superfamily protein	2e-159
Dlo_pri0047F.1_g03140.1	3.02872	3.63808	0.832503	AT5G58510.1		unknown protein; FUNCTIONS IN: molecular function unknown; INVOLVED IN: biological process unknown; LOCATED IN: chloroplast; EXPRESSED IN: 23 plant structures; EXPRESSED DURING: 14 growth stages; BEST Arabidopsis thaliana protein match is: unknown protein (TAIR:AT5G55060.2); Has 30201 Blast hits to 17322 proteins in 780 species: Archae - 12; Bacteria - 1396; Metazoa - 17338; Fungi - 3422; Plants …	1e-118
Dlo_pri0047F.1_g04300.1	0.993057	1.34313	0.73936	AT5G58960.1	GIL1	Plant protein of unknown function (DUF641)	2e-127
Dlo_pri0048F.1_g00240.1	1.82592	2.85729	0.639039	AT1G79900.1	ATMBAC2, BAC2	Mitochondrial substrate carrier family protein	2e-74
Dlo_pri0048F.1_g00250.1	3.16384	3.60863	0.876742	AT1G79900.1	ATMBAC2, BAC2	Mitochondrial substrate carrier family protein	1e-29
Dlo_pri0050F.1_g00250.1	1.07916	1.19775	0.900991	AT2G34570.1			4e-84
Dlo_pri0053F.1_g02420.1	6.90542	7.59889	0.908741	AT3G22810.1		Plant protein of unknown function (DUF828) with plant pleckstrin homology-like region	1e-142
Dlo_pri0053F.1_g04330.1	14.3739	18.1921	0.790114	AT3G21510.1	AHP1	histidine-containing phosphotransmitter 1	3e-64
Dlo_pri0053F.1_g04430.1	0.591293	1.5615	0.378671	AT3G55460.1	SCL30, At-SCL30	SC35-like splicing factor 30	6e-14
Dlo_pri0055F.1_g00610.1	8.972	10.5222	0.852677	AT3G57670.1	NTT, WIP2	C2H2-type zinc finger family protein	1e-111
Dlo_pri0056F.1_g00440.1	0.776017	1.03881	0.747027	NA			0
Dlo_pri0057F.1_g00700.1	1.94216	2.56958	0.755828	AT4G27460.1		Cystathionine beta-synthase (CBS) family protein	5e-100
Dlo_pri0057F.1_g01480.1	11.7349	16.2988	0.719986	AT5G53900.2		Serine/threonine-protein kinase WNK (With No Lysine)-related	1e-144
Dlo_pri0057F.1_g01730.1	3.19277	3.63457	0.878446	AT3G15150.1	HPY2, MMS21, ATMMS21	RING/U-box superfamily protein	1e-101
Dlo_pri0057F.1_g02980.1	2.27091	3.14021	0.723172	AT1G78700.1	BEH4	BES1/BZR1 homolog 4	1e-124
Dlo_pri0060F.1_g03470.1	15.7728	18.7525	0.841104	AT3G26040.1		HXXXD-type acyl-transferase family protein	4e-66
Dlo_pri0061F.1_g00460.1	1.52436	6.16896	0.247102	AT1G27650.1	ATU2AF35A	U2 snRNP auxiliary factor small subunit, putative	3e-116
Dlo_pri0061F.1_g02040.1	8.00705	9.10987	0.878943	AT2G35035.1			1e-140
Dlo_pri0061F.1_g02050.1	1.56954	2.13116	0.736473	AT4G20310.2		Peptidase M50 family protein	1e-129
Dlo_pri0064F.1_g01230.1	1.66005	1.92589	0.861966	AT3G11964.1		RNA binding;RNA binding	1e-39
Dlo_pri0067F.1_g03520.1	1.17247	1.47905	0.792716	AT5G07080.1		HXXXD-type acyl-transferase family protein	7e-125
Dlo_pri0069F.1_g04300.1	2.58059	1.63454	1.57879	AT5G18400.3		Cytokine-induced anti-apoptosis inhibitor 1, Fe-S biogenesis	3e-87
Dlo_pri0070F.1_g02610.1	4.18481	4.56027	0.917666	AT3G47780.1	ATATH6, ATH6	ABC2 homolog 6	1e-108
Dlo_pri0071F.1_g00340.1	8.09362	9.73003	0.831819	AT1G21580.1		Zinc finger C-x8-C-x5-C-x3-H type family protein	7e-108
Dlo_pri0074F.1_g00880.1	1.00864	1.25356	0.804619	AT5G51820.1	PGM, ATPGMP, PGM1, STF1	phosphoglucomutase	6e-45
Dlo_pri0074F.1_g01040.1	0.703808	1.03509	0.679947	AT5G51970.2		GroES-like zinc-binding alcohol dehydrogenase family protein	0
Dlo_pri0074F.1_g02280.1	1.02024	1.44562	0.705743	AT1G32240.1	KAN2	Homeodomain-like superfamily protein	4e-27
Dlo_pri0075F.1_g02660.1	28.489	28.8965	0.985898	AT1G13570.1		F-box/RNI-like superfamily protein	2e-176
Dlo_pri0077F.1_g01400.1	1.99163	2.51726	0.791191	AT3G52050.1		5'-3' exonuclease family protein	3e-178
Dlo_pri0077F.1_g03050.1	3.53044	4.07044	0.867336	AT1G19110.1		inter-alpha-trypsin inhibitor heavy chain-related	3e-158
Dlo_pri0078F.1_g03920.1	1.94004	2.42991	0.7984	AT4G17980.1	anac071, NAC071	NAC domain containing protein 71	9e-95
Dlo_pri0083F.1_g00250.1	4.24399	4.80877	0.882553	AT2G47180.1	AtGolS1, GolS1	galactinol synthase 1	0
Dlo_pri0083F.1_g01940.1	4.55199	6.18665	0.735776	AT3G55460.1	SCL30, At-SCL30	SC35-like splicing factor 30	5e-44
Dlo_pri0084F.1_g02620.1	0.873602	1.6972	0.51473	AT2G01080.1		Late embryogenesis abundant (LEA) hydroxyproline-rich glycoprotein family	9e-36
Dlo_pri0087F.1_g01800.1	15.3094	17.1365	0.893376	AT3G10270.1	GYRB1	DNA GYRASE B1	3e-23
Dlo_pri0088F.1_g00750.1	1.32594	1.9385	0.684003	AT1G14750.1	SDS	Cyclin family protein	2e-11
Dlo_pri0088F.1_g02650.1	4.09614	5.81016	0.704996	AT5G22140.1		FAD/NAD(P)-binding oxidoreductase family protein	8e-157
Dlo_pri0097F.1_g01030.1	2.11911	2.95313	0.717582	AT4G24840.1		FUNCTIONS IN: molecular function unknown; INVOLVED IN: protein transport, Golgi organization; LOCATED IN: vacuole; EXPRESSED IN: 23 plant structures; EXPRESSED DURING: 13 growth stages; CONTAINS InterPro DOMAIN/s: COG complex component, COG2 (InterPro:IPR009316); Has 30201 Blast hits to 17322 proteins in 780 species: Archae - 12; Bacteria - 1396; Metazoa - 17338; Fungi - 3422; Plants - 5037; Viru…	4e-43
Dlo_pri0099F.1_g02280.1	2.2422	3.51426	0.638028	AT5G13070.1		MSF1-like family protein	4e-114
Dlo_pri0099F.1_g02560.1	2.94827	3.56741	0.826446	AT1G22860.1		Vacuolar sorting protein 39	1e-41
Dlo_pri0104F.1_g02560.1	10.5574	11.7143	0.901235	AT1G08750.3		Peptidase C13 family	3e-124
Dlo_pri0108F.1_g01180.1	0.626195	1.10703	0.565653	AT2G32230.1			2e-152
Dlo_pri0113F.1_g00070.1	1.44979	1.80594	0.80279	AT1G04040.1		HAD superfamily, subfamily IIIB acid phosphatase	7e-48
Dlo_pri0113F.1_g00270.1	1.43078	1.62985	0.877862	AT1G17200.1		Uncharacterised protein family (UPF0497)	6e-69
Dlo_pri0113F.1_g00290.1	1.08448	2.47635	0.437934	AT5G44070.1	CAD1, ARA8, ATPCS1, PCS1	phytochelatin synthase 1 (PCS1)	8e-168
Dlo_pri0118F.1_g01980.1	3.68101	4.29088	0.857868	AT4G39010.1	AtGH9B18, GH9B18	glycosyl hydrolase 9B18	0
Dlo_pri0122F.1_g02040.1	1.59991	2.18717	0.731496	AT1G80410.1	EMB2753	tetratricopeptide repeat (TPR)-containing protein	7e-62
Dlo_pri0127F.1_g00100.1	2.43753	3.15363	0.77293	AT5G65860.2		ankyrin repeat family protein	1e-33
Dlo_pri0129F.1_g01170.1	7.28803	9.27204	0.786022	AT5G22840.1		Protein kinase superfamily protein	0
Dlo_pri0132F.1_g00870.1	1.33263	1.59749	0.834203	AT5G03150.1	JKD	C2H2-like zinc finger protein	1e-103
Dlo_pri0132F.1_g01930.1	1.08312	1.47272	0.735459	AT3G09660.1	MCM8	minichromosome maintenance 8	9e-78
Dlo_pri0133F.1_g01800.1	2.97033	3.95979	0.750124	AT1G67340.1		HCP-like superfamily protein with MYND-type zinc finger	2e-165
Dlo_pri0134F.1_g01400.1	0.642992	1.12565	0.571219	AT1G13950.1	EIF-5A, ELF5A-1, ATELF5A-1, EIF5A	eukaryotic elongation factor 5A-1	2e-99
Dlo_pri0134F.1_g01870.1	0.991124	1.4612	0.678296	AT1G69530.2	ATEXPA1, EXP1, AT-EXP1, ATEXP1, ATHEXP ALPHA 1.2, EXPA1	expansin A1	7e-133
Dlo_pri0136F.1_g00970.1	1.20948	1.82954	0.661085	AT3G63070.1		Tudor/PWWP/MBT domain-containing protein	2e-22
Dlo_pri0138F.1_g00780.1	39.3253	53.1619	0.739727	AT3G19460.1		Reticulon family protein	1e-57
Dlo_pri0139F.1_g02020.1	0.383961	1.58448	0.242327	AT1G05070.1		Protein of unknown function (DUF1068)	2e-43
Dlo_pri0144F.1_g01830.1	1.71076	2.22397	0.76924	AT4G17230.1	SCL13	SCARECROW-like 13	0
Dlo_pri0146F.1_g01700.1	2.59935	3.51232	0.740066	AT5G57500.1		Galactosyltransferase family protein	3e-90
Dlo_pri0147F.1_g01470.1	1.16955	1.49927	0.780079	NA			0
Dlo_pri0149F.1_g00780.1	0.8235	1.06852	0.770694	AT1G03280.1		Transcription factor TFIIE, alpha subunit	3e-41
Dlo_pri0151F.1_g00170.1	2.52742	3.6689	0.688877	AT2G02850.1	ARPN	plantacyanin	8e-47
Dlo_pri0151F.1_g01840.1	4.84225	5.54938	0.872575	AT1G14440.2	AtHB31, HB31, ZHD4	homeobox protein 31	1e-63
Dlo_pri0152F.1_g02750.1	7.2352	9.61826	0.752235	AT3G12120.2	FAD2	fatty acid desaturase 2	0
Dlo_pri0157F.1_g00420.1	24.4394	26.7744	0.912788	AT4G40060.1	ATHB16, ATHB-16, HB16	homeobox protein 16	3e-57
Dlo_pri0157F.1_g01190.1	4.10744	4.56424	0.899918	AT1G15960.1	NRAMP6, ATNRAMP6	NRAMP metal ion transporter 6	3e-161
Dlo_pri0159F.1_g01700.1	8.21139	10.6013	0.774563	AT1G73210.1		Protein of unknown function (DUF789)	7e-12
Dlo_pri0160F.1_g01210.1	3.22521	3.52376	0.915274	AT1G78170.1		unknown protein; BEST Arabidopsis thaliana protein match is: unknown protein (TAIR:AT1G22250.1); Has 66 Blast hits to 66 proteins in 11 species: Archae - 0; Bacteria - 0; Metazoa - 0; Fungi - 0; Plants - 66; Viruses - 0; Other Eukaryotes - 0 (source: NCBI BLink).	6e-28
Dlo_pri0170F.1_g00700.1	0.809735	1.05673	0.766266	AT1G32200.2	ATS1, ACT1	phospholipid/glycerol acyltransferase family protein	5e-19
Dlo_pri0181F.1_g00400.1	1.76772	2.34626	0.753422	AT1G79950.1		RAD3-like DNA-binding helicase protein	2e-50
Dlo_pri0183F.1_g00450.1	0.53389	1.36758	0.390391	AT1G11430.1		plastid developmental protein DAG, putative	3e-91
Dlo_pri0183F.1_g02300.1	0.733887	1.20373	0.609675	AT1G04640.2	LIP2	lipoyltransferase 2	3e-128
Dlo_pri0186F.1_g00420.1	12.7955	13.8252	0.925525	NA			0
Dlo_pri0191F.1_g01380.1	4.14731	4.77387	0.868753	AT5G48930.1	HCT	hydroxycinnamoyl-CoA shikimate/quinate hydroxycinnamoyl transferase	0
Dlo_pri0194F.1_g01350.1	3.01689	4.05265	0.744425	AT2G39780.1	RNS2	ribonuclease 2	2e-100
Dlo_pri0196F.1_g00550.1	7.61066	7.93356	0.959299	AT1G06590.1		unknown protein; Has 380 Blast hits to 268 proteins in 109 species: Archae - 0; Bacteria - 0; Metazoa - 245; Fungi - 73; Plants - 49; Viruses - 0; Other Eukaryotes - 13 (source: NCBI BLink).	1e-109
Dlo_pri0200F.1_g00960.1	1.56006	1.69377	0.92106	AT1G01930.1		zinc finger protein-related	3e-178
Dlo_pri0203F.1_g01760.1	1.23193	1.6529	0.745315	AT4G08540.1		DNA-directed RNA polymerase II protein	1e-130
Dlo_pri0205F.1_g00490.1	2.06354	2.30974	0.893405	AT5G39950.1	ATTRX2, ATH2, ATTRXH2, TRXH2, TRX2	thioredoxin 2	4e-28
Dlo_pri0208F.1_g00930.1	0.977954	1.20458	0.811866	AT1G70940.1	PIN3, ATPIN3	Auxin efflux carrier family protein	0
Dlo_pri0208F.1_g01680.1	2.31251	1.17719	1.96442	AT1G23010.1	LPR1	Cupredoxin superfamily protein	0
Dlo_pri0209F.1_g00210.1	4.15678	4.12642	1.00736	AT2G26470.1		unknown protein; CONTAINS InterPro DOMAIN/s: Protein of unknown function DUF159 (InterPro:IPR003738); Has 3646 Blast hits to 3636 proteins in 1001 species: Archae - 41; Bacteria - 1922; Metazoa - 142; Fungi - 125; Plants - 44; Viruses - 14; Other Eukaryotes - 1358 (source: NCBI BLink).	1e-51
Dlo_pri0211F.1_g00030.1	16.7026	16.6479	1.00328	AT1G70710.1	ATGH9B1, CEL1, GH9B1	glycosyl hydrolase 9B1	0
Dlo_pri0211F.1_g01400.1	1.42901	2.05118	0.696676	AT4G07950.1		DNA-directed RNA polymerase, subunit M, archaeal	2e-19
Dlo_pri0213F.1_g00200.1	7.85321	10.0122	0.784361	AT1G59640.1	ZCW32, BPE, BPEub	BIG PETAL P	6e-82
Dlo_pri0215F.1_g01560.1	2.48378	3.1013	0.800885	AT2G28085.1		SAUR-like auxin-responsive protein family	9e-30
Dlo_pri0222F.1_g01490.1	11.3576	17.7359	0.640374	AT1G51310.1		transferases;tRNA (5-methylaminomethyl-2-thiouridylate)-methyltransferases	8e-30
Dlo_pri0228F.1_g01530.1	0.793455	1.2801	0.619839	AT1G64430.2		Pentatricopeptide repeat (PPR) superfamily protein	1e-12
Dlo_pri0229F.1_g01480.1	0.839269	1.92805	0.435294	AT5G49950.1		alpha/beta-Hydrolases superfamily protein	0
Dlo_pri0229F.1_g01670.1	0.852415	1.15506	0.737985	AT1G09800.1		Pseudouridine synthase family protein	2e-170
Dlo_pri0229F.1_g01750.1	1.71001	2.1564	0.792991	NA			0
Dlo_pri0230F.1_g00840.1	2.52288	2.95244	0.854506	AT5G54890.1		RNA-binding CRS1 / YhbY (CRM) domain-containing protein	5e-165
Dlo_pri0234F.1_g01010.1	3.27116	5.02427	0.651073	NA			0
Dlo_pri0234F.1_g02010.1	1.24815	1.64223	0.760036	AT4G37630.2	CYCD5;1	cyclin d5;1	7e-36
Dlo_pri0236F.1_g00630.1	0.599398	1.22704	0.488493	AT5G63060.1		Sec14p-like phosphatidylinositol transfer family protein	1e-107
Dlo_pri0239F.1_g00890.1	2.11349	2.56999	0.822375	AT3G61460.1	BRH1	brassinosteroid-responsive RING-H2	5e-58
Dlo_pri0250F.1_g01280.1	2.95176	3.44569	0.856653	AT1G64390.1	AtGH9C2, GH9C2	glycosyl hydrolase 9C2	0
Dlo_pri0253F.1_g00970.1	3.9684	4.74191	0.836879	AT1G03840.1	MGP	C2H2 and C2HC zinc fingers superfamily protein	9e-102
Dlo_pri0253F.1_g00980.1	33.2633	34.3324	0.968859	NA			0
Dlo_pri0253F.1_g01590.1	2.26837	3.01027	0.753543	AT5G03420.1		5'-AMP-activated protein kinase-related	1e-68
Dlo_pri0254F.1_g00670.1	1.67551	2.43032	0.68942	AT4G17615.1	CBL1, ATCBL1, SCABP5	calcineurin B-like protein 1	4e-133
Dlo_pri0255F.1_g01640.1	2.51279	3.20332	0.784432	AT2G17970.3		2-oxoglutarate (2OG) and Fe(II)-dependent oxygenase superfamily protein	3e-134
Dlo_pri0260F.1_g00150.1	2.69373	3.96852	0.678775	AT4G28250.1	ATEXPB3, EXPB3, ATHEXP BETA 1.6	expansin B3	1e-113
Dlo_pri0260F.1_g00720.1	3.57282	4.24686	0.841285	AT4G03400.1	DFL2, GH3-10	Auxin-responsive GH3 family protein	0
Dlo_pri0261F.1_g00690.1	12.8243	13.2772	0.965891	NA			0
Dlo_pri0261F.1_g00700.1	1.64518	1.89222	0.869441	AT3G07880.1	SCN1	Immunoglobulin E-set superfamily protein	3e-91
Dlo_pri0268F.1_g01070.1	1.21251	3.0436	0.39838	AT2G36130.1		Cyclophilin-like peptidyl-prolyl cis-trans isomerase family protein	8e-35
Dlo_pri0268F.1_g01430.1	7.94412	10.7016	0.742328	AT4G18590.1		Nucleic acid-binding, OB-fold-like protein	7e-53
Dlo_pri0273F.1_g01280.1	3.50365	4.43954	0.789192	AT1G01350.1		Zinc finger (CCCH-type/C3HC4-type RING finger) family protein	6e-131
Dlo_pri0287F.1_g00150.1	11.1484	12.2186	0.912418	AT2G31920.1			1e-45
Dlo_pri0295F.1_g01110.1	2.16689	2.60362	0.832263	AT3G09410.1		Pectinacetylesterase family protein	7e-178
Dlo_pri0297F.1_g00400.1	1.24509	1.70748	0.729199	AT2G17510.1	EMB2763	ribonuclease II family protein	9e-43
Dlo_pri0304F.1_g01050.1	1.04119	1.59304	0.653587	AT2G45880.1	BMY4, BAM7	beta-amylase 7	6e-55
Dlo_pri0307F.1_g01870.1	1.25319	1.4529	0.86254	AT5G02820.1	RHL2, BIN5	Spo11/DNA topoisomerase VI, subunit A protein	1e-73
Dlo_pri0328F.1_g00040.1	6.09506	6.90971	0.882101	NA			0
Dlo_pri0344F.1_g00480.1	0.867957	1.11398	0.779151	AT4G31120.2	PRMT5	SHK1 binding protein 1	1e-11
Dlo_pri0359F.1_g00570.1	2.62285	3.34338	0.784492	AT1G01920.2		SET domain-containing protein	0
Dlo_pri0362F.1_g00580.1	1.02253	0.549473	1.86093	AT3G07660.1		Kinase-related protein of unknown function (DUF1296)	1e-27
Dlo_pri0380F.1_g01180.1	2.47285	3.5563	0.695343	AT4G02340.1		alpha/beta-Hydrolases superfamily protein	2e-147
Dlo_pri0381F.1_g00420.1	1.24484	1.57067	0.792556	AT5G44785.1	OSB3	organellar single-stranded DNA binding protein 3	3e-47
Dlo_pri0383F.1_g00350.1	0.949748	1.60914	0.590221	AT5G27660.1		Trypsin family protein with PDZ domain	1e-147
Dlo_pri0391F.1_g00470.1	2.04404	2.47706	0.825188	AT2G28060.1		5'-AMP-activated protein kinase beta-2 subunit protein	2e-42
Dlo_pri0391F.1_g00620.1	3.16003	3.63078	0.870344	AT5G60760.1		P-loop containing nucleoside triphosphate hydrolases superfamily protein	0
Dlo_pri0394F.1_g00910.1	2.1647	2.77852	0.779083	AT1G71970.1		unknown protein; FUNCTIONS IN: molecular function unknown; INVOLVED IN: biological process unknown; LOCATED IN: chloroplast; EXPRESSED IN: 22 plant structures; EXPRESSED DURING: 13 growth stages; BEST Arabidopsis thaliana protein match is: unknown protein (TAIR:AT1G22680.1); Has 58 Blast hits to 58 proteins in 13 species: Archae - 0; Bacteria - 0; Metazoa - 4; Fungi - 0; Plants - 49; Viruses - 0;…	2e-12
Dlo_pri0403F.1_g00750.1	9.536	10.676	0.893216	AT4G10770.1	ATOPT7, OPT7	oligopeptide transporter 7	0
Dlo_pri0418F.1_g00460.1	3.92909	5.44564	0.721512	AT1G76420.1	CUC3, NAC368, ANAC031	NAC (No Apical Meristem) domain transcriptional regulator superfamily protein	3e-94
Dlo_pri0423F.1_g00480.1	0.930231	1.32618	0.701435	AT2G39445.1		Phosphatidylinositol N-acetylglucosaminyltransferase, GPI19/PIG-P subunit	3e-66
Dlo_pri0439F.1_g00830.1	7.85798	10.4692	0.75058	AT2G32010.2			0
Dlo_pri0445F.1_g00800.1	3.56011	4.02454	0.884599	AT3G61690.1		nucleotidyltransferases	1e-58
Dlo_pri0447F.1_g00880.1	2.28874	3.02382	0.756904	AT3G16360.2	AHP4	HPT phosphotransmitter 4	2e-76
Dlo_pri0453F.1_g00690.1	3.51806	3.85596	0.912369	AT5G45960.1		GDSL-like Lipase/Acylhydrolase superfamily protein	2e-143
Dlo_pri0462F.1_g01080.1	0.791434	1.00459	0.787814	AT1G08030.1	TPST	tyrosylprotein sulfotransferase	9e-83
Dlo_pri0469F.1_g00800.1	1.36792	2.13072	0.641998	AT4G01210.1		glycosyl transferase family 1 protein	4e-132
Dlo_pri0477F.1_g00690.1	2.13881	2.88789	0.740613	AT1G37150.2	HCS2	holocarboxylase synthetase 2	2e-27
Dlo_pri0487F.1_g00030.1	0.751424	1.06634	0.704676	AT2G23910.1		NAD(P)-binding Rossmann-fold superfamily protein	1e-78
Dlo_pri0487F.1_g00740.1	2.05543	2.4462	0.840255	AT1G32640.1	ATMYC2, RD22BP1, JAI1, JIN1, MYC2, ZBF1	Basic helix-loop-helix (bHLH) DNA-binding family protein	2e-166
Dlo_pri0536F-2.1_g00030.1	0.671028	1.07978	0.621447	NA			0
Dlo_pri0537F.1_g00140.1	0.516299	1.17558	0.439185	NA			0
Dlo_pri0578F.1_g00220.1	0.978827	1.54434	0.633815	AT3G02760.1		Class II aaRS and biotin synthetases superfamily protein	3e-63
Dlo_pri0579F.1_g00330.1	11.6317	14.1691	0.820916	AT5G20165.1		unknown protein; FUNCTIONS IN: molecular function unknown; INVOLVED IN: biological process unknown; LOCATED IN: endomembrane system; CONTAINS InterPro DOMAIN/s: Protein of unknown function DUF1242 (InterPro:IPR009653); Has 35333 Blast hits to 34131 proteins in 2444 species: Archae - 798; Bacteria - 22429; Metazoa - 974; Fungi - 991; Plants - 531; Viruses - 0; Other Eukaryotes - 9610 (source: NCBI…	4e-43
Dlo_pri0590F.1_g00690.1	0.910773	1.55276	0.58655	AT3G57190.1		peptide chain release factor, putative	4e-52
Dlo_pri0595F.1_g00590.1	2.01586	2.68898	0.749676	AT1G32090.1		early-responsive to dehydration stress protein (ERD4)	0
Dlo_pri0663F.1_g00290.1	2.56303	3.31454	0.77327	AT1G36990.1		unknown protein; LOCATED IN: chloroplast; EXPRESSED IN: 24 plant structures; EXPRESSED DURING: 14 growth stages; BEST Arabidopsis thaliana protein match is: unknown protein (TAIR:AT4G08510.1); Has 5029 Blast hits to 1779 proteins in 339 species: Archae - 2; Bacteria - 1372; Metazoa - 990; Fungi - 933; Plants - 111; Viruses - 28; Other Eukaryotes - 1593 (source: NCBI BLink).	5e-46
Dlo_pri0663F.1_g00530.1	16.7055	18.6402	0.896205	AT1G11400.3	PYM	partner of Y14-MAGO	1e-54
Dlo_pri0669F.1_g00490.1	1.17908	1.57209	0.750007	AT1G77122.1		Uncharacterised protein family UPF0090	3e-19
Dlo_pri0684F.1_g00460.1	1.11193	1.33288	0.834236	AT1G71691.1		GDSL-like Lipase/Acylhydrolase superfamily protein	2e-43
Dlo_pri0699F.1_g00040.1	0.985505	1.44389	0.682534	AT1G55740.1	AtSIP1, SIP1	seed imbibition 1	0
Dlo_pri0720F.1_g00180.1	1.20797	1.77742	0.679619	AT4G33800.1		unknown protein; Has 30201 Blast hits to 17322 proteins in 780 species: Archae - 12; Bacteria - 1396; Metazoa - 17338; Fungi - 3422; Plants - 5037; Viruses - 0; Other Eukaryotes - 2996 (source: NCBI BLink).	3e-15
Dlo_pri0738F.1_g00460.1	0.84523	1.81784	0.464963	AT1G18260.1		HCP-like superfamily protein	2e-112
Dlo_pri0765F.1_g00230.1	18.2452	20.5418	0.888198	AT3G13960.1	AtGRF5, GRF5	growth-regulating factor 5	3e-14
Dlo_pri0766F.1_g00220.1	6.4425	9.12275	0.706202	AT2G22260.1		oxidoreductase, 2OG-Fe(II) oxygenase family protein	8e-107
Dlo_pri0805F.1_g00200.1	3.57005	4.90329	0.728093	AT1G11000.1	MLO4, ATMLO4	Seven transmembrane MLO family protein	1e-106
Dlo_pri0811F.1_g00170.1	12.65	14.4844	0.873355	AT5G14500.1		aldose 1-epimerase family protein	9e-136
Dlo_pri0824F.1_g00510.1	4.27557	5.10121	0.838148	AT1G71970.1		unknown protein; FUNCTIONS IN: molecular function unknown; INVOLVED IN: biological process unknown; LOCATED IN: chloroplast; EXPRESSED IN: 22 plant structures; EXPRESSED DURING: 13 growth stages; BEST Arabidopsis thaliana protein match is: unknown protein (TAIR:AT1G22680.1); Has 58 Blast hits to 58 proteins in 13 species: Archae - 0; Bacteria - 0; Metazoa - 4; Fungi - 0; Plants - 49; Viruses - 0;…	1e-11
Dlo_pri0938F.1_g00090.1	1.51195	2.08828	0.724019	AT2G36310.1	URH1	uridine-ribohydrolase 1	6e-136
Dlo_pri0981F.1_g00120.1	0.798257	1.2093	0.660096	AT5G62730.1		Major facilitator superfamily protein	0
Dlo_pri1032F.1_g00300.1	1.29347	1.5617	0.828242	AT3G13960.1	AtGRF5, GRF5	growth-regulating factor 5	3e-14
Dlo_pri1064F.1_g00240.1	1.01783	1.70311	0.597631	NA			0
Dlo_pri1180F.1_g00050.1	5.89466	7.74062	0.761523	AT1G07080.1		Thioredoxin superfamily protein	9e-74
Dlo_pri1259F.1_g00070.1	0.550026	1.155	0.476212	AT5G54630.1		zinc finger protein-related	5e-40
Dlo_pri1348F.1_g00040.1	3.61514	3.92274	0.921585	AT1G48910.1	YUC10	Flavin-containing monooxygenase family protein	2e-60
Dlo_pri1379F.1_g00110.1	0.804945	1.41152	0.570266	AT5G05920.1	DHS, EDA22	deoxyhypusine synthase	8e-60
Dlo_pri1480F.1_g00120.1	4.24849	5.07368	0.83736	AT4G31010.1		RNA-binding CRS1 / YhbY (CRM) domain-containing protein	3e-47
Dlo_pri1517F.1_g00170.1	3.36821	3.98134	0.845997	NA			0
Dlo_pri1539F.1_g00050.1	7.05384	8.46376	0.833417	AT2G33260.1			4e-161
Dlo_pri1612F.1_g00020.1	0.802632	1.40906	0.56962	AT4G28250.1	ATEXPB3, EXPB3, ATHEXP BETA 1.6	expansin B3	4e-94
Dlo_pri1816F.1_g00040.1	1.30073	2.1519	0.604458	AT1G70710.1	ATGH9B1, CEL1, GH9B1	glycosyl hydrolase 9B1	0
Dlo_pri2122F.1_g00080.1	1.77577	2.22172	0.799278	AT4G27430.2	CIP7	COP1-interacting protein 7	9e-28
Dlo_pri2900F.1_g00020.1	2.53529	3.93273	0.644664	ATCG00790.1	RPL16	ribosomal protein L16	2e-64
Dlo_alt1573F-001-01.1_g00010.1	0.745038	1.08825	0.68462	AT1G51405.1		myosin-related	1e-38
Dlo_alt1141F-001-01.1_g00040.1	8.38381	10.9047	0.768828	ATCG00790.1	RPL16	ribosomal protein L16	2e-64
Dlo_alt0699F-003-01.1_g00010.1	7.06566	9.39808	0.751819	AT1G55740.1	AtSIP1, SIP1	seed imbibition 1	0
Dlo_alt0699F-002-01.1_g00030.1	4.87641	7.25079	0.672535	AT1G55740.1	AtSIP1, SIP1	seed imbibition 1	0
Dlo_alt0613F-003-01.1_g00110.1	1.36191	1.7055	0.798539	AT2G24960.2		unknown protein; FUNCTIONS IN: molecular function unknown; INVOLVED IN: biological process unknown; LOCATED IN: cellular component unknown; EXPRESSED IN: 21 plant structures; EXPRESSED DURING: 12 growth stages; BEST Arabidopsis thaliana protein match is: unknown protein (TAIR:AT4G02210.2); Has 30201 Blast hits to 17322 proteins in 780 species: Archae - 12; Bacteria - 1396; Metazoa - 17338; Fungi …	1e-36
Dlo_alt0565F-003-01.1_g00050.1	1.7118	2.05792	0.831812	AT5G08130.4	BIM1	basic helix-loop-helix (bHLH) DNA-binding superfamily protein	8e-89
Dlo_alt0531F-003-01.1_g00140.1	0.630509	1.11797	0.563975	NA			0
Dlo_alt0469F-001-01.1_g00010.1	0.82552	1.04518	0.789835	AT4G01210.1		glycosyl transferase family 1 protein	1e-130
Dlo_alt0447F-003-01.1_g00030.1	0.592077	1.07917	0.548642	AT3G16360.2	AHP4	HPT phosphotransmitter 4	6e-56
Dlo_alt0424F-007-01.1_g00100.1	2.48863	3.17384	0.784106	AT2G46700.1	ATCRK3, CRK3	CDPK-related kinase 3	3e-38
Dlo_alt0419F-005-01.1_g00010.1	0.565688	1.28469	0.440331	NA			0
Dlo_alt0391F-003-01.1_g00040.1	4.12384	5.43428	0.758857	AT5G60760.1		P-loop containing nucleoside triphosphate hydrolases superfamily protein	0
Dlo_alt0384F-001-01.1_g00040.1	0.812886	1.13673	0.715107	AT4G10100.3	CNX7, SIR5	co-factor for nitrate, reductase and xanthine dehydrogenase 7	1e-31
Dlo_alt0328F-001-01.1_g00040.1	1.23364	1.33625	0.923204	AT4G02990.1		Mitochondrial transcription termination factor family protein	0
Dlo_alt0325F-008-01.1_g00020.1	1.87769	2.95041	0.636415	AT2G38620.2	CDKB1;2	cyclin-dependent kinase B1;2	2e-42
Dlo_alt0297F-004-01.1_g00020.1	1.80686	2.24025	0.806544	AT5G63480.1		unknown protein; Has 30201 Blast hits to 17322 proteins in 780 species: Archae - 12; Bacteria - 1396; Metazoa - 17338; Fungi - 3422; Plants - 5037; Viruses - 0; Other Eukaryotes - 2996 (source: NCBI BLink).	3e-28
Dlo_alt0292F-007-01.1_g00080.1	1.27617	1.72915	0.738036	AT4G39955.1		alpha/beta-Hydrolases superfamily protein	5e-125
Dlo_alt0292F-006-01.1_g00020.1	3.69242	4.72407	0.781619	AT1G78230.1		Outer arm dynein light chain 1 protein	4e-139
Dlo_alt0287F-005-01.1_g00030.1	1.11739	1.86279	0.599846	AT2G31920.1			1e-45
Dlo_alt0261F-004-01.1_g00030.1	8.79069	9.97474	0.881295	AT3G07880.1	SCN1	Immunoglobulin E-set superfamily protein	3e-91
Dlo_alt0215F-004-01.1_g00020.1	0.275392	1.27093	0.216685	AT2G28085.1		SAUR-like auxin-responsive protein family	1e-29
Dlo_alt0208F-004-01.1_g00010.1	3.81812	3.88799	0.982029	AT1G70940.1	PIN3, ATPIN3	Auxin efflux carrier family protein	0
Dlo_alt0173F-003-01.1_g00010.1	0.91045	1.15918	0.785424	AT4G01590.3		unknown protein; FUNCTIONS IN: molecular function unknown; INVOLVED IN: biological process unknown; LOCATED IN: cellular component unknown; BEST Arabidopsis thaliana protein match is: Arabidopsis protein of unknown function (DUF241) (TAIR:AT4G35680.1).	5e-16
Dlo_alt0164F-004-01.1_g00050.1	2.00649	2.38659	0.840735	AT3G23530.1		Cyclopropane-fatty-acyl-phospholipid synthase	0
Dlo_alt0157F-008-01.1_g00040.1	8.78931	10.4664	0.839766	AT4G40060.1	ATHB16, ATHB-16, HB16	homeobox protein 16	3e-57
Dlo_alt0151F-010-01.1_g00030.1	23.5759	26.4351	0.891841	AT1G14440.2	AtHB31, HB31, ZHD4	homeobox protein 31	1e-63
Dlo_alt0151F-009-01.1_g00030.1	3.05483	3.79313	0.805359	AT5G24750.1		UDP-Glycosyltransferase superfamily protein	3e-48
Dlo_alt0146F-016-01.1_g00070.1	0.569614	1.11923	0.508933	AT5G57500.1		Galactosyltransferase family protein	3e-90
Dlo_alt0139F-005-01.1_g00030.1	0.76591	1.03012	0.743512	NA			0
Dlo_alt0134F-009-01.1_g00030.1	7.56379	8.57893	0.881671	AT3G47690.1	ATEB1A, EB1A, ATEB1H2	microtubule end binding protein EB1A	1e-135
Dlo_alt0134F-008-01.1_g00070.1	39.5208	52.0189	0.75974	AT1G69530.2	ATEXPA1, EXP1, AT-EXP1, ATEXP1, ATHEXP ALPHA 1.2, EXPA1	expansin A1	7e-133
Dlo_alt0132F-001-01.1_g00080.1	2.03797	2.35411	0.865708	AT2G36990.1	SIGF, SIG6, ATSIG6, SOLDAT8	RNApolymerase sigma-subunit F	5e-159
Dlo_alt0116F-009-01.1_g00260.1	1.23036	1.74238	0.706141	AT1G72970.1	HTH, EDA17	Glucose-methanol-choline (GMC) oxidoreductase family protein	1e-39
Dlo_alt0116F-009-01.1_g00140.1	1.02792	1.31947	0.779042	AT1G72990.2	BGAL17	beta-galactosidase 17	1e-48
Dlo_alt0113F-009-01.1_g00050.1	0.932138	1.22563	0.760538	AT5G44000.1		Glutathione S-transferase family protein	2e-92
Dlo_alt0098F-003-01.1_g00250.1	2.00982	2.17412	0.924426	AT5G52100.1	crr1	Dihydrodipicolinate reductase, bacterial/plant	3e-151
Dlo_alt0094F-015-01.1_g00050.1	1.07585	1.20323	0.894131	AT2G32530.1			0
Dlo_alt0088F-004-01.1_g00010.1	1.80893	2.4526	0.737557	AT5G04840.1		bZIP protein	8e-39
Dlo_alt0081F-009-01.1_g00070.1	5.66821	6.37145	0.889627	AT4G05400.2		copper ion binding	9e-77
Dlo_alt0079F-010-01.1_g00090.1	1.78203	2.21978	0.802793	AT1G60490.1	ATVPS34, VPS34, PI3K	vacuolar protein sorting 34	2e-71
Dlo_alt0077F-010-01.1_g00050.1	3.0661	3.52357	0.870169	AT5G57150.1		basic helix-loop-helix (bHLH) DNA-binding superfamily protein	6e-84
Dlo_alt0064F-007-01.1_g00050.1	2.14016	3.98412	0.537172	AT2G33260.1			3e-154
Dlo_alt0061F-009-01.1_g00090.1	2.18703	2.52134	0.867409	AT5G18820.1	EMB3007	TCP-1/cpn60 chaperonin family protein	2e-119
Dlo_alt0057F-019-01.1_g00040.1	14.5868	17.9396	0.813106	AT1G78700.1	BEH4	BES1/BZR1 homolog 4	1e-123
Dlo_alt0055F-015-01.1_g00080.1	0.923214	1.16817	0.790311	AT5G12380.1	ANNAT8	annexin 8	2e-131
Dlo_alt0050F-010-01.1_g00200.1	6.20062	6.64989	0.93244	AT5G07900.1		Mitochondrial transcription termination factor family protein	4e-62
Dlo_alt0048F-007-01.1_g00080.1	1.20413	1.41961	0.848213	AT1G79900.1	ATMBAC2, BAC2	Mitochondrial substrate carrier family protein	1e-29
Dlo_alt0048F-007-01.1_g00070.1	3.53489	3.85318	0.917395	AT1G79900.1	ATMBAC2, BAC2	Mitochondrial substrate carrier family protein	2e-74
Dlo_alt0045F-024-01.1_g00050.1	2.99071	3.62603	0.824791	AT1G70370.2	PG2	polygalacturonase 2	0
Dlo_alt0043F-007-01.1_g00020.1	1.35103	1.86262	0.725338	AT2G31060.1			7e-93
Dlo_alt0042F-023-01.1_g00040.1	16.4322	21.5049	0.764111	AT3G54340.1	AP3, ATAP3	K-box region and MADS-box transcription factor family protein	3e-30
Dlo_alt0038F-024-01.1_g00040.1	2.53637	3.17636	0.798514	AT3G25150.1		Nuclear transport factor 2 (NTF2) family protein with RNA binding (RRM-RBD-RNP motifs) domain	8e-51
Dlo_alt0035F-024-01.1_g00020.1	2.0793	2.70539	0.768576	AT4G24440.2		transcription initiation factor IIA gamma chain / TFIIA-gamma (TFIIA-S)	1e-24
Dlo_alt0032F-025-01.1_g00030.1	0.813411	1.14586	0.709871	AT5G55100.2		SWAP (Suppressor-of-White-APricot)/surp domain-containing protein	5e-137
Dlo_alt0030F-011-01.1_g00010.1	2.42416	2.88725	0.839608	AT3G44620.1		protein tyrosine phosphatases;protein tyrosine phosphatases	2e-90
Dlo_alt0023F-007-01.1_g00050.1	0.94182	1.62189	0.580691	AT1G12160.1		Flavin-binding monooxygenase family protein	3e-20
Dlo_alt0011F-014-01.1_g00050.1	0.648434	1.15638	0.560743	AT4G00870.1		basic helix-loop-helix (bHLH) DNA-binding superfamily protein	6e-77
Dlo_alt0011F-012-01.1_g00120.1	2.94672	4.15305	0.709532	AT5G52820.1		WD-40 repeat family protein / notchless protein, putative	4e-51
Dlo_alt0010F-022-01.1_g00060.1	1.22428	1.69161	0.723739	AT5G11640.1		Thioredoxin superfamily protein	5e-51
Dlo_alt0010F-016-01.1_g00120.1	1.80277	2.02706	0.889355	AT1G27600.2	IRX9-L, I9H	Nucleotide-diphospho-sugar transferases superfamily protein	4e-107
Dlo_alt0005F-004-01.1_g00030.1	7.86706	8.77653	0.896374	AT3G51850.1	CPK13	calcium-dependent protein kinase 13	1e-50
Dlo_alt0004F-031-01.1_g00010.1	1.00451	1.20803	0.83153	AT5G18570.1	EMB269, ATOBGC, CPSAR1	GTP1/OBG family protein	2e-158
Dlo_alt0002F-034-01.1_g00070.1	2.85014	3.83717	0.74277	AT3G12670.1	emb2742	CTP synthase family protein	5e-132
Dlo_alt0002F-024-01.1_g00200.1	7.42612	10.2016	0.727938	AT3G13960.1	AtGRF5, GRF5	growth-regulating factor 5	7e-51
Dlo_alt0001F-044-01.1_g00010.1	1.18939	1.57866	0.753418	AT3G29390.1	RIK	RS2-interacting KH protein	2e-47
Dlo_alt0001F-026-01.1_g00040.1	1.76294	2.24732	0.784466	AT3G29280.1		unknown protein; Has 24 Blast hits to 24 proteins in 9 species: Archae - 0; Bacteria - 0; Metazoa - 0; Fungi - 0; Plants - 24; Viruses - 0; Other Eukaryotes - 0 (source: NCBI BLink).	1e-59
Dlo_alt0000F-031-01.1_g00190.1	4.02767	4.49057	0.896917	AT4G37650.1	SHR, SGR7	GRAS family transcription factor	0

## Sheet: M3
Gene ID	RPKM_F	RPKM_M	Female/Make	Annotation	Description		e-value
Dlo_pri0002F.1_g08960.1	1.70327	2.69281	0.632527	NA			0
Dlo_pri0004F.1_g08690.1	3.23314	3.66213	0.882856	AT1G72030.1		Acyl-CoA N-acyltransferases (NAT) superfamily protein	3e-67
Dlo_pri0008F.1_g02360.1	1.05487	1.28566	0.82049	AT3G19810.1		Protein of unknown function (DUF177)	7e-40
Dlo_pri0011F-1.1_g02710.1	1.18347	1.6604	0.712761	AT3G60910.1		S-adenosyl-L-methionine-dependent methyltransferases superfamily protein	3e-60
Dlo_pri0015F.1_g00260.1	1.42895	1.88192	0.759304	NA			0
Dlo_pri0015F.1_g05920.1	2.25818	4.01959	0.561794	AT2G47260.1	WRKY23, ATWRKY23	WRKY DNA-binding protein 23	4e-45
Dlo_pri0016F.1_g01800.1	6.14232	7.97295	0.770395	AT2G26500.1		cytochrome b6f complex subunit (petM), putative	3e-17
Dlo_pri0016F.1_g06380.1	4.08456	5.26292	0.776101	AT3G27890.1	NQR	NADPH:quinone oxidoreductase	3e-89
Dlo_pri0022F.1_g05320.1	9.55755	10.7868	0.886038	AT3G12260.1		LYR family of Fe/S cluster biogenesis protein	9e-29
Dlo_pri0023F.1_g04100.1	0.833352	1.28814	0.64694	AT1G24140.1		Matrixin family protein	3e-121
Dlo_pri0024F.1_g00400.1	3.74514	4.20277	0.891114	AT1G55480.1	ZKT	protein containing PDZ domain, a K-box domain, and a TPR region	6e-132
Dlo_pri0025F.1_g00380.1	6.18165	7.56065	0.817608	AT1G06515.2		Protein of unknown function (DUF3317)	1e-25
Dlo_pri0025F.1_g01400.1	2.51786	3.6517	0.689503	AT3G50860.1		Clathrin adaptor complex small chain family protein	3e-87
Dlo_pri0025F.1_g03790.1	0.916035	1.16755	0.78458	AT2G18060.1	VND1, ANAC037	vascular related NAC-domain protein 1	1e-145
Dlo_pri0031F.1_g02710.1	9.8219	11.9379	0.822753	AT2G22430.1	ATHB6, HB6	homeobox protein 6	4e-69
Dlo_pri0033F.1_g01390.1	3.67939	5.35277	0.68738	NA			0
Dlo_pri0035F.1_g03580.1	9.46937	10.5295	0.89932	AT2G33740.2			2e-64
Dlo_pri0041F.1_g04120.1	5.78615	6.60549	0.875961	AT3G15270.1	SPL5	squamosa promoter binding protein-like 5	6e-44
Dlo_pri0042F.1_g00030.1	2.76266	3.08236	0.896279	AT4G38160.2	pde191	Mitochondrial transcription termination factor family protein	3e-152
Dlo_pri0042F.1_g01400.1	1.3313	1.86522	0.713749	AT4G36660.1		Protein of unknown function (DUF1195)	6e-30
Dlo_pri0042F.1_g04290.1	6.99851	7.71831	0.906741	AT1G22450.1	COX6B, ATCOX6B2	cytochrome C oxidase 6B	7e-51
Dlo_pri0043F.1_g01340.1	12.6805	13.0273	0.973378	AT2G43020.1	ATPAO2, PAO2	polyamine oxidase 2	0
Dlo_pri0044F.1_g01020.1	2.01679	1.89688	1.06322	AT1G33811.1		GDSL-like Lipase/Acylhydrolase superfamily protein	1e-161
Dlo_pri0047F.1_g04240.1	2.26394	2.80246	0.807839	AT3G46980.1	PHT4;3	phosphate transporter 4;3	7e-45
Dlo_pri0048F.1_g00310.1	13.9335	15.88	0.877425	NA			0
Dlo_pri0050F.1_g01090.1	2.17298	2.66497	0.815387	AT4G24750.1		Rhodanese/Cell cycle control phosphatase superfamily protein	8e-25
Dlo_pri0057F.1_g01630.1	23.4934	25.8519	0.90877	AT3G15190.1		chloroplast 30S ribosomal protein S20, putative	4e-31
Dlo_pri0061F.1_g02570.1	8.74465	9.32251	0.938015	AT2G35120.1			2e-72
Dlo_pri0065F.1_g01020.1	2.34209	2.94193	0.796106	AT4G18400.1		unknown protein; FUNCTIONS IN: molecular function unknown; INVOLVED IN: biological process unknown; LOCATED IN: chloroplast; EXPRESSED IN: 22 plant structures; EXPRESSED DURING: 13 growth stages; Has 30201 Blast hits to 17322 proteins in 780 species: Archae - 12; Bacteria - 1396; Metazoa - 17338; Fungi - 3422; Plants - 5037; Viruses - 0; Other Eukaryotes - 2996 (source: NCBI BLink).	6e-25
Dlo_pri0067F.1_g03680.1	2.94595	4.6406	0.634821	AT5G16950.1		unknown protein; Has 1807 Blast hits to 1807 proteins in 277 species: Archae - 0; Bacteria - 0; Metazoa - 736; Fungi - 347; Plants - 385; Viruses - 0; Other Eukaryotes - 339 (source: NCBI BLink).	1e-23
Dlo_pri0072F.1_g02020.1	0.704758	1.03207	0.682856	AT4G25170.1		Uncharacterised conserved protein (UCP012943)	8e-25
Dlo_pri0075F.1_g03450.1	0.955001	1.36844	0.697874	NA			0
Dlo_pri0076F.1_g00210.1	3.52749	4.10834	0.858616	AT2G41540.3	GPDHC1	6-phosphogluconate dehydrogenase family protein	0
Dlo_pri0077F.1_g00580.1	22.2922	32.4174	0.687664	AT1G14520.2	MIOX1	myo-inositol oxygenase 1	1e-168
Dlo_pri0081F.1_g01480.1	22.8694	30.6112	0.747095	AT2G46140.1		Late embryogenesis abundant protein	2e-66
Dlo_pri0082F.1_g02190.1	7.90627	9.11581	0.867314	NA			0
Dlo_pri0098F.1_g01910.1	1.20536	1.578	0.763854	AT2G40480.1		Plant protein of unknown function (DUF827)	4e-14
Dlo_pri0101F.1_g00400.1	1.74131	2.16299	0.805048	AT1G21350.1		Thioredoxin superfamily protein	3e-81
Dlo_pri0108F.1_g01060.1	0.726255	1.24982	0.581089	AT3G24570.1		Peroxisomal membrane 22 kDa (Mpv17/PMP22) family protein	9e-112
Dlo_pri0143F.1_g00650.1	9.67642	11.3103	0.855538	AT3G09270.1	ATGSTU8, GSTU8	glutathione S-transferase TAU 8	9e-54
Dlo_pri0143F.1_g00800.1	5.37963	5.77536	0.931478	AT3G09270.1	ATGSTU8, GSTU8	glutathione S-transferase TAU 8	4e-55
Dlo_pri0144F.1_g01760.1	3.97177	4.94736	0.802807	AT2G35760.1		Uncharacterised protein family (UPF0497)	8e-72
Dlo_pri0150F.1_g00520.1	1.55436	2.10077	0.7399	AT1G18060.1		unknown protein; INVOLVED IN: biological process unknown; LOCATED IN: chloroplast; EXPRESSED IN: 22 plant structures; EXPRESSED DURING: 13 growth stages; Has 74 Blast hits to 74 proteins in 29 species: Archae - 0; Bacteria - 19; Metazoa - 0; Fungi - 0; Plants - 49; Viruses - 0; Other Eukaryotes - 6 (source: NCBI BLink).	2e-89
Dlo_pri0151F.1_g01580.1	1.17326	1.51165	0.776142	AT2G02450.1	ANAC034, ANAC035, LOV1, NAC035	NAC domain containing protein 35	2e-108
Dlo_pri0167F.1_g00150.1	1.03589	1.56451	0.662118	AT1G62350.1		Pentatricopeptide repeat (PPR) superfamily protein	2e-103
Dlo_pri0174F.1_g00420.1	3.21164	3.74845	0.856792	AT3G01440.1	PQL1, PQL2	PsbQ-like 1	5e-83
Dlo_pri0178F.1_g01430.1	1.93056	2.22128	0.869118	AT3G54120.1		Reticulon family protein	5e-55
Dlo_pri0181F.1_g01890.1	2.68871	2.96156	0.90787	AT3G16240.1	DELTA-TIP, TIP2;1, DELTA-TIP1, AQP1, ATTIP2;1	delta tonoplast integral protein	2e-144
Dlo_pri0183F.1_g02100.1	4.51798	5.61219	0.805028	AT2G46410.1	CPC	Homeodomain-like superfamily protein	4e-14
Dlo_pri0189F.1_g02820.1	1.14382	1.49525	0.764964	AT4G24090.1		unknown protein; FUNCTIONS IN: molecular function unknown; INVOLVED IN: biological process unknown; LOCATED IN: chloroplast; EXPRESSED IN: 23 plant structures; EXPRESSED DURING: 13 growth stages; Has 144 Blast hits to 142 proteins in 73 species: Archae - 3; Bacteria - 62; Metazoa - 7; Fungi - 13; Plants - 44; Viruses - 0; Other Eukaryotes - 15 (source: NCBI BLink).	5e-70
Dlo_pri0191F.1_g01320.1	2.03379	2.47911	0.820368	AT5G48930.1	HCT	hydroxycinnamoyl-CoA shikimate/quinate hydroxycinnamoyl transferase	2e-57
Dlo_pri0194F.1_g01420.1	1.30832	1.389	0.941917	AT2G43840.2	UGT74F1	UDP-glycosyltransferase 74 F1	4e-151
Dlo_pri0199F.1_g00520.1	2.29437	2.69446	0.851514	AT1G78520.1		Carbohydrate-binding X8 domain superfamily protein	6e-45
Dlo_pri0204F-1.1_g00300.1	5.14274	6.31742	0.814057	AT3G55330.1	PPL1	PsbP-like protein 1	9e-95
Dlo_pri0209F.1_g00320.1	1.71653	2.57827	0.665769	AT5G48485.1	DIR1	Bifunctional inhibitor/lipid-transfer protein/seed storage 2S albumin superfamily protein	4e-20
Dlo_pri0218F.1_g00740.1	23.8131	24.5803	0.968788	AT4G21620.2		glycine-rich protein	2e-16
Dlo_pri0219F.1_g01900.1	6.03496	6.75703	0.893138	AT5G16990.1		Zinc-binding dehydrogenase family protein	0
Dlo_pri0219F.1_g01920.1	4.92027	6.20657	0.792751	AT5G16990.1		Zinc-binding dehydrogenase family protein	0
Dlo_pri0225F.1_g01710.1	1.8111	2.61362	0.692944	AT2G44300.1		Bifunctional inhibitor/lipid-transfer protein/seed storage 2S albumin superfamily protein	9e-66
Dlo_pri0253F.1_g00550.1	2.79189	3.35865	0.831252	AT2G37240.1		Thioredoxin superfamily protein	2e-70
Dlo_pri0253F.1_g01400.1	5.8026	7.70876	0.752728	AT5G03370.1		acylphosphatase family	9e-28
Dlo_pri0261F.1_g01320.1	20.9442	20.5259	1.02038	AT2G04570.1		GDSL-like Lipase/Acylhydrolase superfamily protein	2e-159
Dlo_pri0282F.1_g00790.1	0.751761	1.05307	0.713876	AT1G36050.1		Endoplasmic reticulum vesicle transporter protein	5e-14
Dlo_pri0317F.1_g01280.1	2.88997	3.14145	0.919947	NA			0
Dlo_pri0342F.1_g01380.1	1.57482	2.54896	0.617831	AT5G25220.1	KNAT3	KNOTTED1-like homeobox gene 3	4e-31
Dlo_pri0355F.1_g00920.1	15.0372	16.7877	0.895729	AT5G03345.1		FUNCTIONS IN: molecular function unknown; INVOLVED IN: biological process unknown; LOCATED IN: endomembrane system; EXPRESSED IN: 24 plant structures; EXPRESSED DURING: 15 growth stages; CONTAINS InterPro DOMAIN/s: Magnesium transporter (InterPro:IPR018937); Has 30201 Blast hits to 17322 proteins in 780 species: Archae - 12; Bacteria - 1396; Metazoa - 17338; Fungi - 3422; Plants - 5037; Viruses -…	3e-38
Dlo_pri0375F.1_g01070.1	12.292	13.8908	0.884904	AT1G16080.1		unknown protein; LOCATED IN: apoplast, chloroplast stroma, chloroplast, chloroplast envelope; EXPRESSED IN: 23 plant structures; EXPRESSED DURING: 14 growth stages; Has 81 Blast hits to 81 proteins in 28 species: Archae - 0; Bacteria - 2; Metazoa - 0; Fungi - 0; Plants - 62; Viruses - 0; Other Eukaryotes - 17 (source: NCBI BLink).	3e-147
Dlo_pri0375F.1_g01350.1	3.52546	5.17594	0.681124	AT3G17210.1	ATHS1, HS1	heat stable protein 1	8e-17
Dlo_pri0382F.1_g00260.1	6.04408	7.11476	0.849514	AT4G29070.2		Phospholipase A2 family protein	2e-90
Dlo_pri0406F.1_g00040.1	1.20245	1.81933	0.660929	AT4G23690.1		Disease resistance-responsive (dirigent-like protein) family protein	8e-63
Dlo_pri0450F.1_g00120.1	1.07918	1.6964	0.636158	AT1G32100.1	ATPRR1, PRR1	pinoresinol reductase 1	5e-70
Dlo_pri0516F.1_g00410.1	0.84621	1.19969	0.705357	AT1G47480.1		alpha/beta-Hydrolases superfamily protein	3e-134
Dlo_pri0539F.1_g00780.1	4.56528	6.05448	0.754034	AT5G10750.1		Protein of unknown function (DUF1336)	5e-134
Dlo_pri0571F.1_g00510.1	0.729695	1.22646	0.594962	AT1G30320.1		Remorin family protein	3e-43
Dlo_pri0607F.1_g00540.1	0.863346	1.54256	0.559684	AT5G48290.1		Heavy metal transport/detoxification superfamily protein	2e-12
Dlo_pri0611F.1_g00150.1	4.56218	5.72359	0.797085	AT3G21870.1	CYCP2;1	cyclin p2;1	3e-76
Dlo_pri0622F.1_g00230.1	6.43168	7.37168	0.872485	AT5G20250.3	DIN10	Raffinose synthase family protein	3e-15
Dlo_pri0684F.1_g00480.1	1.33223	1.43267	0.92989	AT1G33811.1		GDSL-like Lipase/Acylhydrolase superfamily protein	2e-175
Dlo_pri0777F.1_g00240.1	4.828	5.76773	0.837071	AT2G35680.1		Phosphotyrosine protein phosphatases superfamily protein	1e-40
Dlo_pri0910F.1_g00150.1	7.98332	9.54237	0.836618	AT5G02120.1	OHP	one helix protein	9e-32
Dlo_pri1141F.1_g00280.1	6.05287	8.37026	0.72314	ATCG00905.1	RPS12C, RPS12	ribosomal protein S12C	1e-17
Dlo_pri1316F.1_g00070.1	0.714145	1.03001	0.693338	AT2G04570.1		GDSL-like Lipase/Acylhydrolase superfamily protein	3e-170
Dlo_pri1321F.1_g00050.1	1.02633	1.2767	0.803895	AT4G25800.2		Calmodulin-binding protein	3e-30
Dlo_pri2064F.1_g00040.1	6.67795	9.50679	0.70244	ATCG00680.1	PSBB	photosystem II reaction center protein B	0
Dlo_pri2317F.1_g00020.1	1.85117	2.61616	0.707588	AT1G52340.1	ABA2, SIS4, GIN1, SDR1, ISI4, SRE1, ATABA2, ATSDR1	NAD(P)-binding Rossmann-fold superfamily protein	4e-16
Dlo_pri3077F.1_g00010.1	5.90413	8.41241	0.701836	NA			0
Dlo_alt0852F-002-01.1_g00030.1	0.598913	1.46337	0.40927	AT1G53580.1	GLX2-3, ETHE1, GLY3	glyoxalase II 3	4e-41
Dlo_alt0547F-002-01.1_g00270.1	2.92533	3.44321	0.849595	AT3G58170.1	ATBS14A, ATBET11, BET11, BS14A	BET1P/SFT1P-like protein 14A	1e-55
Dlo_alt0450F-002-01.1_g00120.1	0.877341	1.20097	0.730528	AT1G32100.1	ATPRR1, PRR1	pinoresinol reductase 1	2e-53
Dlo_alt0450F-002-01.1_g00070.1	0.868424	1.39846	0.620986	AT1G32100.1	ATPRR1, PRR1	pinoresinol reductase 1	5e-70
Dlo_alt0414F-002-01.1_g00060.1	2.10207	2.90028	0.724784	AT5G24610.1		unknown protein; BEST Arabidopsis thaliana protein match is: unknown protein (TAIR:AT3G49550.1); Has 1807 Blast hits to 1807 proteins in 277 species: Archae - 0; Bacteria - 0; Metazoa - 736; Fungi - 347; Plants - 385; Viruses - 0; Other Eukaryotes - 339 (source: NCBI BLink).	4e-60
Dlo_alt0278F-005-01.1_g00010.1	4.39078	4.73209	0.927873	AT3G11590.1		unknown protein; LOCATED IN: plasma membrane; EXPRESSED IN: 22 plant structures; EXPRESSED DURING: 13 growth stages; BEST Arabidopsis thaliana protein match is: unknown protein (TAIR:AT5G22310.1); Has 22320 Blast hits to 15179 proteins in 1213 species: Archae - 372; Bacteria - 2307; Metazoa - 10906; Fungi - 1700; Plants - 1146; Viruses - 65; Other Eukaryotes - 5824 (source: NCBI BLink).	2e-73
Dlo_alt0240F-005-01.1_g00050.1	2.67115	3.20283	0.833996	AT3G28630.1		Protein of unknown function (DUF569)	2e-85
Dlo_alt0226F-006-01.1_g00010.1	4.49385	5.3107	0.846188	AT5G64816.2		unknown protein; Has 35333 Blast hits to 34131 proteins in 2444 species: Archae - 798; Bacteria - 22429; Metazoa - 974; Fungi - 991; Plants - 531; Viruses - 0; Other Eukaryotes - 9610 (source: NCBI BLink).	3e-71
Dlo_alt0219F-011-01.1_g00050.1	5.50938	6.46868	0.851701	AT5G16990.1		Zinc-binding dehydrogenase family protein	0
Dlo_alt0209F-009-01.1_g00080.1	1.77346	2.84727	0.622862	AT5G48485.1	DIR1	Bifunctional inhibitor/lipid-transfer protein/seed storage 2S albumin superfamily protein	4e-20
Dlo_alt0199F-001-01.1_g00010.1	15.9112	16.8619	0.943622	AT3G14420.2		Aldolase-type TIM barrel family protein	0
Dlo_alt0143F-005-01.1_g00050.1	4.68499	5.77342	0.811475	AT3G09270.1	ATGSTU8, GSTU8	glutathione S-transferase TAU 8	4e-55
Dlo_alt0076F-003-01.1_g00150.1	3.58291	3.92176	0.913597	AT2G41540.3	GPDHC1	6-phosphogluconate dehydrogenase family protein	0
Dlo_alt0056F-004-01.1_g00050.1	25.1662	28.8892	0.87113	AT5G23940.1	EMB3009, PEL3, DCR	HXXXD-type acyl-transferase family protein	1e-176
Dlo_alt0032F-026-01.1_g00110.1	1.02746	1.63488	0.628459	AT5G54855.1		Pollen Ole e 1 allergen and extensin family protein	6e-48
Dlo_alt0025F-016-01.1_g00050.1	1.03137	1.39115	0.741383	AT5G66240.1		Transducin/WD40 repeat-like superfamily protein	7e-156
Dlo_alt0016F-021-01.1_g00010.1	2.83757	3.40676	0.832924	AT3G27890.1	NQR	NADPH:quinone oxidoreductase	2e-77
Dlo_alt0016F-005-01.1_g00140.1	6.89457	7.42378	0.928715	AT2G26500.1		cytochrome b6f complex subunit (petM), putative	3e-17
Dlo_alt0004F-006-01.1_g00030.1	1.85115	2.49015	0.74339	AT1G72175.1		RING/U-box protein with domain of unknown function (DUF 1232)	2e-32
Dlo_alt0000F-041-01.1_g00040.1	4.88515	5.69359	0.858009	AT5G15800.1	SEP1, AGL2	K-box region and MADS-box transcription factor family protein	4e-55

## Sheet: M4 (Male module)
Gene ID		RPKM_F	RPKM_M	Female/Make	Annotation	Description		e-value
Dlo_pri0000F.1_g01550.1		3.60241	4.50478	0.799686	AT4G36930.1	SPT	basic helix-loop-helix (bHLH) DNA-binding superfamily protein	2e-48
Dlo_pri0000F.1_g08730.1		3.17251	4.06711	0.780039	AT3G19895.1		RING/U-box superfamily protein	5e-108
Dlo_pri0000F.1_g13590.1		3.96385	5.01594	0.790252	AT1G24706.2	THO2	THO2	2e-51
Dlo_pri0001F.1_g00070.1		0.954014	1.39885	0.681999	AT2G23070.1		Protein kinase superfamily protein	2e-36
Dlo_pri0001F.1_g02240.1		1.0988	0.569652	1.9289	AT5G65640.1	bHLH093	beta HLH protein 93	1e-73
Dlo_pri0001F.1_g02260.1		1.81136	2.23232	0.811422	AT5G10560.1		Glycosyl hydrolase family protein	0
Dlo_pri0001F.1_g05030.1		1.65944	1.99792	0.830586	AT3G02260.1	BIG, DOC1, TIR3, UMB1, ASA1, LPR1, CRM1	auxin transport protein (BIG)	0
Dlo_pri0002F.1_g02090.1		0.718218	1.00647	0.713602	AT1G30860.1		RING/U-box superfamily protein	3e-22
Dlo_pri0002F.1_g02890.1		3.1326	3.53484	0.886207	AT2G35060.1			0
Dlo_pri0002F.1_g07990.1		1.38907	2.51958	0.551312	AT3G15990.1	SULTR3;4	sulfate transporter 3;4	0
Dlo_pri0002F.1_g09140.1		4.54458	4.88187	0.930908	AT2G26580.2	YAB5	plant-specific transcription factor YABBY family protein	1e-84
Dlo_pri0004F.1_g02280.1		0.964493	1.26967	0.759638	AT5G18860.1		inosine-uridine preferring nucleoside hydrolase family protein	0
Dlo_pri0004F.1_g05160.1		2.61878	1.64887	1.58823	AT4G16110.1	ARR2, RR2	response regulator 2	5e-178
Dlo_pri0004F.1_g07460.1		2.70899	1.60195	1.69106	AT5G26570.2	PWD, OK1, ATGWD3	catalytics;carbohydrate kinases;phosphoglucan, water dikinases	2e-105
Dlo_pri0005F.1_g01540.1		5.29292	3.42205	1.54671	AT2G38120.1	AUX1, WAV5, PIR1, MAP1	Transmembrane amino acid transporter family protein	0
Dlo_pri0006F.1_g06590.1		2.46368	3.21794	0.765609	AT3G16850.1		Pectin lyase-like superfamily protein	0
Dlo_pri0014F.1_g05930.1	PI	19.3736	33.8361	0.57257	AT5G20240.1	PI	K-box region and MADS-box transcription factor family protein	2e-79
Dlo_pri0018F.1_g01970.1		11.8676	10.8431	1.09448	AT2G24280.1		alpha/beta-Hydrolases superfamily protein	0
Dlo_pri0018F.1_g03450.1		1.19255	1.53274	0.778052	AT5G35170.1		adenylate kinase family protein	0
Dlo_pri0019F.1_g05330.1		3.14922	3.44923	0.913023	AT3G11130.1		Clathrin, heavy chain	2e-139
Dlo_pri0025F.1_g01340.1		14.2942	17.1992	0.831098	AT3G50845.1		Protein of unknown function (DUF59)	1e-68
Dlo_pri0025F.1_g03760.1		3.80108	5.26781	0.721568	AT3G51150.1		ATP binding microtubule motor family protein	3e-133
Dlo_pri0026F.1_g02530.1		2.33606	2.75568	0.847727	AT4G18820.1		AAA-type ATPase family protein	0
Dlo_pri0026F.1_g03210.1		2.90014	3.499	0.82885	AT3G58640.2		Mitogen activated protein kinase kinase kinase-related	1e-131
Dlo_pri0028F.1_g03680.1		1.48868	0.311904	4.77288	AT2G41380.1		S-adenosyl-L-methionine-dependent methyltransferases superfamily protein	1e-86
Dlo_pri0028F.1_g04660.1		1.23259	1.66358	0.740927	AT5G53020.1		Ribonuclease P protein subunit P38-related	1e-131
Dlo_pri0029F.1_g01040.1		1.47753	1.88967	0.781901	AT1G12790.1		CONTAINS InterPro DOMAIN/s: RuvA domain 2-like (InterPro:IPR010994); Has 29 Blast hits to 29 proteins in 9 species: Archae - 0; Bacteria - 2; Metazoa - 0; Fungi - 0; Plants - 27; Viruses - 0; Other Eukaryotes - 0 (source: NCBI BLink).	1e-108
Dlo_pri0029F.1_g04250.1		0.910372	1.06283	0.856556	NA			0
Dlo_pri0030F.1_g01410.1		1.08806	1.43042	0.760654	AT2G28150.1		Domain of unknown function (DUF966)	5e-128
Dlo_pri0035F.1_g00110.1		1.11881	0.616939	1.81348	AT5G49630.1	AAP6	amino acid permease 6	0
Dlo_pri0035F.1_g01240.1		3.34188	3.53403	0.945629	AT1G70320.1	UPL2	ubiquitin-protein ligase 2	2e-97
Dlo_pri0035F.1_g01420.1		1.03713	1.32447	0.783049	AT1G58250.2	SAB	Golgi-body localisation protein domain ;RNA pol II promoter Fmp27 protein domain	3e-44
Dlo_pri0035F.1_g01520.1		3.42188	4.23976	0.807092	AT1G58250.2	SAB	Golgi-body localisation protein domain ;RNA pol II promoter Fmp27 protein domain	0
Dlo_pri0038F.1_g00010.1		5.27524	5.81968	0.906448	AT4G01800.1	AGY1, AtcpSecA, SECA1	Albino or Glassy Yellow 1	0
Dlo_pri0038F.1_g02290.1		3.31571	3.62803	0.913915	AT2G48020.1		Major facilitator superfamily protein	0
Dlo_pri0038F.1_g03570.1		2.99186	3.61387	0.827884	AT1G03190.2	ATXPD, UVH6	RAD3-like DNA-binding helicase protein	0
Dlo_pri0038F.1_g04450.1		0.998917	1.2063	0.828086	AT3G24880.1		Helicase/SANT-associated, DNA binding protein	2e-53
Dlo_pri0038F.1_g05350.1		2.17919	0.956236	2.27893	AT1G26800.1		RING/U-box superfamily protein	2e-46
Dlo_pri0039F.1_g02970.1	AG	7.24768	9.1234	0.794406	AT4G18960.1	AG	K-box region and MADS-box transcription factor family protein	1e-120
Dlo_pri0039F.1_g04620.1		1.22282	1.73456	0.704974	AT1G28960.2	ATNUDT15, ATNUDX15, NUDX15	nudix hydrolase homolog 15	2e-93
Dlo_pri0041F.1_g00790.1		1.14409	2.29875	0.497701	AT3G58780.1	SHP1, AGL1	K-box region and MADS-box transcription factor family protein	2e-109
Dlo_pri0043F.1_g04260.1		1.29106	0.677416	1.90586	AT3G58120.1	ATBZIP61, BZIP61	Basic-leucine zipper (bZIP) transcription factor family protein	1e-97
Dlo_pri0054F.1_g03850.1		1.09179	1.17908	0.925965	AT1G48090.1		calcium-dependent lipid-binding family protein	0
Dlo_pri0054F.1_g03930.1		0.404491	1.01746	0.397548	AT1G48090.1		calcium-dependent lipid-binding family protein	7e-102
Dlo_pri0061F.1_g02690.1		2.23343	2.75653	0.810232	AT2G35110.1			4e-65
Dlo_pri0066F.1_g00080.1		2.19623	2.98483	0.735798	AT4G23940.1		FtsH extracellular protease family	2e-64
Dlo_pri0067F.1_g04180.1		4.30113	5.79653	0.742017	AT1G06900.1		Insulinase (Peptidase family M16) family protein	1e-36
Dlo_pri0070F.1_g00470.1		3.54368	3.87705	0.914015	AT1G04880.1		HMG (high mobility group) box protein with ARID/BRIGHT DNA-binding domain	8e-122
Dlo_pri0074F.1_g03940.1		3.8268	2.4701	1.54925	AT5G54130.2		Calcium-binding endonuclease/exonuclease/phosphatase family	0
Dlo_pri0075F.1_g00160.1		3.90627	4.4769	0.872539	AT5G06350.1		ARM repeat superfamily protein	6e-108
Dlo_pri0075F.1_g02170.1		1.20354	1.67291	0.719434	AT1G68890.1		magnesium ion binding;thiamin pyrophosphate binding;hydro-lyases;catalytics;2-succinyl-5-enolpyruvyl-6-hydroxy-3-cyclohexene-1-carboxylic-acid synthases	0
Dlo_pri0076F.1_g03450.1		2.22382	2.69268	0.825874	AT3G57660.1	NRPA1	nuclear RNA polymerase A1	6e-91
Dlo_pri0077F.1_g01480.1		0.899665	1.13489	0.792732	AT5G49960.1		unknown protein; CONTAINS InterPro DOMAIN/s: Protein of unknown function DUF1012 (InterPro:IPR010420); BEST Arabidopsis thaliana protein match is: Protein of unknown function (DUF1012) (TAIR:AT5G02940.1); Has 1807 Blast hits to 1807 proteins in 277 species: Archae - 0; Bacteria - 0; Metazoa - 736; Fungi - 347; Plants - 385; Viruses - 0; Other Eukaryotes - 339 (source: NCBI BLink).	9e-49
Dlo_pri0077F.1_g02990.1		2.49382	3.27825	0.760717	AT1G19110.1		inter-alpha-trypsin inhibitor heavy chain-related	6e-67
Dlo_pri0078F.1_g04030.1		2.30929	2.55692	0.903154	AT2G35330.2			0
Dlo_pri0079F.1_g00580.1		9.50422	10.6172	0.89517	AT3G26580.1		Tetratricopeptide repeat (TPR)-like superfamily protein	4e-128
Dlo_pri0079F.1_g03600.1		7.15994	8.62592	0.830049	AT1G10640.1		Pectin lyase-like superfamily protein	0
Dlo_pri0082F.1_g01740.1		1.94429	2.56164	0.759003	AT3G50590.1		Transducin/WD40 repeat-like superfamily protein	2e-71
Dlo_pri0082F.1_g02780.1		0.716082	1.04962	0.68223	AT4G36945.1		PLC-like phosphodiesterases superfamily protein	2e-178
Dlo_pri0092F.1_g00350.1		3.15046	3.68205	0.855627	AT5G06830.1		unknown protein; CONTAINS InterPro DOMAIN/s: Protein of unknown function DUF773 (InterPro:IPR008491); Has 365 Blast hits to 359 proteins in 109 species: Archae - 9; Bacteria - 13; Metazoa - 209; Fungi - 7; Plants - 47; Viruses - 0; Other Eukaryotes - 80 (source: NCBI BLink).	0
Dlo_pri0092F.1_g01810.1		3.98824	5.45987	0.730465	AT3G12020.1		P-loop containing nucleoside triphosphate hydrolases superfamily protein	4e-97
Dlo_pri0095F.1_g03010.1		0.973813	1.23931	0.785771	AT2G39480.1	PGP6	P-glycoprotein 6	7e-114
Dlo_pri0099F.1_g02670.1		1.48642	1.95112	0.761829	AT1G22860.1		Vacuolar sorting protein 39	5e-39
Dlo_pri0100F.1_g01990.1		0.747765	1.38543	0.539734	AT4G10850.1	SWEET7, AtSWEET7	Nodulin MtN3 family protein	6e-67
Dlo_pri0101F.1_g00910.1		7.74988	9.12301	0.849487	AT1G76850.1	SEC5A	exocyst complex component sec5	2e-150
Dlo_pri0101F.1_g01860.1		41.0475	44.33	0.925951	NA			0
Dlo_pri0103F.1_g01420.1		1.50313	1.8069	0.831885	AT1G64790.1	ILA	ILITYHIA	3e-95
Dlo_pri0103F.1_g02360.1		0.97554	1.18235	0.825086	AT3G04490.1		unknown protein; BEST Arabidopsis thaliana protein match is: unknown protein (TAIR:AT4G38092.1); Has 75 Blast hits to 64 proteins in 20 species: Archae - 0; Bacteria - 0; Metazoa - 36; Fungi - 0; Plants - 22; Viruses - 0; Other Eukaryotes - 17 (source: NCBI BLink).	0
Dlo_pri0106F.1_g00650.1		2.21758	2.98545	0.742796	AT5G51200.1		Protein of unknown function (DUF3414)	2e-118
Dlo_pri0107F.1_g01570.1		1.1641	1.56533	0.743676	AT4G12230.1		alpha/beta-Hydrolases superfamily protein	1e-62
Dlo_pri0109F.1_g00140.1	SOC1-3	1.01284	0.159457	6.35182	AT2G45660.1	AGL20, SOC1, ATSOC1	AGAMOUS-like 20	6e-33
Dlo_pri0113F.1_g00700.1		11.3	12.816	0.881715	AT3G54670.3	TTN8	Structural maintenance of chromosomes (SMC) family protein	1e-22
Dlo_pri0113F.1_g02490.1		0.558855	1.17111	0.477202	AT1G03060.1	SPI	Beige/BEACH domain ;WD domain, G-beta repeat protein	2e-71
Dlo_pri0117F.1_g02880.1		1.73481	2.05239	0.845264	AT3G05680.1	EMB2016	embryo defective 2016	0
Dlo_pri0118F.1_g02090.1		1.82223	2.22243	0.819927	AT2G21300.2		ATP binding microtubule motor family protein	0
Dlo_pri0118F.1_g02760.1		3.83716	2.56362	1.49677	AT1G75750.1	GASA1	GAST1 protein homolog 1	1e-27
Dlo_pri0125F.1_g02940.1		2.75757	3.23666	0.851981	AT4G27430.2	CIP7	COP1-interacting protein 7	7e-112
Dlo_pri0128F.1_g00620.1		1.2432	1.51521	0.820479	AT5G24350.1		CONTAINS InterPro DOMAIN/s: Secretory pathway Sec39 (InterPro:IPR013244); Has 1807 Blast hits to 1807 proteins in 277 species: Archae - 0; Bacteria - 0; Metazoa - 736; Fungi - 347; Plants - 385; Viruses - 0; Other Eukaryotes - 339 (source: NCBI BLink).	7e-121
Dlo_pri0129F.1_g01480.1		1.18445	1.82152	0.650254	AT5G42820.1	ATU2AF35B, U2AF35B	Zinc finger C-x8-C-x5-C-x3-H type family protein	3e-21
Dlo_pri0132F.1_g00530.1		4.7804	5.24206	0.91193	AT5G03280.1	EIN2, PIR2, CKR1, ERA3, ORE3, ORE2, ATEIN2	NRAMP metal ion transporter family protein	3e-76
Dlo_pri0134F.1_g01070.1		1.81321	2.17613	0.833226	AT5G07980.1		dentin sialophosphoprotein-related	3e-72
Dlo_pri0135F.1_g01950.1		12.0603	12.8238	0.940462	AT1G12050.1		fumarylacetoacetase, putative	0
Dlo_pri0138F.1_g00430.1		3.59285	2.09893	1.71176	AT4G34131.1	UGT73B3	UDP-glucosyl transferase 73B3	2e-146
Dlo_pri0150F.1_g00960.1		0.67692	1.1418	0.592854	AT3G18280.1		Bifunctional inhibitor/lipid-transfer protein/seed storage 2S albumin superfamily protein	2e-24
Dlo_pri0156F.1_g02090.1		1.49567	2.11435	0.707391	AT5G45140.1	NRPC2	nuclear RNA polymerase C2	3e-81
Dlo_pri0160F.1_g01660.1		0.906907	1.16939	0.77554	AT1G78160.1	APUM7, PUM7	pumilio 7	2e-154
Dlo_pri0178F.1_g01900.1		1.85655	2.48194	0.748022	AT5G01400.1	ESP4	HEAT repeat-containing protein	0
Dlo_pri0179F.1_g01860.1		1.61527	1.96008	0.824083	AT1G20550.1		O-fucosyltransferase family protein	5e-174
Dlo_pri0181F.1_g01760.1		3.87208	5.20319	0.744174	AT3G16230.2		Predicted eukaryotic LigT	1e-20
Dlo_pri0186F.1_g01660.1		1.10979	1.63332	0.679471	NA			0
Dlo_pri0187F.1_g00450.1		17.0954	19.8706	0.860334	AT1G72520.1	LOX4	PLAT/LH2 domain-containing lipoxygenase family protein	4e-61
Dlo_pri0192F.1_g02130.1		0.839876	1.13657	0.738959	AT1G21750.1	ATPDIL1-1, ATPDI5, PDI5, PDIL1-1	PDI-like 1-1	0
Dlo_pri0196F.1_g00650.1		7.27949	7.05989	1.03111	AT2G32240.1			1e-116
Dlo_pri0198F.1_g01930.1		0.918843	1.18128	0.777834	AT1G04430.2		S-adenosyl-L-methionine-dependent methyltransferases superfamily protein	0
Dlo_pri0218F.1_g00490.1		2.94232	3.63647	0.809113	AT2G35630.1			0
Dlo_pri0233F.1_g00930.1		0.879687	1.08633	0.80978	AT2G28520.1	VHA-A1	vacuolar proton ATPase A1	0
Dlo_pri0275F.1_g01260.1		1.52234	2.09675	0.726048	AT3G62200.1		Putative endonuclease or glycosyl hydrolase	1e-87
Dlo_pri0304F.1_g01220.1		1.62725	0.96042	1.69431	AT1G01710.1		Acyl-CoA thioesterase family protein	1e-39
Dlo_pri0316F.1_g01340.1		1.57735	0.860924	1.83215	AT2G42750.1		DNAJ heat shock N-terminal domain-containing protein	5e-147
Dlo_pri0318F.1_g00950.1		2.32669	2.76955	0.840098	AT5G59740.1		UDP-N-acetylglucosamine (UAA) transporter family	0
Dlo_pri0333F.1_g00760.1		0.918983	1.42919	0.643011	AT2G33490.1			2e-76
Dlo_pri0335F.1_g00710.1		2.70624	3.2594	0.830288	AT4G23540.1		ARM repeat superfamily protein	2e-62
Dlo_pri0360F.1_g00450.1		7.295	5.06269	1.44093	AT1G63120.1	ATRBL2, RBL2	RHOMBOID-like 2	2e-105
Dlo_pri0362F.1_g01220.1		1.89689	2.29329	0.827146	AT1G24280.1	G6PD3	glucose-6-phosphate dehydrogenase 3	0
Dlo_pri0366F-1.1_g00170.1		0.808403	1.29981	0.621938	AT5G54260.1	MRE11, ATMRE11	DNA repair and meiosis protein (Mre11)	2e-78
Dlo_pri0379F.1_g00770.1		2.25411	1.59284	1.41515	AT1G29400.2	AML5, ML5	MEI2-like protein 5	4e-100
Dlo_pri0409F.1_g00290.1		2.40047	2.95912	0.81121	AT3G20630.1	UBP14, TTN6, ATUBP14, PER1	ubiquitin-specific protease 14	1e-43
Dlo_pri0438F.1_g00180.1		2.10491	2.62565	0.801674	AT3G53570.4	AFC1, AME2, FC1	FUS3-complementing gene 1	4e-178
Dlo_pri0439F.1_g00360.1		16.7265	10.7242	1.55969	AT3G22890.1	APS1	ATP sulfurylase 1	0
Dlo_pri0453F.1_g00160.1		5.61527	6.39799	0.877663	AT1G28340.1	AtRLP4, RLP4	receptor like protein 4	2e-168
Dlo_pri0453F.1_g00880.1		0.906849	1.3842	0.655145	AT1G28960.2	ATNUDT15, ATNUDX15, NUDX15	nudix hydrolase homolog 15	5e-57
Dlo_pri0469F.1_g00170.1		4.19183	4.864	0.861808	AT3G61670.1		Protein of unknown function (DUF3133)	2e-173
Dlo_pri0487F.1_g00070.1		2.66392	3.71865	0.716367	AT2G23910.1		NAD(P)-binding Rossmann-fold superfamily protein	4e-74
Dlo_pri0505F.1_g00120.1		5.66799	7.71985	0.73421	AT3G57670.1	NTT, WIP2	C2H2-type zinc finger family protein	1e-126
Dlo_pri0526F.1_g00260.1		3.14968	3.02447	1.0414	AT2G41380.1		S-adenosyl-L-methionine-dependent methyltransferases superfamily protein	1e-116
Dlo_pri0661F.1_g00420.1		0.433179	1.06324	0.407412	NA			0
Dlo_pri0720F.1_g00250.1		0.798918	1.18913	0.671851	AT2G14680.3	MEE13	myosin heavy chain-related	7e-130
Dlo_pri0722F.1_g00440.1		8.59738	18.3941	0.467398	AT1G74670.1		Gibberellin-regulated family protein	1e-34
Dlo_pri0755F.1_g00350.1		3.46497	4.4847	0.772621	AT4G26700.2	ATFIM1, FIM1	fimbrin 1	0
Dlo_pri0905F.1_g00310.1		1.1395	1.56952	0.726019	NA			0
Dlo_pri1004F.1_g00100.1		7.49913	7.79746	0.96174	AT1G54730.2		Major facilitator superfamily protein	2e-154
Dlo_pri1264F.1_g00050.1		2.0402	2.33366	0.874247	AT4G17570.3	GATA26	GATA transcription factor 26	6e-132
Dlo_pri1352F.1_g00110.1		4.24014	5.42381	0.781764	AT5G26340.1	MSS1, STP13, ATSTP13	Major facilitator superfamily protein	0
Dlo_pri1517F.1_g00180.1		1.23519	0.611263	2.02072	AT3G12620.2		Protein phosphatase 2C family protein	3e-117
Dlo_pri1725F.1_g00010.1		9.70913	11.6032	0.836761	AT1G62990.1	KNAT7, IXR11	KNOTTED-like homeobox of Arabidopsis thaliana 7	6e-127
Dlo_pri1861F.1_g00070.1		0.821869	1.23112	0.667576	AT1G75280.1		NmrA-like negative transcriptional regulator family protein	3e-142
Dlo_alt0391F-008-01.1_g00010.1		1.0504	0.397073	2.64536	AT2G29125.1	RTFL2, DVL13	ROTUNDIFOLIA like 2	3e-12
Dlo_alt0363F-002-01.1_g00240.1		0.891449	1.71752	0.519033	AT1G22620.1	ATSAC1	Phosphoinositide phosphatase family protein	5e-35
Dlo_alt0341F-007-01.1_g00040.1		1.71166	0.923846	1.85275	AT1G63310.1		unknown protein; BEST Arabidopsis thaliana protein match is: unknown protein (TAIR:AT2G20362.1); Has 78 Blast hits to 77 proteins in 11 species: Archae - 0; Bacteria - 0; Metazoa - 0; Fungi - 0; Plants - 78; Viruses - 0; Other Eukaryotes - 0 (source: NCBI BLink).	1e-20
Dlo_alt0320F-008-01.1_g00040.1		2.90177	3.48293	0.833141	AT1G72320.1	APUM23, PUM23	pumilio 23	9e-98
Dlo_alt0219F-009-01.1_g00030.1		1.42687	1.96829	0.72493	AT1G06720.1		P-loop containing nucleoside triphosphate hydrolases superfamily protein	7e-30
Dlo_alt0194F-014-01.1_g00070.1		1.57189	0.835905	1.88047	AT3G62010.2		unknown protein; LOCATED IN: cellular component unknown; EXPRESSED IN: 23 plant structures; EXPRESSED DURING: 15 growth stages.	2e-82
Dlo_alt0165F-006-01.1_g00010.1		4.07685	5.624	0.724902	AT1G43850.2	SEU	SEUSS transcriptional co-regulator	3e-41
Dlo_alt0150F-009-01.1_g00060.1		0.741488	1.10226	0.6727	AT3G18280.1		Bifunctional inhibitor/lipid-transfer protein/seed storage 2S albumin superfamily protein	2e-24
Dlo_alt0135F-004-01.1_g00060.1		3.52789	5.12401	0.688502	AT4G22120.6		ERD (early-responsive to dehydration stress) family protein	4e-38
Dlo_alt0134F-008-01.1_g00240.1		83.3745	104.039	0.801377	AT1G74670.1		Gibberellin-regulated family protein	6e-33
Dlo_alt0120F-012-01.1_g00040.1		1.0222	1.86707	0.54749	AT4G39210.1	APL3	Glucose-1-phosphate adenylyltransferase family protein	0
Dlo_alt0107F-018-01.1_g00400.1		0.685274	1.12872	0.607125	AT4G12230.1		alpha/beta-Hydrolases superfamily protein	8e-62
Dlo_alt0103F-005-01.1_g00070.1		1.57862	1.94308	0.81243	AT1G08630.4	THA1	threonine aldolase 1	4e-178
Dlo_alt0079F-009-01.1_g00010.1		5.40996	6.27884	0.861618	AT1G60590.1		Pectin lyase-like superfamily protein	6e-179
Dlo_alt0076F-002-01.1_g00040.1		0.775493	1.11432	0.695937	AT3G57570.2		ARM repeat superfamily protein	3e-48
Dlo_alt0061F-013-01.1_g00010.1		0.606864	1.00426	0.604288	AT5G44800.1	CHR4, PKR1	chromatin remodeling 4	5e-15
Dlo_alt0041F-010-01.1_g00020.1		0.877577	1.32568	0.661981	AT3G58780.3	SHP1	K-box region and MADS-box transcription factor family protein	5e-91
Dlo_alt0038F-013-01.1_g00030.1		1.98111	1.10712	1.78943	AT1G26800.1		RING/U-box superfamily protein	4e-51
Dlo_alt0028F-014-01.1_g00190.1		1.34324	1.8586	0.722714	AT1G63700.1	EMB71, YDA, MAPKKK4	Protein kinase superfamily protein	1e-52
Dlo_alt0025F-034-01.1_g00010.1		2.40516	3.01885	0.796714	AT3G51370.2		Protein phosphatase 2C family protein	1e-148
Dlo_alt0018F-001-01.1_g00020.1		0.723772	1.09421	0.661456	AT5G35170.2		adenylate kinase family protein	2e-165
Dlo_alt0005F-024-01.1_g00090.1		5.01932	3.3048	1.5188	AT2G38120.1	AUX1, WAV5, PIR1, MAP1	Transmembrane amino acid transporter family protein	0

## Sheet: M5
Gene ID	RPKM_F	RPKM_M	Female/Make	Annotation	Description		e-value
Dlo_pri0000F.1_g01310.1	1.205	1.72627	0.69804	AT4G36990.1	HSF4, HSFB1, AT-HSFB1, ATHSF4	heat shock factor 4	7e-68
Dlo_pri0000F.1_g12610.1	4.19889	2.56635	1.63614	AT1G68090.1	ANNAT5, ANN5	annexin 5	5e-97
Dlo_pri0001F.1_g02160.1	27.36	12.3398	2.21721	AT5G65660.1		hydroxyproline-rich glycoprotein family protein	7e-50
Dlo_pri0001F.1_g02520.1	1.55208	2.07435	0.748222	AT3G03440.1		ARM repeat superfamily protein	1e-118
Dlo_pri0001F.1_g03240.1	3.60374	2.35673	1.52913	AT2G01190.1		Octicosapeptide/Phox/Bem1p family protein	3e-49
Dlo_pri0001F.1_g06420.1	6.87651	4.73986	1.45078	AT5G15410.2	DND1, ATCNGC2, CNGC2	Cyclic nucleotide-regulated ion channel family protein	0
Dlo_pri0001F.1_g11200.1	3.88793	4.60768	0.843795	AT5G14500.1		aldose 1-epimerase family protein	8e-179
Dlo_pri0002F.1_g00790.1	4.87719	2.59049	1.88273	AT3G48280.1	CYP71A25	cytochrome P450, family 71, subfamily A, polypeptide 25	6e-23
Dlo_pri0002F.1_g04270.1	2.9424	0.195339	15.063	AT5G20630.1	GLP3, GLP3A, GLP3B, ATGER3, GER3	germin 3	9e-70
Dlo_pri0004F.1_g00800.1	1.08922	0.636019	1.71256	AT3G06070.1		unknown protein; BEST Arabidopsis thaliana protein match is: unknown protein (TAIR:AT5G19190.1); Has 33 Blast hits to 33 proteins in 12 species: Archae - 0; Bacteria - 0; Metazoa - 1; Fungi - 0; Plants - 32; Viruses - 0; Other Eukaryotes - 0 (source: NCBI BLink).	1e-15
Dlo_pri0004F.1_g07010.1	1.48037	2.08264	0.710813	AT1G48330.1		unknown protein; BEST Arabidopsis thaliana protein match is: unknown protein (TAIR:AT3G17580.1); Has 40 Blast hits to 40 proteins in 11 species: Archae - 0; Bacteria - 0; Metazoa - 0; Fungi - 0; Plants - 40; Viruses - 0; Other Eukaryotes - 0 (source: NCBI BLink).	2e-19
Dlo_pri0004F.1_g09260.1	10.7331	7.18745	1.49332	AT1G71950.1		Proteinase inhibitor, propeptide	1e-37
Dlo_pri0005F.1_g02640.1	1.02647	0.52331	1.9615	AT3G50150.1		Plant protein of unknown function (DUF247)	3e-28
Dlo_pri0005F.1_g02810.1	1.72675	0.675308	2.55698	AT3G50150.1		Plant protein of unknown function (DUF247)	4e-27
Dlo_pri0005F.1_g02960.1	2.07609	1.05651	1.96506	AT3G50150.1		Plant protein of unknown function (DUF247)	2e-33
Dlo_pri0005F.1_g06370.1	2.02607	1.33428	1.51848	AT3G51860.1	CAX3, ATHCX1, CAX1-LIKE, ATCAX3	cation exchanger 3	0
Dlo_pri0005F.1_g06490.1	4.25327	2.38814	1.781	AT3G51860.1	CAX3, ATHCX1, CAX1-LIKE, ATCAX3	cation exchanger 3	0
Dlo_pri0006F.1_g08090.1	0.64948	1.74151	0.372941	AT5G18600.1		Thioredoxin superfamily protein	3e-47
Dlo_pri0010F.1_g00320.1	1.72009	3.1149	0.552212	AT5G11970.1		Protein of unknown function (DUF3511)	6e-26
Dlo_pri0010F.1_g00470.1	1.13575	0.653314	1.73845	AT1G55110.1	AtIDD7, IDD7	indeterminate(ID)-domain 7	5e-107
Dlo_pri0010F.1_g01780.1	5.88618	2.03031	2.89915	AT4G25140.1	OLEO1, OLE1	oleosin 1	3e-14
Dlo_pri0013F.1_g00390.1	5.70218	2.03622	2.80038	AT1G64660.1	ATMGL, MGL	methionine gamma-lyase	0
Dlo_pri0013F.1_g03540.1	4.42795	2.15058	2.05896	AT4G10380.1	NIP5;1, NLM6, NLM8	NOD26-like intrinsic protein 5;1	2e-142
Dlo_pri0015F.1_g00030.1	1.19792	0.39814	3.00879	AT5G25110.1	CIPK25, SnRK3.25	CBL-interacting protein kinase 25	2e-39
Dlo_pri0015F.1_g03590.1	4.52253	2.73731	1.65218	AT3G05500.1		Rubber elongation factor protein (REF)	5e-71
Dlo_pri0016F.1_g06140.1	1.14559	0.546472	2.09633	AT3G18830.1	ATPLT5, PMT5, ATPMT5	polyol/monosaccharide transporter 5	0
Dlo_pri0024F.1_g03910.1	6.86911	3.34901	2.05109	AT2G40200.1		basic helix-loop-helix (bHLH) DNA-binding superfamily protein	5e-34
Dlo_pri0025F.1_g01030.1	3.55279	3.6936	0.961879	AT2G25737.1		Sulfite exporter TauE/SafE family protein	3e-148
Dlo_pri0025F.1_g03750.1	7.78255	9.31944	0.835088	AT1G15380.2		Lactoylglutathione lyase / glyoxalase I family protein	2e-50
Dlo_pri0026F.1_g01020.1	23.4822	10.3768	2.26296	AT1G29390.2	COR314-TM2, COR413IM2	cold regulated 314 thylakoid membrane 2	3e-50
Dlo_pri0030F.1_g03660.1	8.82979	4.83352	1.82678	NA			0
Dlo_pri0030F.1_g04430.1	2.54424	1.68564	1.50936	AT2G37570.1	SLT1	HSP20-like chaperones superfamily protein	0
Dlo_pri0031F.1_g01920.1	1.37651	0.781171	1.76211	AT1G22360.1	AtUGT85A2, UGT85A2	UDP-glucosyl transferase 85A2	0
Dlo_pri0035F.1_g02180.1	1.7755	0.864957	2.05271	AT4G38060.2		unknown protein; BEST Arabidopsis thaliana protein match is: unknown protein (TAIR:AT5G65480.1); Has 35333 Blast hits to 34131 proteins in 2444 species: Archae - 798; Bacteria - 22429; Metazoa - 974; Fungi - 991; Plants - 531; Viruses - 0; Other Eukaryotes - 9610 (source: NCBI BLink).	7e-15
Dlo_pri0038F.1_g01040.1	8.14082	4.47778	1.81805	AT3G62550.1		Adenine nucleotide alpha hydrolases-like superfamily protein	7e-61
Dlo_pri0038F.1_g02900.1	5.05783	3.05546	1.65534	AT3G07390.1	AIR12	auxin-responsive family protein	5e-44
Dlo_pri0039F.1_g02300.1	1.41605	0.679174	2.08496	AT1G78550.1		2-oxoglutarate (2OG) and Fe(II)-dependent oxygenase superfamily protein	4e-39
Dlo_pri0043F.1_g04840.1	1.03503	0.190112	5.4443	NA			0
Dlo_pri0048F.1_g00540.1	1.0267	1.20071	0.855081	AT4G13270.1		Late embryogenesis abundant (LEA) hydroxyproline-rich glycoprotein family	3e-50
Dlo_pri0049F.1_g02720.1	11.108	10.7614	1.03221	AT1G47670.1		Transmembrane amino acid transporter family protein	0
Dlo_pri0053F.1_g04170.1	26.9568	18.0044	1.49723	AT4G15470.1		Bax inhibitor-1 family protein	1e-112
Dlo_pri0055F.1_g00400.1	1.74772	0.915896	1.90821	AT2G44500.1		O-fucosyltransferase family protein	0
Dlo_pri0055F.1_g00600.1	3.38264	2.04153	1.65691	AT3G08505.1		zinc finger (CCCH-type/C3HC4-type RING finger) family protein	5e-28
Dlo_pri0056F.1_g00730.1	5.90533	3.38865	1.74268	AT4G00350.1		MATE efflux family protein	0
Dlo_pri0057F.1_g01640.1	5.83104	3.98017	1.46502	AT3G15180.1		ARM repeat superfamily protein	2e-85
Dlo_pri0059F.1_g02050.1	3.8591	1.25635	3.07168	AT1G68570.1		Major facilitator superfamily protein	0
Dlo_pri0065F.1_g03170.1	1.22452	0.701402	1.74582	AT5G57910.1		unknown protein; BEST Arabidopsis thaliana protein match is: unknown protein (TAIR:AT4G30630.1); Has 30201 Blast hits to 17322 proteins in 780 species: Archae - 12; Bacteria - 1396; Metazoa - 17338; Fungi - 3422; Plants - 5037; Viruses - 0; Other Eukaryotes - 2996 (source: NCBI BLink).	4e-17
Dlo_pri0065F.1_g04100.1	27.7275	18.8429	1.47151	AT4G28050.1	TET7	tetraspanin7	8e-104
Dlo_pri0067F.1_g00020.1	7.63358	5.00779	1.52434	NA			0
Dlo_pri0070F.1_g02850.1	1.78577	1.072	1.66583	AT3G47670.1		Plant invertase/pectin methylesterase inhibitor superfamily protein	8e-30
Dlo_pri0070F.1_g04070.1	22.7085	26.175	0.867567	AT1G17860.1		Kunitz family trypsin and protease inhibitor protein	4e-23
Dlo_pri0071F.1_g01090.1	3.12831	0.788285	3.9685	AT1G77380.1	AAP3, ATAAP3	amino acid permease 3	0
Dlo_pri0072F.1_g00240.1	1.28992	0.727515	1.77304	NA			0
Dlo_pri0074F.1_g01020.1	7.55034	6.3467	1.18965	AT5G51950.1		Glucose-methanol-choline (GMC) oxidoreductase family protein	0
Dlo_pri0074F.1_g01710.1	3.04039	1.6037	1.89587	AT1G64970.1	G-TMT, TMT1, VTE4	gamma-tocopherol methyltransferase	5e-143
Dlo_pri0074F.1_g02250.1	4.21609	2.94137	1.43338	AT5G16820.2	HSF3, HSFA1B, ATHSFA1B	heat shock factor 3	4e-128
Dlo_pri0077F.1_g03350.1	5.21128	6.32885	0.823416	AT1G17860.1		Kunitz family trypsin and protease inhibitor protein	6e-23
Dlo_pri0082F.1_g01280.1	3.81469	4.61483	0.826616	AT4G33950.2	OST1, SNRK2-6, SRK2E, SNRK2.6, P44	Protein kinase superfamily protein	3e-64
Dlo_pri0082F.1_g02500.1	11.0844	13.4044	0.826924	AT4G33985.1		Protein of unknown function (DUF1685)	4e-41
Dlo_pri0083F.1_g02970.1	3.54717	1.58758	2.23432	AT1G60140.1	ATTPS10, TPS10	trehalose phosphate synthase	8e-94
Dlo_pri0084F.1_g03260.1	8.6659	6.17396	1.40362	AT1G74450.1		Protein of unknown function (DUF793)	1e-110
Dlo_pri0088F.1_g01160.1	2.89913	0.537895	5.38978	AT5G28490.1	LSH1	Protein of unknown function (DUF640)	2e-64
Dlo_pri0088F.1_g03120.1	1.14548	0.395126	2.89902	AT2G29750.1	UGT71C1	UDP-glucosyl transferase 71C1	6e-34
Dlo_pri0089F.1_g02890.1	6.04484	3.56109	1.69747	AT1G13130.1		Cellulase (glycosyl hydrolase family 5) protein	0
Dlo_pri0093F.1_g00350.1	5.07897	2.16367	2.34739	AT3G18280.1		Bifunctional inhibitor/lipid-transfer protein/seed storage 2S albumin superfamily protein	6e-28
Dlo_pri0098F.1_g02440.1	2.61284	1.15796	2.25642	AT3G10870.1	MES17, ATMES17	methyl esterase 17	2e-113
Dlo_pri0108F.1_g02430.1	2.19178	2.89344	0.757502	AT4G26080.1	ABI1, AtABI1	Protein phosphatase 2C family protein	4e-87
Dlo_pri0128F.1_g00450.1	2.36621	1.34192	1.76329	AT4G27745.1		Yippee family putative zinc-binding protein	9e-61
Dlo_pri0128F.1_g01130.1	2.4111	1.06523	2.26347	AT5G02020.1	SIS	Encodes a protein involved in salt tolerance, names SIS (Salt Induced Serine rich).	2e-13
Dlo_pri0128F.1_g01860.1	11.4467	6.79374	1.68489	AT1G07430.1	HAI2	highly ABA-induced PP2C gene 2	6e-132
Dlo_pri0135F.1_g01110.1	2.0083	1.10434	1.81855	NA			0
Dlo_pri0144F.1_g02870.1	1.22615	1.34814	0.909507	AT1G62300.1	WRKY6, ATWRKY6	WRKY family transcription factor	8e-91
Dlo_pri0150F.1_g01090.1	1.53282	0.907939	1.68824	AT1G67050.1		unknown protein; BEST Arabidopsis thaliana protein match is: unknown protein (TAIR:AT5G38320.1); Has 617 Blast hits to 318 proteins in 80 species: Archae - 0; Bacteria - 16; Metazoa - 141; Fungi - 62; Plants - 128; Viruses - 2; Other Eukaryotes - 268 (source: NCBI BLink).	1e-12
Dlo_pri0167F.1_g02680.1	2.3845	1.113	2.1424	AT2G32560.1			4e-142
Dlo_pri0176F.1_g01660.1	1.51309	0.779371	1.94143	AT5G62520.1	SRO5	similar to RCD one 5	7e-76
Dlo_pri0178F.1_g01860.1	2.57678	3.11019	0.828494	AT3G51860.1	CAX3, ATHCX1, CAX1-LIKE, ATCAX3	cation exchanger 3	0
Dlo_pri0179F.1_g01230.1	3.2555	1.01501	3.20736	AT1G19530.1		unknown protein; FUNCTIONS IN: molecular function unknown; INVOLVED IN: N-terminal protein myristoylation, anaerobic respiration; LOCATED IN: cellular component unknown; EXPRESSED IN: leaf apex, inflorescence meristem, hypocotyl, root, flower; EXPRESSED DURING: petal differentiation and expansion stage; Has 47 Blast hits to 47 proteins in 13 species: Archae - 0; Bacteria - 0; Metazoa - 0; Fungi -…	3e-15
Dlo_pri0179F.1_g01510.1	5.89566	3.37939	1.74459	AT1G75400.1		RING/U-box superfamily protein	2e-64
Dlo_pri0182F.1_g01000.1	9.07154	10.2037	0.889042	AT2G36630.1		Sulfite exporter TauE/SafE family protein	0
Dlo_pri0183F.1_g01610.1	1.03578	0.423354	2.4466	AT4G27130.1		Translation initiation factor SUI1 family protein	9e-70
Dlo_pri0196F.1_g01570.1	2.91543	1.74663	1.66918	AT3G12830.1		SAUR-like auxin-responsive protein family	4e-39
Dlo_pri0200F.1_g00780.1	0.993355	1.47595	0.673028	AT1G23740.1		Oxidoreductase, zinc-binding dehydrogenase family protein	2e-61
Dlo_pri0202F.1_g00490.1	4.8895	2.59908	1.88124	AT2G03500.1		Homeodomain-like superfamily protein	6e-62
Dlo_pri0202F.1_g00940.1	2.26063	0.963685	2.34582	AT1G47480.1		alpha/beta-Hydrolases superfamily protein	2e-81
Dlo_pri0221F.1_g01190.1	10.0708	6.57035	1.53277	AT3G60640.1	ATG8G	Ubiquitin-like superfamily protein	7e-51
Dlo_pri0226F.1_g00890.1	8.00857	5.35137	1.49655	AT2G21950.1	SKIP6	SKP1 interacting partner 6	9e-96
Dlo_pri0234F.1_g01670.1	1.43928	0.913132	1.5762	AT3G12350.1		F-box family protein	1e-92
Dlo_pri0246F.1_g00130.1	15.5229	10.7936	1.43815	AT4G14090.1		UDP-Glycosyltransferase superfamily protein	5e-124
Dlo_pri0246F.1_g00190.1	60.7288	18.018	3.37045	AT4G14130.1	XTR7, XTH15	xyloglucan endotransglucosylase/hydrolase 15	1e-140
Dlo_pri0246F.1_g00210.1	36.0165	9.66548	3.7263	AT4G14130.1	XTR7, XTH15	xyloglucan endotransglucosylase/hydrolase 15	2e-152
Dlo_pri0292F.1_g00900.1	1.3743	0.338588	4.05892	AT1G78090.1	ATTPPB, TPPB	trehalose-6-phosphate phosphatase	2e-93
Dlo_pri0297F.1_g01150.1	13.3314	2.40667	5.53935	AT2G45650.1	AGL6	AGAMOUS-like 6	3e-42
Dlo_pri0305F.1_g00600.1	1.1191	0.391446	2.85889	AT3G62420.1	ATBZIP53, BZIP53	basic region/leucine zipper motif 53	2e-36
Dlo_pri0339F.1_g01460.1	0.760143	1.96951	0.385955	AT3G18430.2		Calcium-binding EF-hand family protein	1e-54
Dlo_pri0347F.1_g00880.1	1.2709	0.541336	2.3477	AT1G08830.2	CSD1	copper/zinc superoxide dismutase 1	4e-74
Dlo_pri0362F.1_g00490.1	10.5897	2.75441	3.84463	AT2G04240.2	XERICO	RING/U-box superfamily protein	8e-40
Dlo_pri0389F.1_g01180.1	1.92089	0.636125	3.01968	AT1G52140.1		unknown protein; BEST Arabidopsis thaliana protein match is: unknown protein (TAIR:AT3G16330.1); Has 114 Blast hits to 114 proteins in 15 species: Archae - 0; Bacteria - 0; Metazoa - 0; Fungi - 0; Plants - 114; Viruses - 0; Other Eukaryotes - 0 (source: NCBI BLink).	3e-17
Dlo_pri0390F.1_g01360.1	5.21174	2.87731	1.81132	AT4G28240.1		Wound-responsive family protein	4e-14
Dlo_pri0399F.1_g00440.1	2.52635	1.53518	1.64564	AT5G62350.1		Plant invertase/pectin methylesterase inhibitor superfamily protein	9e-50
Dlo_pri0455F.1_g00530.1	1.7277	0.994731	1.73685	AT5G17300.1	RVE1	Homeodomain-like superfamily protein	4e-58
Dlo_pri0458F.1_g00500.1	11.5355	7.01097	1.64535	AT1G61930.1		Protein of unknown function, DUF584	4e-37
Dlo_pri0462F.1_g00630.1	23.3477	8.2333	2.83577	AT5G60680.1		Protein of unknown function, DUF584	7e-38
Dlo_pri0497F.1_g00070.1	1.02562	0.184554	5.55727	AT4G11650.1	ATOSM34, OSM34	osmotin 34	4e-103
Dlo_pri0526F.1_g00180.1	0.568445	1.20306	0.472499	AT2G41190.1		Transmembrane amino acid transporter family protein	1e-38
Dlo_pri0526F.1_g00410.1	1.00008	0.315457	3.17026	AT3G57270.1	BG1	beta-1,3-glucanase 1	2e-136
Dlo_pri0547F.1_g00030.1	4.6245	0.286299	16.1527	AT1G30100.1	NCED5, ATNCED5	nine-cis-epoxycarotenoid dioxygenase 5	0
Dlo_pri0558F.1_g00150.1	3.37717	3.5568	0.949497	AT4G25650.1	ACD1-LIKE, PTC52, TIC55-IV	ACD1-like	1e-138
Dlo_pri0571F.1_g00390.1	6.63333	4.26525	1.5552	AT5G62100.2	ATBAG2, BAG2	BCL-2-associated athanogene 2	2e-68
Dlo_pri0573F.1_g00170.1	3.52115	4.25631	0.827278	AT1G17860.1		Kunitz family trypsin and protease inhibitor protein	2e-20
Dlo_pri0579F.1_g00570.1	5.12285	3.19897	1.60141	AT5G24310.1	ABIL3	ABL interactor-like protein 3	5e-82
Dlo_pri0648F.1_g00190.1	6.3212	3.82501	1.6526	AT2G42010.1	PLDBETA1, PLDBETA	phospholipase D beta 1	6e-154
Dlo_pri0653F.1_g00030.1	2.49396	1.42714	1.74752	AT4G03030.1		Galactose oxidase/kelch repeat superfamily protein	5e-28
Dlo_pri0772F.1_g00440.1	1.84373	1.29352	1.42536	AT1G11380.1		PLAC8 family protein	1e-50
Dlo_pri0772F.1_g00460.1	7.12025	4.30245	1.65493	AT1G11380.1		PLAC8 family protein	6e-27
Dlo_pri0799F.1_g00130.1	1.37644	0.407013	3.3818	AT3G22210.1		unknown protein; FUNCTIONS IN: molecular function unknown; INVOLVED IN: biological process unknown; LOCATED IN: endomembrane system; EXPRESSED IN: 21 plant structures; EXPRESSED DURING: 13 growth stages; Has 26 Blast hits to 26 proteins in 13 species: Archae - 0; Bacteria - 0; Metazoa - 0; Fungi - 0; Plants - 26; Viruses - 0; Other Eukaryotes - 0 (source: NCBI BLink).	6e-13
Dlo_pri0846F.1_g00050.1	1.26133	0.549503	2.2954	AT4G14540.1	NF-YB3	nuclear factor Y, subunit B3	2e-67
Dlo_pri0878F-2.1_g00050.1	1.62035	0.378806	4.27753	AT3G57040.1	ARR9, ATRR4	response regulator 9	4e-41
Dlo_pri0928F.1_g00060.1	6.08033	2.59948	2.33906	AT2G30360.1	CIPK11, PKS5, SIP4, SNRK3.22	SOS3-interacting protein 4	8e-39
Dlo_pri0938F.1_g00150.1	8.46115	4.70928	1.7967	AT2G36320.1		A20/AN1-like zinc finger family protein	6e-56
Dlo_pri0956F.1_g00080.1	1.73816	0.390357	4.45273	NA			0
Dlo_pri1018F.1_g00190.1	1.8557	2.28383	0.812535	AT2G27500.2		Glycosyl hydrolase superfamily protein	2e-180
Dlo_pri1029F.1_g00330.1	16.739	7.93136	2.11048	AT1G71695.1		Peroxidase superfamily protein	5e-27
Dlo_pri1103F.1_g00040.1	6.59556	3.87172	1.70352	AT3G07360.3	PUB9, ATPUB9	plant U-box 9	3e-64
Dlo_pri1106F.1_g00230.1	1.42543	0.233757	6.09794	AT5G41761.1		unknown protein; FUNCTIONS IN: molecular function unknown; INVOLVED IN: biological process unknown; LOCATED IN: cellular component unknown; BEST Arabidopsis thaliana protein match is: unknown protein (TAIR:AT3G55570.1); Has 30201 Blast hits to 17322 proteins in 780 species: Archae - 12; Bacteria - 1396; Metazoa - 17338; Fungi - 3422; Plants - 5037; Viruses - 0; Other Eukaryotes - 2996 (source: NC…	3e-20
Dlo_pri1394F.1_g00020.1	1.50245	0.746818	2.0118	AT3G16510.1		Calcium-dependent lipid-binding (CaLB domain) family protein	1e-22
Dlo_pri1544F.1_g00010.1	3.1378	4.19822	0.747411	ATCG01110.1	NDHH	NAD(P)H dehydrogenase subunit H	0
Dlo_pri1586F.1_g00010.1	1.05501	0.280058	3.7671	AT5G42680.2		Protein of unknown function, DUF617	2e-82
Dlo_pri1845F.1_g00020.1	4.59542	5.80678	0.791389	NA			0
Dlo_pri2006F.1_g00010.1	4.50004	6.10683	0.736886	NA			0
Dlo_pri2030F.1_g00010.1	3.31768	4.48185	0.740248	ATCG01110.1	NDHH	NAD(P)H dehydrogenase subunit H	0
Dlo_pri2594F.1_g00010.1	3.30961	4.16418	0.79478	ATCG01110.1	NDHH	NAD(P)H dehydrogenase subunit H	0
Dlo_pri3090F.1_g00010.1	0.892645	1.75335	0.509107	ATCG00540.1	PETA	photosynthetic electron transfer A	5e-82
Dlo_pri3095F.1_g00020.1	3.06735	4.87295	0.629465	ATCG00680.1	PSBB	photosystem II reaction center protein B	3e-38
Dlo_pri3172F.1_g00020.1	1.05215	1.72724	0.609154	ATCG00540.1	PETA	photosynthetic electron transfer A	5e-172
Dlo_alt1245F-001-01.1_g00060.1	6.29063	4.00732	1.56978	AT1G17100.1		SOUL heme-binding family protein	6e-89
Dlo_alt1233F-001-01.1_g00010.1	1.36533	0.513643	2.65813	AT1G13740.1	AFP2	ABI five binding protein 2	3e-36
Dlo_alt1050F-001-01.1_g00030.1	2.78971	0.863284	3.23151	AT3G12500.1	ATHCHIB, PR3, PR-3, CHI-B, B-CHI, HCHIB	basic chitinase	2e-112
Dlo_alt1038F-001-01.1_g00020.1	14.4429	17.6427	0.818633	NA			0
Dlo_alt1029F-001-01.1_g00040.1	19.4073	9.14472	2.12224	AT1G71695.1		Peroxidase superfamily protein	5e-27
Dlo_alt0990F-001-01.1_g00020.1	16.0369	4.65987	3.4415	AT3G12500.1	ATHCHIB, PR3, PR-3, CHI-B, B-CHI, HCHIB	basic chitinase	2e-120
Dlo_alt0379F-002-01.1_g00100.1	4.23699	2.71256	1.56199	AT5G13420.1		Aldolase-type TIM barrel family protein	0
Dlo_alt0373F-002-01.1_g00010.1	1.28239	0.679968	1.88595	AT3G50150.1		Plant protein of unknown function (DUF247)	9e-75
Dlo_alt0362F-006-01.1_g00010.1	10.2791	3.21651	3.19572	AT2G04240.2	XERICO	RING/U-box superfamily protein	8e-40
Dlo_alt0360F-001-01.1_g00010.1	6.83006	1.4155	4.82518	AT4G11650.1	ATOSM34, OSM34	osmotin 34	8e-103
Dlo_alt0347F-003-01.1_g00010.1	1.31626	0.625239	2.10522	AT1G08830.2	CSD1	copper/zinc superoxide dismutase 1	6e-71
Dlo_alt0297F-005-01.1_g00030.1	2.61989	0.604319	4.33528	AT2G45650.1	AGL6	AGAMOUS-like 6	7e-35
Dlo_alt0290F-003-01.1_g00080.1	6.5434	4.01075	1.63146	AT1G63690.2	ATSPPL2, SPPL2	SIGNAL PEPTIDE PEPTIDASE-LIKE 2	6e-38
Dlo_alt0284F-006-01.1_g00010.1	1.25462	1.68914	0.742753	AT4G19170.1	NCED4, CCD4	nine-cis-epoxycarotenoid dioxygenase 4	0
Dlo_alt0198F-002-01.1_g00100.1	1.71234	0.564483	3.03347	AT2G29490.1	ATGSTU1, GST19, GSTU1	glutathione S-transferase TAU 1	3e-46
Dlo_alt0193F-002-01.1_g00130.1	1.53167	0.838891	1.82583	AT5G45380.1	ATDUR3, DUR3	solute:sodium symporters;urea transmembrane transporters	0
Dlo_alt0134F-008-01.1_g00140.1	1.26752	0.611359	2.07328	AT3G47500.1	CDF3	cycling DOF factor 3	1e-93
Dlo_alt0098F-014-01.1_g00050.1	2.57791	0.786737	3.27672	AT3G10870.1	MES17, ATMES17	methyl esterase 17	6e-113
Dlo_alt0094F-014-01.1_g00070.1	1.77963	2.18548	0.814294	AT5G47240.1	atnudt8, NUDT8	nudix hydrolase homolog 8	2e-145
Dlo_alt0083F-010-01.1_g00020.1	3.25049	2.17676	1.49327	AT1G60140.1	ATTPS10, TPS10	trehalose phosphate synthase	1e-81
Dlo_alt0064F-015-01.1_g00030.1	1.68536	0.695843	2.42205	AT5G18130.1		unknown protein; BEST Arabidopsis thaliana protein match is: unknown protein (TAIR:AT3G03870.2); Has 1807 Blast hits to 1807 proteins in 277 species: Archae - 0; Bacteria - 0; Metazoa - 736; Fungi - 347; Plants - 385; Viruses - 0; Other Eukaryotes - 339 (source: NCBI BLink).	2e-37
Dlo_alt0059F-006-01.1_g00070.1	3.83927	1.16461	3.29662	AT1G68570.1		Major facilitator superfamily protein	0
Dlo_alt0055F-001-01.1_g00020.1	1.09919	0.426152	2.57934	AT3G63520.1	CCD1, ATCCD1, ATNCED1, NCED1	carotenoid cleavage dioxygenase 1	1e-28
Dlo_alt0045F-023-01.1_g00010.1	8.24866	3.75593	2.19617	AT1G23870.1	ATTPS9, TPS9	trehalose-phosphatase/synthase 9	2e-27
Dlo_alt0035F-027-01.1_g00090.1	1.12919	0.642343	1.75792	NA			0
Dlo_alt0028F-010-01.1_g00080.1	1.34971	0.368317	3.66454	AT5G23760.1		Copper transport protein family	7e-25
Dlo_alt0025F-030-01.1_g00010.1	7.38038	4.42235	1.66888	AT4G36790.1		Major facilitator superfamily protein	0
Dlo_alt0025F-023-01.1_g00010.1	2.68947	0.678638	3.96304	AT1G19640.1	JMT	jasmonic acid carboxyl methyltransferase	6e-104
Dlo_alt0015F-014-01.1_g00050.1	19.2364	10.3159	1.86473	AT4G02380.1	SAG21, AtLEA5	senescence-associated gene 21	5e-14
Dlo_alt0015F-009-01.1_g00090.1	1.88351	1.14496	1.64504	AT3G62260.1		Protein phosphatase 2C family protein	2e-138
Dlo_alt0013F-011-01.1_g00010.1	5.3113	1.96083	2.70871	AT1G64660.1	ATMGL, MGL	methionine gamma-lyase	0
Dlo_alt0010F-038-01.1_g00090.1	1.55855	0.601182	2.59248	AT1G55110.1	AtIDD7, IDD7	indeterminate(ID)-domain 7	5e-107
Dlo_alt0005F-008-01.1_g00140.1	1.10481	0.477544	2.31353	AT3G50150.1		Plant protein of unknown function (DUF247)	2e-36
Dlo_alt0005F-002-01.1_g00290.1	3.0354	1.87581	1.61818	AT3G51860.1	CAX3, ATHCX1, CAX1-LIKE, ATCAX3	cation exchanger 3	1e-161
Dlo_alt0005F-002-01.1_g00180.1	2.3952	1.55006	1.54523	AT3G51860.1	CAX3, ATHCX1, CAX1-LIKE, ATCAX3	cation exchanger 3	2e-154
Dlo_alt0004F-051-01.1_g00070.1	1.22842	0.471967	2.60276	AT1G22680.1		unknown protein; FUNCTIONS IN: molecular function unknown; INVOLVED IN: biological process unknown; LOCATED IN: chloroplast; CONTAINS InterPro DOMAIN/s: Protein of unknown function DUF688 (InterPro:IPR007789); BEST Arabidopsis thaliana protein match is: unknown protein (TAIR:AT1G71970.1); Has 44 Blast hits to 44 proteins in 8 species: Archae - 0; Bacteria - 0; Metazoa - 0; Fungi - 0; Plants - 44;…	3e-15
Dlo_alt0004F-049-01.1_g00050.1	6.28757	2.38644	2.6347	AT5G49120.1		Protein of unknown function (DUF581)	1e-21
Dlo_alt0004F-040-01.1_g00010.1	11.5528	7.69221	1.50188	AT4G09160.1		SEC14 cytosolic factor family protein / phosphoglyceride transfer family protein	3e-52
Dlo_alt0002F-032-01.1_g00120.1	1.14841	0.59317	1.93605	AT4G29190.1		Zinc finger C-x8-C-x5-C-x3-H type family protein	3e-114
Dlo_alt0001F-052-01.1_g00030.1	3.89427	2.38979	1.62954	AT2G01190.1		Octicosapeptide/Phox/Bem1p family protein	3e-49
Dlo_alt0000F-030-01.1_g00160.1	7.32774	4.78382	1.53177	AT1G68020.2	ATTPS6, TPS6	UDP-Glycosyltransferase / trehalose-phosphatase family protein	0

## Sheet: Others
Gene	RPKM_F	RPKM_M	Female/Make	Annotation	Description		e-value
Dlo_alt0032F-010-01.1_g00090.1	0.915148	1.41315	0.647596	AT5G54980.1	0	Uncharacterised protein family (UPF0497)	2e-22
Dlo_alt0261F-004-01.1_g00020.1	0.85774	2.85273	0.300674	NA	0	0	0
Dlo_alt0557F-001-01.1_g00100.1	3.96297	1.57859	2.51046	AT4G10265.1	0	Wound-responsive family protein	3e-20
Dlo_alt0557F-001-01.1_g00180.1	1.19674	0.40166	2.97949	NA	0	0	0
Dlo_alt0646F-001-01.1_g00010.1	0.556549	1.12529	0.494584	AT4G00870.1	0	basic helix-loop-helix (bHLH) DNA-binding superfamily protein	2e-52
Dlo_pri0000F.1_g05240.1	1.09396	0.481651	2.27126	AT3G02550.1	LBD41	LOB domain-containing protein 41	2e-72
Dlo_pri0000F.1_g05250.1	1.07155	0.384284	2.78843	AT3G02550.1	LBD41	LOB domain-containing protein 41	2e-74
Dlo_pri0016F.1_g01290.1	2.8223	4.73826	0.59564	AT5G16080.1	AtCXE17, CXE17	carboxyesterase 17	5e-45
Dlo_pri0045F.1_g04040.1	2.81292	1.80859	1.55531	AT4G16260.1	0	Glycosyl hydrolase superfamily protein	2e-80
Dlo_pri0127F.1_g00760.1	1.38196	2.56585	0.538598	AT1G27730.1	STZ, ZAT10	salt tolerance zinc finger	2e-50
Dlo_pri0215F.1_g01020.1	1.74465	0.895654	1.94791	AT3G17390.1	MTO3, SAMS3, MAT4	S-adenosylmethionine synthetase family protein	3e-100
Dlo_pri0292F.1_g00800.1	0.938611	1.29454	0.725052	AT1G78140.1	0	S-adenosyl-L-methionine-dependent methyltransferases superfamily protein	8e-114
Dlo_pri0339F.1_g00030.1	1.69374	1.05215	1.60979	AT5G25280.2	0	serine-rich protein-related	3e-44
Dlo_pri0646F.1_g00420.1	0.631046	1.34559	0.468975	AT4G00870.1	0	basic helix-loop-helix (bHLH) DNA-binding superfamily protein	2e-52
Dlo_pri0842F.1_g00080.1	1.71922	0.952938	1.80413	AT5G25280.2	0	serine-rich protein-related	7e-46
Dlo_pri2025F.1_g00030.1	1.16411	0.339665	3.42724	AT4G10265.1	0	Wound-responsive family protein	8e-23
