# Supplementary material for: Gene networks orchestrated by MeGI: a single‐factor mechanism underlying sex determination in persimmon
Source: Plant J. 2019 Feb 14;98(1):97–111. doi: 10.1111/tpj.14202 (PMC6850717; doi:10.1111/tpj.14202)
Supplement: Supplementary file 5 — Dataset S3. List of DEGs in the MeGI‐OX and control in Arabidopsis. [file TPJ-98-97-s005.xlsx]

## Sheet: 35S-MeGI vs Cont Arabidopsis
Gene ID	MeGI-OX			Control		MeGIOX/Cont	T-test p-value
	Ave. RPKM in MeGI-OX	SE		Ave. RPKM in Cont.	SE
AT3G56250.1	1.40222	0.0652884		5.84135	0.0313817	0.240051	2.3017e-05
AT3G58790.1	28.887	0.171011		15.9979	0.124267	1.80567	8.42798e-05
AT3G54000.3	5.49322	0.0777319		2.15762	0.0307518	2.54596	0.000103253
AT2G33620.1	27.5273	0.255275		17.1556	0.118598	1.60457	0.000106439
AT1G09840.3	4.34622	0.102566		7.99897	0.0621334	0.543347	0.000256391
AT2G21600.1	51.4315	0.593955		71.6222	0.346458	0.718094	0.000258134
AT1G26960.1	13.0439	0.324454		21.8393	0.155649	0.597266	0.000358238
AT1G02910.1	33.6757	0.449352		21.1023	0.269837	1.59583	0.000498375
AT2G01930.2	15.9879	0.275348		6.73592	0.0596138	2.37352	0.000589397
AT3G07200.2	11.0051	0.203912		6.47287	0.0922553	1.70019	0.000636004
AT3G06500.1	112.221	0.510577		80.2527	0.469465	1.39835	0.000668763
AT1G76140.2	33.8697	0.436615		47.3623	0.311927	0.71512	0.000791495
AT2G28720.1	49.0016	1.14704		74.7799	0.650826	0.655278	0.000800913
AT5G59490.1	1.147	0.160372		4.57829	0.0903656	0.25053	0.000909477
AT3G33530.2	21.3415	0.31288		29.1013	0.207704	0.733353	0.00102023
AT3G62920.1	7.82454	0.316875		0.894571	0.0909955	8.74669	0.00110375
AT3G52220.1	46.8778	0.689517		61.2026	0.405442	0.765944	0.00110417
AT2G37920.1	20.7475	0.377075		11.9457	0.0891058	1.73681	0.00123968
AT1G79800.1	4.58278	0.184225		9.52507	0.0320116	0.481129	0.00126885
AT3G43960.1	41.8473	0.769697		23.8915	0.178212	1.75156	0.00127497
AT1G12830.1	43.7226	0.608793		54.2558	0.264168	0.80586	0.00133006
AT2G35020.1	44.1651	0.368239		35.6796	0.249164	1.23783	0.00134977
AT1G50500.1	32.5593	0.484652		23.8915	0.178212	1.3628	0.00135381
AT4G10000.1	3.57533	0.113472		5.84135	0.0313817	0.612073	0.00146727
AT3G53065.1	0.631337	0.0878265		2.15762	0.0307518	0.292607	0.00154637
AT4G14510.1	26.5676	0.949115		42.5731	0.326931	0.624046	0.00171012
AT1G16460.1	11.5021	0.329586		6.10439	0.120487	1.88423	0.0017385
AT3G12700.1	12.8073	0.270452		19.9447	0.0269724	0.642141	0.00181274
AT1G53345.1	8.55289	0.291176		3.94677	0.151239	2.16706	0.00190296
AT5G36960.1	0.139549	0.113942		2.15762	0.0307518	0.0646774	0.00204691
AT2G27110.2	12.9961	0.524814		21.8393	0.155649	0.59508	0.00206028
AT1G20910.1	20.0311	0.487089		11.5773	0.301849	1.73021	0.00214975
AT2G46640.2	2.31266	0.0904562		0.631526	0.0608736	3.66201	0.00236386
AT1G71820.1	32.5048	0.240697		35.9426	0.0972945	0.904353	0.00236693
AT4G16940.1	4.58278	0.184225		1.26305	0.121747	3.62834	0.00240332
AT5G33300.1	15.7938	0.567882		7.73593	0.214003	2.04162	0.00252003
AT2G34090.2	7.82454	0.316875		3.42068	0.152499	2.28742	0.00257919
AT3G02750.1	19.1445	0.341968		14.4718	0.154389	1.32288	0.00263846
AT1G52400.3	1335.52	28.2409		891.036	7.68641	1.49884	0.00271901
AT1G16460.3	8.71631	0.202866		11.6827	0.0627633	0.746088	0.00282638
AT3G04960.4	18.3192	0.25958		14.4718	0.154389	1.26585	0.0029934
AT3G51640.1	35.3212	0.94288		47.7829	0.356423	0.739201	0.00306244
AT4G08510.1	22.4647	0.403181		27.6806	0.18703	0.811566	0.00311599
AT4G12870.1	111.178	3.74011		53.1504	0.902396	2.09177	0.00322073
AT4G00420.3	4.23054	0.183435		1.26305	0.121747	3.34946	0.00327181
AT2G27290.1	26.3377	0.201139		20.3132	0.18577	1.29658	0.00333416
AT2G47940.1	68.6007	1.4864		89.1985	0.44049	0.769079	0.00340474
AT5G04410.1	103.893	0.778745		118.774	0.0708388	0.874712	0.00362001
AT3G45390.1	0.139549	0.113942		4.94677	0.122377	0.0282102	0.00367708
AT4G13730.2	5.72978	0.269107		11.0512	0.00188969	0.518478	0.00381135
AT1G29850.2	21.7124	0.32205		15.8925	0.240345	1.36621	0.00386543
AT1G75140.1	47.5159	0.59792		36.0481	0.461906	1.31812	0.00387267
AT5G36230.1	246.476	3.5071		204.604	1.54492	1.20465	0.00387899
AT3G08790.1	2.67011	0.487181		8.52506	0.241605	0.313207	0.00402807
AT1G76100.1	85.6057	1.63614		62.9385	1.02225	1.36015	0.00413263
AT1G63210.1	1.24401	0.361719		5.5783	0.183251	0.223009	0.00414878
AT2G28740.1	89.8668	1.1055		72.3592	0.771944	1.24195	0.00416121
AT2G33510.1	5.33501	0.441346		16.1555	0.392214	0.330228	0.00423358
AT5G10780.2	39.1772	1.25687		23.523	0.390954	1.66548	0.00426166
AT3G27930.1	11.3081	0.511171		17.261	0.246014	0.655123	0.00430836
AT3G04340.1	122.813	0.51364		131.982	0.0381974	0.930523	0.00432286
AT5G42880.1	11.8237	0.659427		19.5762	0.239715	0.603984	0.00434175
AT2G21300.2	52.4135	0.992934		63.9918	0.497067	0.819067	0.00443407
AT3G45740.1	24.0967	0.884398		13.9979	0.422966	1.72145	0.0045408
AT2G24630.1	19.0304	1.11368		35.9948	0.783798	0.528698	0.0047434
AT4G25170.2	30.2108	0.541684		23.8915	0.178212	1.2645	0.00479921
AT3G05530.1	221.1	4.1864		174.397	1.97545	1.2678	0.00481703
AT1G65190.1	3.08354	0.120608		1.5261	0.0301219	2.02054	0.00483544
AT4G11830.1	53.4889	0.43681		46.2569	0.326301	1.15635	0.00483582
AT5G39860.1	2.33132	0.394282		8.89354	0.0288621	0.262136	0.004995
AT4G31350.2	9.78496	0.562509		15.8925	0.240345	0.615696	0.00507852
AT2G02790.1	57.5747	0.900443		46.8884	0.265428	1.22791	0.0050791
AT4G20460.1	19.8117	1.23899		37.2057	0.219042	0.532491	0.00526901
AT2G17280.1	15.1625	0.651793		22.4708	0.216522	0.674764	0.00528378
AT1G75780.1	35.769	0.929884		22.3654	0.14809	1.5993	0.00529528
AT3G19210.1	2.45221	0.199249		4.57829	0.0903656	0.535616	0.00537926
AT1G51170.1	20.0736	0.249001		16.261	0.0276023	1.23447	0.0054222
AT3G57300.1	63.6343	2.25032		88.6202	0.744341	0.718057	0.00544101
AT5G25390.1	7.55065	0.27153		4.57829	0.0903656	1.64923	0.00562011
AT5G05170.1	271.635	3.45646		308.697	1.75422	0.87994	0.00572288
AT1G22280.2	7.52678	0.170973		5.20982	0.029492	1.44473	0.00578406
AT3G22000.1	4.8992	0.609508		14.1034	0.058354	0.347378	0.0057987
AT5G66490.1	6.02754	0.147449		3.68372	0.000629896	1.63626	0.00588271
AT2G26310.3	2.68877	0.161392		0.894571	0.0909955	3.00565	0.00601963
AT1G03540.1	2.19698	0.330957		7.36744	0.00125979	0.298202	0.00608852
AT1G67940.1	6.89544	0.0939546		4.57829	0.0903656	1.50612	0.00611347
AT5G50960.1	39.448	0.668591		32.6274	0.309407	1.20905	0.00616105
AT4G33000.1	4.58278	0.184225		6.47287	0.0922553	0.707998	0.00640526
AT3G45900.1	29.125	1.23453		16.1555	0.392214	1.80279	0.00649498
AT3G02060.1	23.5758	0.376111		19.6817	0.124897	1.19786	0.00651622
AT4G29660.1	8.47975	0.331673		4.31525	0.0615035	1.96507	0.00654371
AT5G35620.2	22.5684	0.533436		17.261	0.246014	1.30748	0.00660513
AT2G14120.1	22.3251	0.490093		29.5752	0.369651	0.754859	0.00665257
AT2G38290.2	11.5752	0.545302		4.57829	0.0903656	2.52829	0.00667043
AT1G14870.1	8.69765	0.424981		3.0522	0.0602437	2.84964	0.00668098
AT2G31750.1	16.5528	0.640733		24.523	0.117338	0.67499	0.00673423
AT2G32415.2	9.4872	0.228941		12.5773	0.0282322	0.754313	0.00681494
AT5G21060.2	8.03722	0.497142		12.9457	0.184511	0.620839	0.00688856
AT2G42370.1	6.77455	0.361028		2.78915	0.0916254	2.42889	0.00695088
AT5G15090.1	69.2014	2.03243		49.4667	0.903026	1.39895	0.0069905
AT2G41430.1	88.5497	1.24906		75.9375	0.407962	1.16609	0.00704408
AT3G05940.1	13.2073	0.755124		20.4708	0.330711	0.645177	0.00715828
AT1G13580.2	2.27012	0.274618		5.5783	0.183251	0.406956	0.00734408
AT1G62720.1	4.6798	0.45148		0.368481	0.212743	12.7002	0.00750083
AT3G18850.5	25.7422	0.823694		17.0501	0.48321	1.5098	0.00753878
AT1G29850.1	26.6661	0.864343		18.524	0.367761	1.43954	0.00756981
AT4G15820.1	12.9655	0.413152		17.524	0.094145	0.73987	0.00758852
AT5G37290.2	2.944	0.0530626		3.68372	0.000629896	0.79919	0.00761688
AT5G05410.2	3.69622	0.283287		6.47287	0.0922553	0.571033	0.00762602
AT3G22220.1	20.2863	0.624433		27.2067	0.390325	0.745637	0.00764272
AT2G18040.1	46.5218	2.19011		25.4697	1.08943	1.82655	0.00766227
AT3G56430.1	15.3938	0.49155		27.1545	0.490768	0.566898	0.00771429
AT3G51040.3	7.94543	0.178083		5.84135	0.0313817	1.3602	0.00771965
AT1G52400.1	1311.94	39.877		869.88	8.66227	1.50819	0.00777802
AT4G18010.1	10.9081	0.39928		6.99896	0.211483	1.55853	0.00780577
AT4G24800.3	38.2533	0.344324		43.2047	0.266058	0.885397	0.00783336
AT3G08950.1	13.0066	0.998992		3.57829	0.363982	3.63486	0.00785199
AT1G69580.1	13.0387	0.307699		8.52506	0.241605	1.52945	0.0079508
AT5G19440.1	57.9306	1.31959		70.4114	0.656382	0.822745	0.00802162
AT2G41000.1	4.06712	0.303598		1.26305	0.121747	3.22007	0.00803881
AT5G23260.3	2.03356	0.151799		0.631526	0.0608736	3.22007	0.00803881
AT5G43880.1	48.336	1.45947		33.0481	0.358943	1.4626	0.00808195
AT4G18905.2	19.2057	0.343712		22.3654	0.14809	0.858727	0.00811009
AT3G17240.3	26.1303	0.739449		33.9426	0.449938	0.769836	0.00815176
AT5G57170.2	4.97755	0.177896		7.36744	0.00125979	0.675615	0.00820413
AT1G53520.1	18.5132	0.279039		22.4708	0.216522	0.823878	0.00823251
AT4G09000.1	124.669	3.00903		96.2496	1.53307	1.29526	0.00824715
AT1G62180.2	12.0416	0.864918		21.8393	0.155649	0.551375	0.00836833
AT1G33790.2	4.42457	0.511717		9.78811	0.119858	0.452035	0.00837803
AT5G05180.1	14.6468	0.57289		20.8393	0.117968	0.702848	0.0085507
AT3G05510.2	2.87086	0.538559		7.73593	0.214003	0.371107	0.00855975
AT3G29075.1	61.1978	2.74079		85.6734	1.1692	0.714314	0.00878389
AT5G22090.2	16.7894	0.797145		6.89353	0.576095	2.43552	0.00881726
AT1G71430.1	15.7036	0.517988		10.5251	0.305628	1.49201	0.00886342
AT5G03520.2	18.355	0.619084		27.1545	0.490768	0.675946	0.00889846
AT1G78770.1	20.608	0.371438		23.9969	0.1864	0.858776	0.00895366
AT3G46300.1	0.394773	0.180733		2.42067	0.121117	0.163084	0.0089975
AT3G15690.2	17.6267	0.379242		13.8403	0.0935151	1.27357	0.00903826
AT1G58235.1	5.09844	0.257198		2.78915	0.0916254	1.82796	0.00907235
AT2G25880.2	10.9081	0.39928		6.36744	0.272357	1.7131	0.00914148
AT3G22180.1	18.452	0.875505		7.36744	0.00125979	2.50453	0.00922817
AT4G28210.1	19.3505	0.509719		23.8915	0.178212	0.809934	0.00935396
AT2G28110.1	0.612677	0.343801		4.31525	0.0615035	0.14198	0.00938249
AT1G23360.3	3.95145	0.126021		5.20982	0.029492	0.758461	0.00938865
AT4G31720.1	13.767	0.499991		7.99897	0.0621334	1.7211	0.00943367
AT2G35605.1	28.9362	1.06339		18.9447	0.300589	1.52741	0.00943629
AT3G08800.1	10.2767	0.430738		6.20983	0.244124	1.65492	0.00960609
AT5G65687.1	13.4931	0.58578		20.5762	0.0339012	0.655762	0.00973339
AT2G24600.1	2.45221	0.199249		0	0	#DIV/0!	0.00975831
AT3G58430.1	3.69622	0.283287		1.26305	0.121747	2.92642	0.00979201
AT2G04865.1	57.1919	1.14405		67.044	0.436824	0.85305	0.00985254
AT1G23440.1	15.8483	0.239211		12.8403	0.180101	1.23426	0.00986235
AT5G47435.2	21.0982	1.31093		32.7328	0.674019	0.644559	0.00992409
AT1G32370.4	2.80445	0.130577		1.5261	0.0301219	1.83766	0.00993062
AT5G07960.1	23.1437	0.698882		16.524	0.179471	1.40061	0.00994033
AT3G60810.2	11.3573	0.420616		6.73592	0.0596138	1.68609	0.00999148
AT4G34460.1	19.7401	0.543219		15.1034	0.215262	1.307	0.00999673
AT1G56300.1	57.8471	1.43471		71.6222	0.346458	0.807669	0.0100632
AT1G70480.2	13.1409	0.46279		17.261	0.246014	0.761305	0.0102461
AT5G61880.1	7.73947	0.596348		2.68371	0.272987	2.88386	0.0103294
AT5G66870.1	1.67611	0.580525		7.47288	0.365872	0.224292	0.0103457
AT1G52400.2	977.253	37.3151		656.854	12.8915	1.48778	0.0103701
AT4G22890.2	33.2586	1.51237		20.4186	0.550382	1.62884	0.0104188
AT3G05345.1	14.3625	0.780673		6.10439	0.120487	2.35282	0.0104688
AT4G34240.2	21.4333	0.548436		15.3664	0.0633932	1.39482	0.0105052
AT4G32980.1	16.2804	0.638309		22.3654	0.14809	0.727929	0.0105217
AT2G05210.3	10.7447	0.615416		15.8925	0.240345	0.676083	0.0105917
AT1G79830.2	41.6876	1.24878		52.3091	0.434304	0.796947	0.0105926
AT2G46370.4	24.2855	0.260083		30.4698	0.278656	0.797036	0.0106039
AT1G06760.1	276.315	1.92967		238.443	1.89412	1.15883	0.0106255
AT5G56460.1	14.1297	0.968359		5.36743	0.545973	2.63248	0.01071
AT3G07720.1	22.0595	1.13751		35.3111	0.0364208	0.624717	0.0107514
AT3G06680.1	13.3603	0.539521		21.3132	0.459387	0.626855	0.0108446
AT2G27110.1	9.04989	0.371948		13.2088	0.0326415	0.685141	0.0108761
AT2G22540.1	6.95663	0.52297		13.9979	0.422966	0.496976	0.0109176
AT4G00710.1	55.6963	1.89184		37.4155	1.17853	1.48859	0.0109838
AT1G75390.2	4.44845	0.619637		12.4197	0.488249	0.358178	0.0110188
AT5G61770.1	10.9812	0.537087		15.9979	0.124267	0.686415	0.0110509
AT1G71970.1	20.152	0.489457		25.7861	0.00440927	0.781508	0.0111223
AT2G02870.1	11.2842	0.266718		13.4718	0.119228	0.837614	0.0112221
AT4G20910.2	11.2842	0.266718		13.4718	0.119228	0.837614	0.0112221
AT5G06060.1	54.4404	0.762376		46.6253	0.113559	1.16761	0.0113546
AT2G19620.2	7.60663	0.839522		15.1034	0.215262	0.503638	0.0114523
AT3G01670.1	8.94615	1.32195		20.7871	0.763125	0.43037	0.011487
AT3G11800.1	45.4211	0.950489		53.2036	0.343309	0.853722	0.0115023
AT4G19010.1	7.73795	1.1053		17.998	0.6715	0.429935	0.0115581
AT3G03060.1	22.6878	1.33011		10.5251	0.305628	2.15559	0.0116604
AT1G64090.1	53.8546	1.46294		38.1003	0.128046	1.4135	0.0117394
AT2G30870.1	79.4818	3.09547		54.1515	1.49802	1.46777	0.0117763
AT4G31380.1	0.236564	0.193154		2.15762	0.0307518	0.109641	0.0117882
AT5G30500.1	0.236564	0.193154		2.15762	0.0307518	0.109641	0.0117882
AT1G78020.1	138.708	2.79866		113.775	0.687877	1.21915	0.0118511
AT5G16520.1	12.7461	0.642996		18.0501	0.209593	0.706151	0.0118802
AT5G02600.2	3.67235	0.319336		0.631526	0.0608736	5.81503	0.0118891
AT3G54960.1	25.184	1.03091		15.8925	0.240345	1.58465	0.0119435
AT4G13010.1	52.7352	0.791742		28.523	0.977128	1.84886	0.0120591
AT1G15550.1	4.34622	0.102566		2.78915	0.0916254	1.55826	0.0123011
AT3G57610.1	71.1409	1.52381		54.9395	1.08439	1.2949	0.0123875
AT5G49020.2	22.7744	1.02264		14.6295	0.362092	1.55675	0.0124719
AT1G11740.1	4.20667	0.195865		2.42067	0.121117	1.73781	0.0126152
AT1G54390.5	5.985	0.229945		1.15762	0.242865	5.17011	0.0126172
AT1G74580.1	6.67604	1.0412		15.261	0.301219	0.437458	0.0128035
AT3G58130.1	5.59023	0.334865		2.15762	0.0307518	2.59092	0.0128725
AT4G14103.2	2.45221	0.199249		0.894571	0.0909955	2.74121	0.0129185
AT5G61320.1	5.81485	0.539572		11.1566	0.366502	0.521203	0.0129276
AT1G07000.1	12.7715	0.949811		5.31526	0.33512	2.4028	0.0129707
AT2G30120.2	5.31635	0.779611		11.7881	0.427375	0.450992	0.0129898
AT4G27980.1	15.1386	0.410434		19.0501	0.0640231	0.794673	0.0130202
AT5G07790.2	4.82456	0.787811		12.3142	0.123637	0.391788	0.0130569
AT5G17710.1	35.7316	1.62423		22.786	0.81644	1.56814	0.0130828
AT4G25580.1	0.910436	0.141669		2.15762	0.0307518	0.421962	0.0131722
AT4G16370.1	38.9204	0.754365		51.3612	0.720405	0.757778	0.0134885
AT4G34840.1	8.6193	0.43698		4.68373	0.274246	1.84026	0.0134914
AT5G66060.1	24.6922	1.03091		16.4186	0.544083	1.50392	0.0135392
AT1G49300.1	24.9848	1.01442		15.8403	0.640748	1.57729	0.0136639
AT4G26000.1	34.0026	1.40792		45.8362	0.342049	0.741828	0.0136824
AT4G23900.1	7.34469	0.638673		12.2088	0.240975	0.601591	0.0137247
AT5G02450.1	225.932	6.22323		279.491	3.72411	0.80837	0.0137327
AT1G29350.1	153.585	1.75768		167.346	0.882869	0.917773	0.0137379
AT1G80170.1	7.26634	0.509742		11.3142	0.149979	0.642231	0.0138947
AT2G44440.1	18.8005	1.38999		29.3122	0.52152	0.64139	0.0140032
AT5G15780.1	417.093	24.088		605.968	7.34017	0.688307	0.0140393
AT1G66400.1	8.61258	0.830373		2.26306	0.395364	3.80572	0.0140463
AT4G19670.2	11.3491	1.23607		23.3654	0.125527	0.485723	0.0140847
AT3G22890.1	118.625	4.67225		83.3039	1.71758	1.42401	0.0140985
AT4G08874.1	0.139549	0.113942		2.42067	0.121117	0.0576491	0.0141458
AT4G26710.1	15.8244	0.312778		13.4718	0.119228	1.17463	0.0141501
AT1G28440.1	108.161	3.8926		137.351	1.54263	0.787481	0.0141739
AT1G71050.1	16.1595	0.991075		7.73593	0.214003	2.08889	0.0143055
AT1G63770.5	48.583	1.20482		57.5711	0.476281	0.843879	0.0143749
AT1G67060.1	77.2857	2.23727		56.8874	0.343938	1.35857	0.0143828
AT1G14740.1	129.945	0.535718		112.249	0.717999	1.15765	0.014454
AT1G69770.1	93.7571	2.28591		66.8342	1.8344	1.40283	0.0144767
AT1G33420.1	23.399	0.491694		19.4186	0.276766	1.20498	0.0144988
AT5G42890.1	43.1114	2.16332		63.1494	0.29303	0.68269	0.0145159
AT1G24360.1	162.543	3.31205		136.246	0.904399	1.19301	0.0145528
AT1G19870.1	149.783	1.40387		166.084	1.12218	0.901854	0.0147585
AT2G22300.1	39.9107	2.27963		22.9447	0.793877	1.73943	0.0149735
AT4G19090.1	4.06712	0.303598		8.36745	0.274876	0.486064	0.0150256
AT2G19730.2	77.4715	1.93083		63.307	0.809511	1.22374	0.0150276
AT1G13910.1	11.5223	1.5287		24.2078	0.915624	0.475973	0.0151724
AT5G23800.1	3.05967	0.323133		7.89353	0.302478	0.387617	0.0152317
AT5G41240.1	20.0856	1.14893		30.7328	0.126786	0.653554	0.0152723
AT1G19680.1	50.1651	2.46743		28.7328	0.420446	1.74592	0.015317
AT5G44450.1	17.6028	0.402131		12.6827	0.33638	1.38794	0.015399
AT1G79530.1	77.4379	2.34644		59.8874	1.16479	1.29306	0.015408
AT4G36480.1	16.061	0.462332		10.9457	0.362722	1.46733	0.0154858
AT1G76660.1	40.3682	2.68884		61.57	1.50861	0.655647	0.0154927
AT3G01090.1	21.9236	0.932853		28.7328	0.420446	0.763016	0.015502
AT3G19790.1	13.4521	0.789787		5.84135	0.0313817	2.30291	0.0155376
AT4G38740.1	182.545	4.99791		145.298	2.48585	1.25635	0.0155887
AT4G22740.2	19.2095	1.57025		30.785	0.754307	0.623988	0.015624
AT3G08660.1	0	0		2.15762	0.0307518	0	0.0157126
AT2G04390.1	109.496	3.25755		85.83	1.47408	1.27574	0.0157269
AT1G72390.1	65.3246	2.45888		47.3101	1.19302	1.38077	0.0160065
AT5G61210.1	73.3468	3.42071		48.2047	1.10202	1.52157	0.0160113
AT2G27530.1	193.607	2.43329		176.239	0.911732	1.09854	0.0163068
AT1G54150.1	19.5684	0.799505		25.26	0.308148	0.774681	0.0163303
AT5G27970.2	38.0473	1.69124		25.9969	0.733633	1.46353	0.0163508
AT1G50030.2	55.524	1.9407		72.5168	0.255463	0.76567	0.0164477
AT1G03180.2	1.93655	0.216525		3.94677	0.151239	0.490666	0.0164762
AT2G17300.1	7.88573	0.906323		14.8925	0.513961	0.52951	0.0166253
AT1G10410.1	54.7702	0.821342		48.8884	0.281805	1.12031	0.0166258
AT5G16290.1	33.81	0.476225		37.2057	0.219042	0.908733	0.0166714
AT4G38640.1	38.466	0.605066		34.1535	0.279285	1.12627	0.0167208
AT2G03050.1	11.0238	0.5486		6.84135	0.304998	1.61134	0.0167359
AT5G55600.1	14.9752	0.463453		20.6817	0.398513	0.724081	0.0167758
AT3G05165.3	4.77681	0.71995		9.89355	0.244754	0.482821	0.017013
AT5G40370.1	24.7296	0.874005		42.9938	0.995281	0.575189	0.017035
AT1G67920.1	2.05222	0.416882		7.26201	0.363352	0.282597	0.0170573
AT3G27530.1	83.7102	1.63232		70.9375	0.96012	1.18006	0.0171479
AT5G50630.1	15.411	0.662473		10.6827	0.210853	1.44262	0.017332
AT3G11490.1	19.2229	0.848788		25.9437	0.512072	0.740948	0.0174405
AT5G17270.1	33.1922	1.29015		44.8362	0.0684324	0.740298	0.0174749
AT3G17630.1	16.7618	1.91244		31.7328	0.400403	0.528215	0.017486
AT1G28530.2	7.285	0.777329		12.6827	0.33638	0.574404	0.0175148
AT4G24550.1	18.9132	0.551168		15.1034	0.215262	1.25225	0.0176168
AT2G38480.1	2.61563	0.65659		7.63049	0.150609	0.342787	0.0176294
AT3G21960.1	0.491787	0.201204		2.15762	0.0307518	0.22793	0.0176649
AT2G17780.3	4.04846	0.39196		1.26305	0.121747	3.2053	0.0177299
AT4G36870.2	10.4096	0.698075		15.9979	0.124267	0.650682	0.0179275
AT2G31300.1	10.5185	0.599535		6.36744	0.272357	1.65192	0.0179472
AT5G06690.1	19.352	1.12625		29.4698	0.00503917	0.656674	0.0180804
AT2G30370.2	7.13872	0.925748		13.7349	0.271097	0.519751	0.0181544
AT2G02710.3	10.7976	0.797074		17.524	0.094145	0.616161	0.0182189
AT1G27920.1	16.0901	0.971073		23.2599	0.239085	0.691751	0.0183379
AT3G49370.1	1.03133	0.425312		3.94677	0.151239	0.261309	0.0183603
AT2G27880.1	78.1013	3.66276		48.046	0.508292	1.62555	0.0185404
AT2G07779.1	3.05967	0.323133		0.368481	0.212743	8.30346	0.0185606
AT1G13860.3	8.47453	0.67463		3.42068	0.152499	2.47744	0.0185618
AT3G61560.1	11.9513	0.64155		16.524	0.179471	0.723271	0.0185863
AT5G64520.2	1.04998	0.255336		2.78915	0.0916254	0.376453	0.0186129
AT3G21810.1	19.9513	1.15791		11.5773	0.301849	1.72331	0.0186554
AT4G34920.1	49.8628	1.30032		59.045	0.37469	0.844489	0.0187108
AT3G24030.1	17.7714	1.00635		10.9457	0.362722	1.62359	0.0187923
AT3G16270.1	44.7084	2.06444		62.4135	1.40828	0.716326	0.0188533
AT3G08720.1	10.1663	0.881483		3.52611	0.517111	2.88314	0.0188846
AT3G02260.1	265.42	1.90301		304.224	2.2092	0.872449	0.0190746
AT1G15280.1	35.3503	0.957079		43.3101	0.0985543	0.816214	0.0192646
AT4G37660.1	15.6901	0.591357		11.5773	0.301849	1.35525	0.0192791
AT5G54080.1	19.6684	1.36337		10.3142	0.423596	1.90693	0.0193296
AT3G05420.1	44.5002	1.38606		34.8905	0.704771	1.27543	0.0193686
AT1G24160.2	49.8218	1.59277		36.5742	0.158168	1.36221	0.0193749
AT1G28490.1	21.1968	0.498651		15.4719	0.428005	1.37002	0.0194273
AT1G14590.1	9.85809	0.36422		12.3142	0.123637	0.800546	0.0194417
AT1G77060.1	36.9175	0.717609		32.1535	0.267947	1.14816	0.0196993
AT3G27740.1	63.0746	1.7331		49.7308	1.0719	1.26832	0.0197443
AT2G39280.1	26.3445	1.36359		15.8925	0.240345	1.65767	0.0197577
AT2G33490.1	32.2772	2.05994		17.4708	1.15156	1.8475	0.0197701
AT1G66510.2	3.08354	0.120608		1.26305	0.121747	2.44134	0.0198565
AT2G17470.1	2.46415	0.809185		8.10441	0.426745	0.304051	0.01986
AT5G63060.1	6.14321	0.308346		8.26202	0.0897357	0.743549	0.0198801
AT1G77630.1	45.3323	2.00423		26.8904	1.48416	1.68582	0.0199639
AT3G06700.3	52.6367	1.99036		38.6796	1.07001	1.36084	0.0200077
AT5G19450.1	43.0525	1.47317		30.6807	1.00788	1.40324	0.0200265
AT4G02080.1	69.1313	0.736463		64.0439	0.384026	1.07944	0.0200851
AT4G02720.1	54.777	1.57945		65.4646	0.778759	0.836742	0.0201111
AT5G51340.1	36.213	1.3105		26.1545	0.217152	1.38458	0.0201576
AT1G16020.2	11.3267	0.621797		6.47287	0.0922553	1.74988	0.0201697
AT3G16470.3	124.513	5.96786		75.6745	0.559831	1.64538	0.0201828
AT1G28100.3	1.67611	0.580525		5.5783	0.183251	0.300469	0.0201845
AT5G49680.2	10.7327	1.19486		19.5762	0.239715	0.548252	0.0201938
AT4G28700.1	7.70365	0.663712		12.0512	0.275506	0.639244	0.0203083
AT5G12440.2	20.7356	1.11707		29.6806	0.734263	0.698623	0.0204391
AT5G41010.1	3.15668	0.439132		0.263045	0.151869	12.0005	0.0204775
AT2G35650.1	53.8038	1.88179		40.2046	1.08691	1.33825	0.0205235
AT5G64220.2	18.4281	1.23127		26.523	0.429895	0.694798	0.0205346
AT1G70490.3	36.7369	1.49191		25.8382	0.876684	1.4218	0.020545
AT2G44820.1	13.2446	0.617056		17.261	0.246014	0.767315	0.0206038
AT4G00860.1	32.3026	1.87967		44.6253	0.660791	0.723862	0.0206407
AT4G29735.2	1.42088	0.380146		4.31525	0.0615035	0.32927	0.0206728
AT3G49840.1	13.226	0.595399		8.99898	0.33575	1.46972	0.0207043
AT1G67265.1	2.80445	0.130577		0.263045	0.151869	10.6615	0.020809
AT5G52010.1	22.0699	1.79324		35.8372	0.267317	0.615837	0.0208517
AT5G42370.2	3.8119	0.21435		2.15762	0.0307518	1.76671	0.0208567
AT4G16990.4	4.10965	0.24843		2.15762	0.0307518	1.90471	0.0208583
AT5G58005.1	6.68275	0.35363		9.52507	0.0320116	0.701596	0.0210209
AT4G15030.2	18.9744	0.457882		15.6295	0.0884759	1.21401	0.0211173
AT3G06370.1	0.752226	0.33635		3.31524	0.212113	0.2269	0.0211311
AT1G16020.1	15.0468	0.87		7.99897	0.0621334	1.8811	0.0212062
AT2G37280.1	4.81413	0.657353		0.52609	0.303738	9.15077	0.0212373
AT5G24060.1	19.6244	0.499516		23.1023	0.277396	0.849455	0.0213121
AT5G54690.1	2.53056	0.4755		5.5783	0.183251	0.453644	0.0214791
AT2G29090.2	3.59921	0.265691		1.5261	0.0301219	2.35844	0.02154
AT4G34140.3	5.35367	0.154111		6.47287	0.0922553	0.827093	0.0215774
AT1G18400.1	9.65735	0.549107		5.20982	0.029492	1.85368	0.0215946
AT3G20320.1	20.6266	0.718667		14.7349	0.00251959	1.39985	0.0215956
AT1G79590.1	7.82454	0.316875		5.5783	0.183251	1.40267	0.0216413
AT5G58150.1	15.5468	1.32052		25.4176	0.208333	0.611657	0.021667
AT4G19130.1	2.40967	0.181641		8.36745	0.274876	0.287982	0.0216897
AT2G15300.1	10.1917	0.401039		7.63049	0.150609	1.33565	0.0217462
AT2G21560.1	6.99917	0.846297		12.9457	0.184511	0.540654	0.0218079
AT5G22450.1	100.129	2.36351		85.0408	1.01847	1.17742	0.0218907
AT1G21610.1	11.2484	1.12846		18.524	0.367761	0.607231	0.0220803
AT1G50410.1	31.0108	0.688619		43.3623	0.782539	0.715157	0.0221079
AT3G62422.1	7.52678	0.170973		6.10439	0.120487	1.23301	0.0221684
AT1G49410.1	11.0715	0.634916		6.99896	0.211483	1.58188	0.0221862
AT1G01360.1	11.9752	0.659798		18.261	0.519631	0.655781	0.0222047
AT5G58575.1	7.57603	1.40764		18.0501	0.209593	0.419722	0.022261
AT3G10730.1	42.792	1.67474		31.785	0.48069	1.3463	0.0222659
AT3G18100.2	7.01111	0.326442		4.94677	0.122377	1.41731	0.0223087
AT3G60620.1	11.7081	0.921544		18.0501	0.209593	0.648641	0.0223992
AT2G38950.1	44.9428	0.963621		52.4667	0.082177	0.856596	0.0224252
AT4G02580.1	131.739	5.38068		93.0398	0.956341	1.41594	0.0225654
AT3G59490.1	2.82832	0.248037		7.89353	0.302478	0.358309	0.022592
AT1G69430.1	3.69622	0.283287		1.5261	0.0301219	2.42201	0.0226062
AT3G61180.1	39.3219	0.722995		23.6806	0.907435	1.66051	0.0226354
AT3G02280.1	17.402	1.05746		10.5251	0.305628	1.65339	0.0227604
AT4G20310.2	5.15964	0.38654		2.15762	0.0307518	2.39135	0.0228266
AT5G53120.2	16.0744	0.994283		9.68268	0.484469	1.66012	0.0228537
AT3G55880.2	1.00745	0.169016		2.42067	0.121117	0.416187	0.0229109
AT3G05520.1	19.3438	1.10125		12.4197	0.488249	1.55751	0.0229896
AT4G02100.1	22.0923	2.07982		36.784	1.23941	0.600595	0.0230054
AT5G59020.1	17.5804	1.37046		9.05115	0.545343	1.94234	0.0231528
AT1G15920.1	16.5356	0.8229		22.3654	0.14809	0.739341	0.0231978
AT5G16860.1	5.09323	0.459857		1.5261	0.0301219	3.33742	0.0232408
AT2G40760.1	27.5646	0.859051		22.2078	0.368391	1.24121	0.0232561
AT1G22000.1	0.752226	0.33635		5.31526	0.33512	0.141522	0.0232886
AT4G31990.2	22.6587	0.939326		31.8383	0.765015	0.711681	0.0232976
AT2G44350.1	50.189	2.10071		36.5209	1.08754	1.37425	0.0233874
AT4G08670.1	33.0578	1.87479		49.6243	1.41951	0.666163	0.0234739
AT4G00170.1	13.6021	0.666565		20.1023	0.543453	0.676642	0.0234888
AT3G21880.1	0.473128	0.386307		5.94678	0.395994	0.0795603	0.0236689
AT4G25850.1	25.7795	0.624635		14.524	0.726704	1.77496	0.0237839
AT2G03870.2	10.8469	0.215875		12.3142	0.123637	0.880842	0.0237933
AT3G62000.1	1.63206	1.05617		8.15658	0.454348	0.200091	0.023855
AT5G39740.2	360.643	11.2676		286.911	2.84428	1.25699	0.0239075
AT2G47090.1	14.2334	0.583254		19.1556	0.428635	0.743042	0.0240268
AT1G69550.1	20.5162	0.511827		28.9959	0.572316	0.707555	0.0240407
AT1G65700.2	7.94543	0.178083		5.47286	0.181361	1.45179	0.0240458
AT2G46870.1	22.1378	1.17811		13.4197	0.761865	1.64965	0.0240571
AT5G11040.1	53.0158	1.81856		40.8362	1.02603	1.29826	0.0241721
AT3G27350.3	9.40363	1.03838		16.6295	0.18514	0.56548	0.0241793
AT5G44170.1	15.4789	1.1927		6.47287	0.0922553	2.39135	0.0241904
AT1G01810.1	2.07609	0.272843		0.263045	0.151869	7.89254	0.0241947
AT4G21850.2	2.96265	0.400738		0.368481	0.212743	8.04018	0.0243785
AT1G64850.1	9.99243	0.936344		22.6817	0.945746	0.440551	0.0244725
AT1G68080.4	1.49924	0.304757		3.42068	0.152499	0.438287	0.0245994
AT5G03455.1	34.5167	2.22069		18.6284	1.39442	1.85291	0.0246199
AT1G10110.1	1.03133	0.425312		6.63048	0.424226	0.155543	0.0247761
AT1G73325.1	9.89541	1.05312		1.31523	0.759346	7.52374	0.0248059
AT1G75670.1	7.64245	0.41184		4.84134	0.242235	1.57858	0.024814
AT4G02260.2	18.0863	1.59519		8.41962	0.606217	2.14812	0.0248379
AT3G52300.1	140.213	3.33314		119.564	1.60035	1.17271	0.0249393
AT1G19710.1	17.2013	0.932254		9.3142	0.697212	1.84678	0.0250949
AT1G33475.1	1.00745	0.169016		2.15762	0.0307518	0.466926	0.0251737
AT1G75020.2	3.18056	0.153389		2.15762	0.0307518	1.4741	0.0253503
AT5G57150.2	1.24401	0.361719		3.42068	0.152499	0.363675	0.0254263
AT2G36730.1	6.47008	1.55882		17.261	0.246014	0.374838	0.0254314
AT5G59800.1	25.8646	0.463313		15.7871	0.604957	1.63834	0.025523
AT1G08630.1	9.04467	0.477041		12.5773	0.0282322	0.719129	0.0255985
AT2G40830.3	11.3387	0.381491		7.89353	0.302478	1.43645	0.0256192
AT3G24460.1	7.132	0.279124		2.05219	0.33386	3.47532	0.0256666
AT5G58620.1	37.1152	2.38812		19.3132	0.087846	1.92175	0.0256822
ATMG00610.1	6.79843	0.176121		9.26202	0.183881	0.734011	0.0258328
AT2G23060.1	11.2058	0.808685		16.1555	0.392214	0.693622	0.0259356
AT5G16600.1	1.53656	0.623763		5.94678	0.395994	0.258385	0.0259544
AT3G02600.5	11.376	0.671023		5.99895	0.485099	1.89633	0.0259968
AT1G48635.1	14.2759	0.844683		8.26202	0.0897357	1.7279	0.0261767
AT5G27470.1	111.958	3.09619		90.1996	1.95992	1.24123	0.0261991
AT3G50840.1	3.87309	0.433049		0.52609	0.303738	7.36203	0.0262098
AT2G02400.1	22.199	1.04174		15.7349	0.276136	1.41081	0.0264205
AT1G10590.2	29.6989	1.24281		20.8393	0.117968	1.42514	0.0265196
AT2G20610.1	31.9862	1.80636		21.2599	0.786318	1.50453	0.0265422
AT4G00335.3	1.7052	0.523435		4.84134	0.242235	0.352216	0.0266181
AT3G09770.2	28.1721	2.28129		41.7318	1.00977	0.675074	0.0266279
AT5G61840.1	40.6562	1.22467		33.2589	0.370281	1.22242	0.0266325
AT2G07340.1	21.3109	0.8853		15.8925	0.240345	1.34094	0.0269917
AT1G66350.1	86.4684	1.76184		97.1453	0.502736	0.890094	0.0270487
AT4G17950.1	76.5289	0.933682		60.1493	1.11388	1.27232	0.0270676
AT2G03780.1	15.7073	1.72404		26.7328	0.967679	0.587565	0.0270687
AT5G56240.1	42.2861	2.14699		27.8382	0.329451	1.51899	0.027183
AT3G14420.5	35.1712	1.69774		24.1545	0.330081	1.45609	0.0272054
AT1G16445.1	3.83577	0.316064		1.78914	0.181991	2.14392	0.0272279
AT5G50440.1	7.76334	0.332674		4.68373	0.274246	1.65751	0.0273041
AT3G63290.1	6.49545	0.523777		9.78811	0.119858	0.663606	0.0273378
AT3G17712.1	6.10068	0.455397		3.42068	0.152499	1.78347	0.0273954
AT4G27430.2	55.6807	0.822301		68.4124	0.923183	0.813897	0.027459
AT5G23310.1	40.8652	2.23316		25.5763	1.40198	1.59778	0.027528
AT4G15880.1	46.6942	1.94586		33.6796	0.298069	1.38642	0.0275412
AT2G21630.1	10.0603	2.40012		24.6806	0.633819	0.407621	0.0276133
AT4G02460.1	12.4618	0.653155		25.1024	0.824629	0.496439	0.0276373
AT3G50630.1	31.8153	2.02711		19.6295	1.00599	1.62079	0.0276909
AT4G28160.1	4.16413	0.511263		1.00001	0.273616	4.1641	0.0277006
AT1G44130.1	2.52535	0.351306		0	0	#DIV/0!	0.0278224
AT2G36895.2	6.87678	0.402911		11.1566	0.366502	0.616387	0.027869
AT5G47700.2	95.1257	3.80931		69.2016	0.467575	1.37462	0.0279582
AT5G07940.1	20.4445	0.732886		15.524	0.453088	1.31696	0.0280714
AT5G14790.1	21.5863	1.20904		28.9437	0.308777	0.745804	0.0280744
AT1G48530.1	2.294	0.320745		0	0	#DIV/0!	0.0280942
AT4G33580.1	26.9183	1.43603		17.8925	0.306888	1.50445	0.0281186
AT1G31850.2	37.9757	1.73025		48.8351	0.9639	0.77763	0.0281236
AT2G32090.1	14.2349	1.06259		8.10441	0.426745	1.75644	0.0281496
AT1G18485.1	10.1932	1.39968		18.261	0.519631	0.558194	0.028254
AT4G32272.1	7.49617	0.709778		3.31524	0.212113	2.26112	0.0283979
AT1G01030.1	10.7924	0.422129		7.99897	0.0621334	1.34922	0.0284439
AT3G23660.2	25.2266	1.38907		16.9979	0.397883	1.48409	0.0284863
AT1G70770.2	59.7135	3.05412		38.8894	0.327561	1.53547	0.0284907
AT3G03630.1	19.4901	0.617266		23.3654	0.125527	0.834142	0.0287274
AT5G23170.1	2.19177	0.389412		4.57829	0.0903656	0.47873	0.0287585
AT4G22860.1	9.3954	0.862337		15.3664	0.0633932	0.611424	0.0287836
AT2G45900.1	5.1783	0.66829		9.15659	0.180731	0.565527	0.028826
AT5G22690.1	14.9364	1.63476		4.0522	0.213373	3.68599	0.0288698
AT1G57540.1	1.147	0.160372		2.15762	0.0307518	0.531603	0.0291075
AT4G26810.1	1.147	0.160372		2.15762	0.0307518	0.531603	0.0291075
AT2G44850.1	2.40967	0.181641		3.68372	0.000629896	0.654141	0.0291597
AT2G35810.1	14.8103	0.963708		7.7881	0.66709	1.90165	0.029269
AT5G49430.1	52.5084	2.413		37.6785	1.3304	1.39359	0.0292843
AT2G41510.1	1.58952	0.792461		6.57831	0.456867	0.241631	0.0293398
AT3G54000.1	12.0655	1.22406		3.94677	0.151239	3.05706	0.0294057
AT1G29640.1	3.94473	1.32781		11.5251	0.579244	0.342273	0.0294121
AT3G52100.1	33.1937	2.43301		47.4677	0.676539	0.699289	0.0294803
AT3G53610.3	15.4856	0.874152		10.262	0.457497	1.50902	0.0295934
AT5G09300.2	14.4088	0.964973		8.73593	0.487619	1.64937	0.0298214
AT2G23740.1	21.0401	1.24618		28.3643	0.633189	0.741779	0.0299917
AT1G18660.4	7.26634	0.509742		10.5251	0.305628	0.690383	0.0300739
AT1G07890.3	34.0824	0.590567		27.7861	0.551642	1.2266	0.030148
AT4G31070.1	1.82087	0.283339		4.0522	0.213373	0.449353	0.0302463
AT3G52340.3	7.74468	0.607083		4.20981	0.303108	1.83967	0.0302495
AT1G59560.1	12.0685	1.09623		5.68374	0.547863	2.12334	0.0302531
AT5G38360.1	10.8096	0.856867		16.1034	0.488879	0.671261	0.0303109
AT2G33290.1	15.7088	0.254152		11.5773	0.301849	1.35686	0.0303243
AT4G31410.1	11.1208	0.463232		8.26202	0.0897357	1.34601	0.0303269
AT2G46980.3	5.93053	0.415574		8.52506	0.241605	0.695658	0.0303655
AT3G47290.1	31.5197	2.03156		42.8894	0.766904	0.734907	0.0303811
AT4G02482.1	2.28878	0.333609		0	0	#DIV/0!	0.0304215
AT2G36960.3	5.03725	0.845081		9.89355	0.244754	0.509145	0.0304551
AT1G54140.1	15.7632	0.847049		21.4708	0.0570943	0.734171	0.0305262
AT5G59240.1	6.06486	0.805836		1.42066	0.394734	4.26904	0.0305854
AT5G45360.1	56.506	0.713488		60.7287	0.171913	0.930467	0.030613
AT1G05520.1	55.7979	2.34798		41.2579	0.432414	1.35242	0.0306186
AT4G23790.1	10.6954	0.687097		16.4186	0.544083	0.651419	0.0306359
AT2G31440.1	31.3854	1.70871		41.3101	0.448679	0.759752	0.0308609
AT5G58480.1	31.831	2.06884		17.7871	0.0577242	1.78955	0.0308762
AT1G77510.1	92.3265	4.02934		58.6222	3.21056	1.57494	0.0308964
AT1G56540.1	5.1783	0.66829		0.894571	0.0909955	5.78858	0.0308984
AT3G03910.1	10.682	1.7478		20.7338	0.48258	0.515194	0.0309542
AT1G17280.1	19.4781	1.48249		11.2088	0.514591	1.73776	0.0309683
AT3G20640.1	5.20067	0.955986		10.8936	0.518371	0.477408	0.0311038
AT5G47590.1	22.7878	1.34275		13.8403	0.0935151	1.64648	0.0311287
AT3G02555.1	10.0439	1.39741		18.2077	0.726074	0.551628	0.0311415
AT2G22670.4	88.3743	2.47359		74.5168	0.802695	1.18596	0.0311489
AT1G55160.3	5.31113	0.519098		8.36745	0.274876	0.634737	0.0311498
AT1G19520.2	20.0617	0.98154		14.6295	0.362092	1.37132	0.0312906
AT1G13440.1	434.523	13.8473		357.476	4.70898	1.21553	0.0312942
AT2G45880.1	31.169	1.42086		23.2078	0.642008	1.34304	0.0313005
AT2G38880.1	2.78579	0.315452		4.57829	0.0903656	0.608477	0.03139
AT4G29540.1	1.69998	0.407127		3.94677	0.151239	0.430728	0.0314947
AT2G37570.1	37.0913	1.78236		25.1545	0.0564644	1.47454	0.0316353
AT3G58770.1	7.07081	0.882051		1.78914	0.181991	3.95207	0.0316437
AT3G50080.1	27.0422	0.800085		22.4708	0.216522	1.20344	0.0316655
AT1G54215.1	1.16566	0.197141		2.42067	0.121117	0.481544	0.0317383
AT3G01640.1	22.4393	1.13508		15.7871	0.604957	1.42137	0.0317559
AT3G51780.1	29.5862	1.26767		38.9427	0.918144	0.759738	0.0317585
AT1G33810.1	42.0428	1.79679		31.785	0.48069	1.32272	0.0318652
AT4G23020.2	1.91267	0.471068		5.31526	0.33512	0.359845	0.0319546
AT3G25980.1	20.1281	0.712163		13.6827	0.609996	1.47106	0.0322385
AT5G16715.1	64.4716	2.32499		50.2558	1.35863	1.28287	0.0322832
AT1G18750.2	5.74323	0.785839		0.631526	0.0608736	9.0942	0.0323766
AT5G66230.2	32.5063	1.70957		23.1545	0.603697	1.40389	0.0323827
AT2G29070.1	3.75742	0.417342		6.84135	0.304998	0.549221	0.0324057
AT1G24120.1	34.6474	1.22159		46.0471	1.07127	0.752433	0.0324728
AT2G29525.3	2.56788	0.221237		1.26305	0.121747	2.03308	0.0324825
AT5G06265.1	2.56788	0.221237		1.26305	0.121747	2.03308	0.0324825
AT4G32850.2	6.76111	0.594765		10.0512	0.271727	0.672669	0.0325237
AT4G39950.1	9.96554	0.949072		3.68372	0.000629896	2.70529	0.032575
AT5G24780.1	3535.27	165.122		2604.19	81.9833	1.35753	0.0327151
AT2G37930.1	7.62378	1.78453		17.3664	0.610626	0.438995	0.0327262
AT2G15310.1	2.21564	0.357728		0.263045	0.151869	8.42306	0.0327275
AT3G50510.1	2.43355	0.368959		0	0	#DIV/0!	0.0327934
AT4G30480.1	8.43721	0.0343225		3.94677	0.151239	2.13775	0.0327981
AT5G25570.1	1.63879	0.210421		2.78915	0.0916254	0.587558	0.0328464
AT2G04900.1	16.5274	0.839865		9.3142	0.697212	1.77443	0.0328574
AT3G59490.2	3.01041	0.652246		16.8403	0.914364	0.178762	0.0328887
AT5G05700.1	24.0475	1.7574		33.5742	0.662681	0.716249	0.0328956
AT5G12920.1	0.631337	0.0878265		3.42068	0.152499	0.184565	0.0328978
AT3G15900.1	32.2325	1.28096		39.4155	0.631299	0.817761	0.0329856
AT4G21215.1	5.00143	0.200441		3.68372	0.000629896	1.35771	0.032997
AT2G15000.2	3.69622	0.283287		1.15762	0.242865	3.19296	0.0330142
AT3G55600.1	13.6618	1.22237		6.89353	0.576095	1.98182	0.0330161
AT5G03390.1	28.4601	1.41538		18.998	0.945116	1.49806	0.0332234
AT5G48760.2	72.9879	3.25887		52.2025	2.05711	1.39817	0.0332317
AT5G22620.1	8.39468	0.398573		5.84135	0.0313817	1.43711	0.0333085
AT3G57420.1	30.7467	1.92625		17.7338	1.30343	1.73379	0.0333519
AT3G58630.1	14.4476	1.26316		7.47288	0.365872	1.93334	0.0334202
AT3G50270.1	16.5632	1.27018		9.6305	0.396623	1.71987	0.0335166
AT5G01390.3	5.79098	0.338008		2.05219	0.33386	2.82185	0.033535
AT4G30900.2	9.53646	0.671802		2.57828	0.637598	3.69877	0.0335985
AT5G43850.1	37.3533	0.871742		27.9958	0.845932	1.33424	0.0335985
AT3G10620.1	20.3953	0.528362		17.4186	0.270467	1.17089	0.0336946
AT1G55805.1	24.5952	0.76297		20.4708	0.330711	1.20148	0.0337492
AT1G08315.1	6.83425	0.689515		10.7881	0.153759	0.633497	0.0337946
AT5G36910.1	2.80445	0.130577		5.47286	0.181361	0.512427	0.0338507
AT1G34220.2	15.9625	1.59934		26.0491	0.14746	0.612785	0.0338541
AT3G10580.1	1.34103	0.616895		4.68373	0.274246	0.286316	0.0338624
AT5G17440.1	28.2034	2.80722		43.5199	1.29902	0.648057	0.0339193
AT1G24450.1	17.1841	0.719513		22.2599	0.512702	0.771975	0.0339288
AT1G55170.1	12.5655	0.572056		8.89354	0.0288621	1.41288	0.0339625
AT5G04310.1	3.19922	0.257752		6.36744	0.272357	0.502434	0.0340978
AT1G61630.1	5.57829	0.679726		11.5251	0.579244	0.484013	0.034122
AT5G45480.1	42.3957	2.0829		29.2067	0.156908	1.45157	0.0341798
AT3G08880.1	19.6923	1.0256		12.7881	0.700992	1.53989	0.034402
AT5G60100.1	6.31185	0.792627		10.6827	0.210853	0.590849	0.03455
AT1G52360.1	58.894	2.67718		73.8842	1.38498	0.797113	0.0345846
AT2G15440.1	7.58126	0.793716		12.3142	0.123637	0.615651	0.034709
AT2G14530.1	18.9572	1.40696		27.9437	0.035161	0.678409	0.0347157
AT2G23290.1	25.4206	1.36395		32.6796	0.571686	0.777874	0.0347803
AT1G32810.2	53.627	1.69703		42.9416	0.114189	1.24883	0.034801
AT4G34310.2	4.60144	0.310015		7.89353	0.302478	0.582938	0.0348992
AT5G08750.2	7.6902	0.352513		3.57829	0.363982	2.14913	0.0349048
AT2G34510.1	47.2353	1.92418		31.4687	1.57453	1.50102	0.0349076
AT5G67290.1	13.7655	1.14709		20.8393	0.117968	0.660555	0.0349406
AT1G08600.3	15.4192	1.28962		23.6284	0.0263425	0.652571	0.0349866
AT5G56180.2	4.99621	0.468172		2.42067	0.121117	2.06398	0.0350872
AT5G06450.1	10.379	0.510341		7.63049	0.150609	1.3602	0.0351918
AT5G67470.1	56.1262	2.59832		42.1003	1.22251	1.33315	0.0351984
AT5G54290.1	19.8677	0.954286		14.8403	0.367131	1.33876	0.0353051
AT4G25420.1	1.91267	0.471068		4.68373	0.274246	0.408365	0.0353941
AT5G48370.2	9.85809	0.36422		12.2088	0.240975	0.807459	0.0354842
AT5G03790.1	2.09475	0.580161		6.57831	0.456867	0.318434	0.0356703
AT5G20240.1	113.601	7.75181		154.297	2.8216	0.73625	0.0356764
AT1G71090.1	14.861	1.66711		27.2589	1.27142	0.545181	0.0356804
AT3G62200.1	12.1864	1.56115		21.523	0.938187	0.566204	0.0357184
AT2G03210.1	2.54922	0.128599		1.26305	0.121747	2.0183	0.0357205
AT2G16850.1	21.7669	0.900215		16.9979	0.397883	1.28056	0.0357776
AT1G11270.1	2.42833	0.25911		3.94677	0.151239	0.615271	0.0358753
AT3G08770.2	256.463	10.7729		200.081	4.04475	1.2818	0.0358833
AT5G45280.2	17.6811	0.902438		12.3142	0.123637	1.43583	0.0358877
AT5G49570.1	29.3907	1.3248		21.2078	0.0947749	1.38585	0.0359805
AT3G09820.2	110.227	4.1496		82.7799	2.83976	1.33157	0.0359848
AT1G76380.1	13.0558	1.06766		7.47288	0.365872	1.74709	0.0363066
AT3G20540.2	25.9482	0.606965		33.5742	0.662681	0.772862	0.0363133
AT2G43010.1	13.4185	1.97895		25.7861	0.00440927	0.520377	0.0363242
AT4G35140.1	7.71408	0.728098		12.4197	0.488249	0.621118	0.0363904
AT1G25370.1	11.7267	0.852877		7.26201	0.363352	1.6148	0.0364096
AT5G45420.1	38.4473	1.77105		47.6775	0.721035	0.806403	0.0364471
AT5G38470.1	97.0466	3.06932		78.7788	0.381506	1.23189	0.036467
AT5G62575.1	7.11334	0.588462		4.0522	0.213373	1.75543	0.0364951
AT3G07300.2	10.7141	0.910444		5.94678	0.395994	1.80166	0.0366262
AT4G38840.1	8.97826	1.11705		2.57828	0.637598	3.48227	0.0367407
AT5G16070.1	109.764	2.45602		96.9876	1.01922	1.13173	0.0367503
AT2G47850.1	11.6499	1.18964		19.261	0.793247	0.604842	0.0368416
AT3G06040.1	23.1706	1.18747		15.5773	0.792617	1.48746	0.0369677
AT3G27710.1	1.54699	0.637968		4.84134	0.242235	0.319537	0.0370848
AT5G19260.1	11.4902	0.967081		6.36744	0.272357	1.80452	0.0371167
AT3G25990.1	5.06784	0.842686		9.41963	0.3326	0.538008	0.037143
AT4G14180.1	4.20667	0.195865		1.15762	0.242865	3.63391	0.0371761
AT4G34350.1	183.385	6.60168		219.339	1.5424	0.836082	0.0371952
AT5G51670.1	2.68877	0.161392		3.68372	0.000629896	0.729906	0.0372721
AT3G59230.1	1.02611	0.208441		3.31524	0.212113	0.309513	0.0373143
AT2G20130.1	21.8453	1.32597		14.8403	0.367131	1.47202	0.0375527
AT5G48650.1	41.9241	1.43997		24.1013	1.57579	1.7395	0.0375563
AT2G41200.1	3.88503	0.736784		8.10441	0.426745	0.479373	0.0375708
AT4G18540.1	3.64174	0.566677		0.52609	0.303738	6.92228	0.0376232
AT1G77590.1	147.945	5.19723		120.247	1.34667	1.23035	0.0376472
AT5G18480.1	30.4474	2.22131		17.4186	0.270467	1.74798	0.0376632
AT5G47900.1	1.9552	0.557461		4.84134	0.242235	0.403856	0.0376711
AT4G20920.1	5.34845	0.656133		1.89458	0.182621	2.82303	0.0377948
AT1G16180.2	61.9127	0.587277		81.3582	1.10769	0.760989	0.0378069
AT5G59390.1	30.0661	1.17259		39.5742	0.979017	0.759739	0.0378116
AT1G01050.1	55.5672	2.41208		40.3622	1.60339	1.37671	0.037934
AT3G05090.1	21.1475	0.42548		30.5752	0.643267	0.691655	0.0379472
AT1G54020.2	59.8702	3.7723		36.8372	0.00629896	1.62526	0.0379581
AT3G51790.1	10.9081	0.39928		7.26201	0.363352	1.50208	0.0379826
AT1G66730.1	50.6382	3.59232		71.3592	0.498327	0.709624	0.0380606
AT3G46590.2	19.5528	1.08773		13.9979	0.422966	1.39683	0.038139
AT1G80770.2	15.1147	0.444711		12.8403	0.180101	1.17713	0.038164
AT1G15860.2	12.2626	0.939483		4.99895	0.758716	2.45303	0.0381878
AT5G06660.1	24.3124	1.64631		14.4197	1.03548	1.68606	0.0382352
AT1G54020.1	46.4987	4.21035		22.6273	2.42676	2.05498	0.0382496
AT3G60510.1	8.77079	0.488193		5.84135	0.0313817	1.5015	0.0382598
AT4G31670.1	21.5356	0.770161		16.4186	0.544083	1.31166	0.0382764
AT1G64470.1	6.24544	0.409706		15.8403	0.640748	0.394275	0.0383188
AT1G78750.1	5.47456	0.422865		3.0522	0.0602437	1.79365	0.0383897
AT1G77300.2	33.366	1.24221		26.8382	0.603067	1.24323	0.0384861
AT1G21440.1	51.5472	2.41551		38.5209	0.540304	1.33816	0.0385579
AT2G40280.1	21.3348	1.24994		28.8382	0.0558345	0.739809	0.0387216
AT1G67490.2	8.07826	1.049		16.2088	0.853491	0.498387	0.0387675
AT1G68370.1	43.2988	1.46661		30.9426	1.27079	1.39932	0.0387896
AT4G22580.1	14.3103	2.17972		25.9437	0.512072	0.55159	0.0387973
AT5G45260.1	12.4551	0.571912		8.15658	0.454348	1.527	0.038853
AT3G48820.2	10.9014	0.843365		6.10439	0.120487	1.78582	0.0389185
AT1G79880.2	14.8051	1.44706		7.15657	0.727964	2.06874	0.0390176
AT1G78510.2	5.985	0.229945		7.36744	0.00125979	0.812358	0.0390758
AT3G52610.1	41.1704	1.49759		31.3111	1.05804	1.31488	0.0391116
AT4G30790.1	60.5545	0.826854		64.8863	0.406072	0.93324	0.0391218
AT1G17460.2	10.3379	1.03492		15.7349	0.276136	0.657007	0.0391379
AT5G16270.1	103.429	2.62205		79.8854	2.38352	1.29471	0.03917
AT4G23650.1	152.168	4.16761		128.141	0.477654	1.1875	0.0393141
AT5G13240.1	23.4296	1.3901		16.4186	0.544083	1.42701	0.0393449
AT2G46980.2	6.28798	0.416183		9.41963	0.3326	0.66754	0.0393793
AT3G19840.1	34.9145	0.125221		42.1525	0.341419	0.828291	0.0394855
AT2G18030.1	8.48496	0.74411		12.4718	0.392844	0.68033	0.0394951
AT3G53980.1	3.47832	0.261485		1.78914	0.181991	1.94413	0.0395207
AT4G16760.1	59.653	1.89341		70.8853	0.0790275	0.841543	0.0396616
AT2G14960.1	2.0149	0.338032		0	0	#DIV/0!	0.03972
AT2G21550.1	2.0149	0.338032		0	0	#DIV/0!	0.03972
AT3G25730.1	2.0149	0.338032		0	0	#DIV/0!	0.03972
AT1G23080.1	24.6922	1.22378		30.8383	0.491398	0.800701	0.039869
AT5G54110.1	33.8421	1.65636		23.9436	1.0593	1.41341	0.0399723
AT1G54310.2	14.6842	1.55593		6.89353	0.576095	2.13014	0.039993
AT4G36400.2	12.2491	0.248029		7.26201	0.363352	1.68674	0.0401509
AT2G16900.2	12.8498	0.566795		9.52507	0.0320116	1.34906	0.0401732
AT2G43490.4	3.98876	0.600995		7.1044	0.153129	0.56145	0.0402564
AT3G15260.2	7.43498	0.551061		13.0512	0.549123	0.569679	0.0402687
AT1G15825.1	0.473128	0.386307		2.42067	0.121117	0.195453	0.0403326
AT1G05320.2	15.5401	0.993621		10.5251	0.305628	1.47649	0.0404155
AT5G08080.3	13.9558	1.35874		20.7338	0.48258	0.673093	0.0404578
AT1G55325.1	23.4975	0.902114		28.0491	0.399773	0.837726	0.040485
AT3G52590.1	426.277	18.5005		330.057	9.30147	1.29153	0.0406147
AT4G22000.1	38.1376	2.00992		48.6775	0.447419	0.783475	0.0410087
AT4G30370.1	1.3649	0.670581		5.10438	0.394104	0.267398	0.0410233
AT5G08370.1	13.8454	0.818863		18.0501	0.209593	0.767051	0.0410534
AT1G11125.1	10.3193	0.77308		4.7359	0.606847	2.17895	0.0410917
AT1G28090.1	10.0402	0.623343		6.84135	0.304998	1.46757	0.0410951
AT1G02160.1	9.01929	0.788104		4.57829	0.0903656	1.97001	0.0411073
AT1G67540.2	2.19177	0.389412		0.263045	0.151869	8.33229	0.0411175
AT1G09390.1	42.5659	2.20265		31.6796	0.845302	1.34364	0.0412885
AT3G57580.1	5.04397	0.51067		7.89353	0.302478	0.639	0.0414494
AT2G24170.1	15.8244	0.312778		13.5773	0.245384	1.16551	0.0415074
AT4G28140.1	5.28053	0.417327		1.42066	0.394734	3.71695	0.0415305
AT1G43170.1	146.136	3.17984		129.351	0.646304	1.12977	0.0415688
AT5G43960.1	46.0218	0.392648		38.8372	0.553532	1.18499	0.0416091
AT1G29820.1	6.4171	0.84529		11.2088	0.514591	0.572507	0.0416606
AT3G59500.1	29.5101	2.54439		16.0512	1.36997	1.8385	0.0416751
AT2G46060.2	5.75366	0.474096		10.262	0.457497	0.560674	0.0417511
AT1G65980.1	161.674	3.96235		132.297	3.19796	1.22206	0.0417591
AT3G50360.1	56.8672	1.77496		48.0993	0.737412	1.18229	0.0417926
AT1G29090.1	5.43874	0.576071		2.42067	0.121117	2.24679	0.0418141
AT2G32520.1	52.3039	3.8261		30.4698	0.278656	1.71658	0.0418298
AT5G50915.2	10.6155	0.582898		7.26201	0.363352	1.46179	0.0418379
AT2G39480.1	61.4858	1.99642		50.4145	0.251683	1.21961	0.0418389
AT1G54510.3	9.62153	0.519282		13.9458	0.458127	0.689926	0.0418453
AT3G24630.1	12.867	0.987253		19.7338	0.756196	0.652027	0.0419416
AT2G29200.1	50.7121	3.06388		34.8905	0.704771	1.45347	0.0419514
AT3G57750.1	6.56708	0.615951		3.42068	0.152499	1.91982	0.0419669
AT2G28320.1	22.3676	0.13987		29.3643	0.359573	0.761728	0.0421334
AT1G17070.1	38.3958	2.47184		25.7328	1.2413	1.4921	0.0421416
AT5G22360.1	16.2617	0.291506		14.3664	0.210223	1.13193	0.0422159
AT4G27380.1	31.2116	1.15932		25.3121	0.572945	1.23307	0.0422957
AT2G20850.1	22.8937	1.53209		14.1034	0.058354	1.62328	0.0423147
AT5G26600.1	26.828	1.25273		12.3675	1.36934	2.16924	0.0423304
AT1G64050.1	24.852	1.16755		18.9447	0.300589	1.31182	0.0423366
AT1G13580.1	1.54177	0.0603042		2.78915	0.0916254	0.552775	0.042388
ATMG00200.1	1.54177	0.0603042		2.78915	0.0916254	0.552775	0.042388
AT4G20440.3	19.0968	0.978165		12.7881	0.700992	1.49332	0.042389
AT3G56030.1	2.65145	0.831033		9.10441	0.700362	0.291227	0.0425487
AT5G05090.1	8.80138	0.906134		16.9447	0.847822	0.519418	0.0425596
AT2G17280.2	15.0961	0.0971383		21.5762	0.307518	0.699663	0.0426114
AT4G31800.2	28.8265	4.36926		7.52614	1.61158	3.83018	0.0426589
AT4G36410.1	7.37378	0.913688		2.15762	0.0307518	3.41755	0.0427926
AT1G49920.1	4.62903	1.82687		14.4197	1.03548	0.321022	0.0429841
AT1G75240.1	140.992	4.88976		166.819	2.70593	0.845179	0.0432072
AT2G37020.2	14.1312	0.567464		9.68268	0.484469	1.45943	0.0432269
AT2G43090.1	73.2789	2.89475		59.2559	1.10391	1.23665	0.0433302
AT5G19200.1	6.81037	0.823853		2.31523	0.485729	2.94155	0.0434924
AT5G64520.1	2.19698	0.330957		4.68373	0.274246	0.469067	0.0435585
AT3G55840.1	1.4261	0.312923		3.0522	0.0602437	0.467237	0.0436093
AT5G44110.2	2.33653	0.436761		4.57829	0.0903656	0.51035	0.043863
AT5G57150.3	2.294	0.320745		0.631526	0.0608736	3.63247	0.0440078
AT2G37590.1	7.68499	0.318305		3.78916	0.365242	2.02815	0.0441085
AT2G20900.4	9.73721	0.732065		5.94678	0.395994	1.63739	0.0441829
AT5G06100.2	8.62451	0.843834		12.6827	0.33638	0.680022	0.0442805
AT2G15980.1	12.3969	1.50384		19.8393	0.391584	0.624866	0.0442945
AT3G59770.2	25.446	0.553123		21.3132	0.459387	1.19391	0.044351
AT1G43710.1	112.628	4.10495		89.6724	0.136865	1.256	0.0444887
AT5G64360.1	9.07376	0.583014		6.10439	0.120487	1.48643	0.0445939
AT1G06490.1	5.93053	0.415574		8.36745	0.274876	0.708761	0.0446272
AT5G44290.3	7.82975	0.448071		10.5251	0.305628	0.743914	0.0447247
AT1G17780.1	2.13057	0.379212		3.94677	0.151239	0.539828	0.0447299
AT1G75450.2	10.6476	0.716775		4.78917	0.638858	2.22328	0.0447401
AT4G17390.1	397.781	15.5774		321.427	7.29768	1.23755	0.0447458
AT3G10140.1	16.0065	0.170894		11.5773	0.301849	1.38258	0.0447759
AT5G55040.2	57.0015	1.30061		40.0481	1.55637	1.42333	0.0447954
AT5G65840.1	19.6498	1.10731		25.523	0.156278	0.769885	0.0448314
AT4G15160.2	29.772	1.23103		22.9969	0.0872161	1.29461	0.0448835
AT5G36220.1	1.78355	0.732197		5.84135	0.0313817	0.305332	0.0450685
AT2G34260.1	19.6938	2.51126		7.68266	1.0317	2.56341	0.0451171
AT3G15880.3	36.2317	0.802797		42.4677	0.691543	0.853158	0.045155
AT2G17510.1	32.4183	1.15554		23.3132	1.00662	1.39055	0.0452238
AT3G47965.1	3.73876	0.371767		5.5783	0.183251	0.670232	0.0452578
AT2G17410.1	41.2674	1.58337		50.046	0.0389404	0.824589	0.0453408
AT4G37630.2	4.50443	0.428887		2.15762	0.0307518	2.08768	0.0453495
AT1G25141.1	3.31489	0.527856		0.52609	0.303738	6.301	0.0454437
AT3G02540.1	38.7585	1.37157		28.5219	1.14967	1.3589	0.0455682
AT1G28960.3	3.52085	0.596961		6.73592	0.0596138	0.522698	0.0456015
AT1G79610.1	39.1316	2.48362		27.3643	0.906806	1.43002	0.0456771
AT1G68980.1	17.8207	0.837511		13.2088	0.0326415	1.34915	0.0456913
AT4G32610.1	73.4664	6.16363		43.1514	1.51176	1.70253	0.0456993
AT5G02380.1	273.877	13.8529		208.022	5.64602	1.31658	0.0457152
AT4G21720.1	2.5731	0.441984		4.84134	0.242235	0.531485	0.0458531
AT3G56200.1	6.89544	0.0939546		3.31524	0.212113	2.07992	0.0458679
AT5G52060.1	23.4788	1.60661		33.7318	1.17916	0.696045	0.0458816
AT5G49900.1	18.3094	3.03617		33.9437	1.67686	0.539406	0.0458932
AT2G37960.1	1.66266	0.366293		3.68372	0.000629896	0.451354	0.045904
AT1G09450.1	17.9789	0.494171		20.3132	0.18577	0.885085	0.046011
AT1G13210.1	29.6377	1.83141		19.6817	0.124897	1.50585	0.0460316
AT3G18980.1	22.9923	1.04751		17.3132	0.635079	1.32802	0.0461231
AT3G09820.1	150.024	4.63259		121.88	3.24142	1.23091	0.0461323
AT4G22680.1	2.78057	0.508201		0.368481	0.212743	7.54603	0.0461773
AT1G31600.2	6.08202	0.488963		8.99898	0.33575	0.675857	0.0462359
AT3G30720.1	0.418648	0.341825		2.52611	0.243495	0.165729	0.0463731
AT2G26670.2	19.7759	0.414063		16.1555	0.392214	1.22409	0.0465192
AT3G10970.2	20.6609	1.0964		25.9437	0.512072	0.796377	0.0465963
AT2G13960.1	3.55667	0.294231		4.94677	0.122377	0.718988	0.0466193
AT1G18700.1	11.8901	1.30891		18.6295	0.732373	0.638243	0.0466484
AT5G25100.1	70.7954	2.11586		85.4615	1.68682	0.82839	0.0467749
AT3G15290.1	19.3453	1.975		28.6274	0.785058	0.675762	0.0467972
AT1G16800.1	19.1326	0.653254		24.7339	0.611886	0.773539	0.0468028
AT4G02040.1	2.82832	0.248037		1.5261	0.0301219	1.8533	0.0468236
AT1G60430.1	2.72609	0.573901		5.73591	0.33323	0.475267	0.0468552
AT5G01810.3	5.57157	0.630903		8.52506	0.241605	0.653552	0.0470538
AT1G67950.4	4.60144	0.310015		3.0522	0.0602437	1.50758	0.047159
AT5G67440.1	15.3222	1.26081		9.36746	0.548493	1.63569	0.0473108
AT2G31870.2	3.45966	0.170114		2.42067	0.121117	1.42922	0.0473271
AT4G17140.3	54.7777	3.042		69.044	0.984056	0.793374	0.0473704
AT1G28100.5	3.75742	0.417342		1.78914	0.181991	2.10012	0.0475185
AT5G44110.3	3.36264	0.340447		4.94677	0.122377	0.679765	0.0476949
AT2G24180.1	24.796	0.23296		29.5752	0.369651	0.838404	0.0477418
AT1G31440.1	32.9131	1.31854		39.1003	0.401663	0.84176	0.0478612
AT1G48900.1	45.6763	1.2594		35.6274	1.13026	1.28205	0.0478669
AT4G16830.3	31.1265	1.78586		39.4155	0.631299	0.789702	0.048016
AT1G04670.1	2.90668	0.642789		6.10439	0.120487	0.476161	0.0480286
AT1G11600.1	50.786	3.5702		72.8864	2.595	0.696783	0.048067
AT4G39830.1	6.72379	1.28232		0.789135	0.455607	8.52045	0.0483291
AT5G06950.4	3.57533	0.113472		2.78915	0.0916254	1.28187	0.0483668
AT1G05230.2	6.51933	0.153849		4.0522	0.213373	1.60884	0.0484807
AT1G14980.1	75.0842	1.49988		62.4135	1.40828	1.20301	0.048503
AT5G63620.1	15.011	0.700663		22.9447	0.793877	0.654225	0.0485526
AT4G35300.2	17.2386	0.87396		12.5773	0.0282322	1.37062	0.0486247
AT1G67220.1	3.59399	0.425618		5.5783	0.183251	0.644281	0.0486453
AT3G10700.1	12.1842	1.31755		18.7871	0.215892	0.648541	0.048771
AT2G34360.1	0.558198	0.455767		2.78915	0.0916254	0.200132	0.0487896
AT4G31590.1	30.531	2.06906		40.3633	0.52341	0.756403	0.0487958
AT5G13710.2	65.2634	0.882893		56.8341	0.901766	1.14831	0.0488619
AT5G17840.1	19.8199	1.69316		11.8403	0.453718	1.67394	0.0489141
AT4G22550.1	5.41486	0.476317		8.78811	0.393474	0.616158	0.0489573
AT1G02870.1	39.4906	1.36498		33.0481	0.358943	1.19494	0.0490021
AT3G25410.1	17.5856	0.848871		22.1023	0.00377938	0.795645	0.0491066
AT1G22060.1	79.6491	3.85618		97.4616	1.59657	0.817236	0.0491777
AT1G23190.1	87.9796	1.28247		99.5138	1.26271	0.884094	0.0491935
AT5G04820.1	20.3781	1.2724		9.4718	1.21369	2.15145	0.0492928
AT3G14080.1	7.132	0.279124		4.20981	0.303108	1.69414	0.0493003
AT3G13445.1	7.59319	0.491656		10.0512	0.271727	0.755454	0.0493762
AT5G16660.2	16.7894	0.797145		12.5773	0.0282322	1.3349	0.0494234
AT5G53120.6	12.8857	0.639578		9.52507	0.0320116	1.35282	0.0496215
AT4G18070.1	7.48424	0.531846		4.94677	0.122377	1.51295	0.0496601
AT3G24090.1	9.74764	0.585467		6.73592	0.0596138	1.44711	0.0497008
AT5G18820.1	13.8625	1.05138		19.3132	0.087846	0.717774	0.0497669
AT5G07710.1	1.74773	0.824809		5.99895	0.485099	0.291339	0.0497677
AT2G13100.1	22.652	0.814589		16.6816	0.695952	1.3579	0.0497854
AT3G21430.2	35.0436	1.32307		43.2579	0.979647	0.810109	0.0498006
AT2G32060.2	33.4713	1.30165		26.6806	0.0865862	1.25452	0.0498045
AT2G29780.1	1.48058	0.554735		4.31525	0.0615035	0.343104	0.0498957
AT3G06640.1	4.8074	0.649633		1.78914	0.181991	2.68699	0.0499008
